# Supplementary material for: Spatial transcriptomic analyses highlight distinct erythroid niches in mice and humans
Source: Nat Genet. 2026 Jul 2;58(7):1620–31. doi: 10.1038/s41588-026-02671-2 (PMC13364664; doi:10.1038/s41588-026-02671-2)
Supplement: Supplementary file 4 — Supplementary Tables 1–5. [file 41588_2026_2671_MOESM4_ESM.xlsx]

## Sheet: Supplementary Table 1
Mouse fetal liver
	Erythroid progenitor cell	Erythroid cell	C1q+ macrophage	Other macrophage
	Klf1	Hba-a2	Hmox1	Lyz2
	Car2	Hbb-bs	C1qc	Ctsc
	Cited4	Hbb-bt	C1qb	Ifitm3
	Rfesd	Hba-a1	Fcna	Lgals3
	Asns	Alas2	Cd5l	Cd74
	Hebp1	Slc25a37	Cfp	Cd52
	Alad	Gypa	Lgmn	Ms4a6c
	Hmgb3	Slc4a1	C1qa	Id2
	Blvrb	Pnpo	Slc40a1	F13a1
	Hmbs	Snca	Grn	Tmsb4x
	Tmem14c	Fam210	Ctsd	Coro1a
	Rhd	Cdc25b	Ctsb	Tyrobp
	Cpox	Ackr1	Apoe	Ctss
	Pla2g12a	Cd59a	Ccl24	Psap
	Prdx2	Ube2l6	Ctss	Fos
	Glrx5	Cd24a	Marco	Ly6e
	Icam4	Hbq1b	Adgre1	Anxa2
	Cldn13	Fech	Aif1	Tmsb10
	Smim1	Gmpr	Selenop	Cst3
	Mns1	Mgst3	Il18bp	Emb
	Ermap	Abcg2	Ctsc	Id3
	Rgcc	Cd82	Cd68	S100a6
	Tspo2	Car2	Csf1r	Arpc1b
	Slc29a1	Kel	Ctsh	Psmb8
	Tango2	Smox	Psap	Lsp1
	Mt2	Rhd	Tmsb4x	Napsa
	Pklr	Hemgn	Lgals3	Fcer1g
	Cyb5r3	Ppox	Vcam1	Irf8
	Svbp	Trim10	Fcer1g	Ifitm6
	Nxpe2	Urod	Cd86	Ly6c2
	Fech	Ift140	Sat1	Spi1
	Ubac1	Hmbs	Clec4n	Pld4
	Slc39a8	Sptb	Igf1	Cyba
	Gstm5	Grina	Gpx3	Rab32
	Cd24a	Gucd1	Lpl	Cotl1
	Gmpr	Slc1a5	Ctsa	Capg
	Kcnn4	Prdx2	Cyba	Alox5ap
	Hemgn	Ccnd3	Itm2b	Pycard
	Phf10	Dmtn	B2m	Laptm5
	Fth1	Cdkn3	Timd4	Lcp1
	Mgst3	Dhrs11	Il18	Tspo
	Mrpl52	Gid8	Sdc3	Ccr2
	Fam132a	Fth1	Hexa	Vim
	Aqp1	Ube2c	Id2	Sh3bgrl3
	Gata1	Blvrb	Rab32	S100a11
	Gclm	Cpox	Wfdc17	Hp
	Ifrd2	Josd2	Spic	Ctsh
	E2f4	Ptp4a3	Ly6e	Ccl6
	Urod	Epb42	Ckb	S100a10
	St3gal6	Arf5	Ifi30	Sat1

## Sheet: Supplementary Table 2
Predesigned Genes (379)	Custom Genes (98)
0610005C13Rik	Adgre1
1110017D15Rik	Aif1
2610528A11Rik	C1qa
5330417C22Rik	C1qb
6330403K07Rik	C1qc
A330076H08Rik	Ccl11
Aadat	Ccl2
Abca13	Ccl3
Abcb11	Ccl4
Acan	Ccl5
Ace2	Ccl7
Ackr3	Ccl8
Actl6b	Ccr2
Actn3	Ccr5
Ager	Cd163
Aif1l	Cd164
Aldh1b1	Cd274
Alox5ap	Cd34
Ambp	Cd3e
Angpt2	Cd4
Anxa2	Cd44
Anxa8	Cd48
Aplp1	Cd68
Apoc2	Cd93
Apoc4	Col1a1
Aqp1	Col1a2
Aqp3	Cxcl1
Aqp4	Cxcl10
Aqp5	Cxcl13
Aqp7	Cxcl16
Areg	Cxcl2
Arpp21	Cxcr5
Asb9	Diaph1
Ascl1	Diaph3
Aspn	Dnase2a
Asprv1	Elane
Asz1	Epor
Atp6v0d2	Foxp3
Atp6v1b1	Fzd2
AU021092	Gata1
B4galnt2	Gbp2
Bgn	Gbp5
Bmp2	Gsdmd
Bst1	Gypa
C3	Hbb-bt
C5ar1	Hk1
Calb1	Ifng
Calcrl	Igf1
Calm4	Igfbp1
Calm5	Igfbp3
Capns2	Igfbp7
Car2	Ikzf2
Car3	Il10
Cav1	Il18
Cavin2	Il1b
Ccdc153	Il2ra
Ccdc80	Il4
Ccl12	Il4ra
Ccl9	Itgam
Ccn3	Itgb1
Cd300lf	Kit
Cd36	Klf1
Cd3d	Klrb1c
Cd5l	Lag3
Cd8a	Ly6a
Cdh16	Ly6c1
Cdhr5	Ly6g
Cdx1	Maf
Celf3	Mrc1
Cenpf	Mtus2
Cfh	Ncr1
Chgb	Nr1h3
Chl1	P2rx7
Chodl	Pdcd1
Clcnka	Pdgfa
Clcnkb	Pdgfb
Cldn11	Pdgfra
Cldn2	Pdgfrb
Cldn3	Plek2
Cldn4	S100a9
Cldn7	Saa3
Clec14a	Selenop
Clec4a3	Siglec1
Clec4f	Slamf1
Cndp2	Slamf7
Cnfn	Slamf8
Cnn1	Slc40a1
Coch	Spic
Col17a1	Tet2
Col2a1	Tfrc
Col8a1	Timd4
Colec11	Tlr4
Comp	Tnfrsf18
Cox8b	Trf
Cp	Tyrobp
Cpa3	Vcam1
Cplx2	Vegfa
Crct1	Wnt2
Cryab
Csf3r
Cstdc4
Ctla2a
Ctla4
Ctse
Ctsg
Ctss
Cubn
Cux2
Cxcr2
Cybb
Cyp11a1
Cyp4b1
Dao
Dbpht2
Dcdc2a
Dcpp2
Des
Dnase1l3
Dpt
Dsc3
Dynlrb2
Ecrg4
Emb
Eng
Epcam
Epsti1
Etv1
F13a1
F3
Fam183b
Fam25c
Fbln5
Fcnb
Fech
Fibin
Fmo5
Folr2
Fxyd1
Fxyd3
Fxyd4
Fxyd6
Gabrp
Gad1
Gamt
Gap43
Gatm
Gc
Gfap
Gjb4
Gm13889
Gm94
Gng11
Gp2
Gpa33
Gpihbp1
Gpx2
Gpx6
Gria2
Guca2b
Hap1
Hc
Hemgn
Higd1b
Hmbs
Hmgcs2
Hp
Hpgd
Hpx
Hrc
Hrg
Hsd11b2
Hsd3b4
Htra3
Ifitm6
Igfbp6
Il1r2
Insm1
Isca1
Isg20
Itga8
Ivl
Iyd
Kcna1
Kcnj1
Kcnj16
Kdr
Kl
Klra8
Kng2
Krt13
Krt16
Krt19
Krt79
Krt8
Lamp3
Laptm5
Lce1m
Ldhb
Lhx2
Lipg
Lor
Lrp2
Lst1
Ltc4s
Lum
Ly6g6c
Ly6h
Lyve1
Mamdc2
Mapk10
Marco
Mettl7a2
Mfap4
Mfap5
Mgat4c
Mgll
Mlc1
Mmp8
Mmp9
Mmrn1
Mpeg1
Mpo
Mrgpra2a
Ms4a6b
Ms4a6c
Ms4a7
Muc1
Mustn1
Myf6
Myh11
Myl9
Mylk
Mylk3
Myoz1
Myoz2
Myt1l
Nap1l5
Nbl1
Ncf4
Ndrg1
Ndufa4l2
Ndufs8
Neurod1
Nnat
Nox4
Nts
Nupr1
Oit1
Oit3
Omp
Otor
Pax8
Pck1
Pcolce2
Pf4
Pgam2
Pglyrp1
Pi16
Plbd1
Pln
Plp1
Plvap
Pmp22
Pnmal2
Podxl
Pou3f3
Ppargc1a
Ppbp
Ppp1r1a
Prap1
Prg2
Prom2
Prox1
Prss23
Prss3
Prx
Psmb8
Ptn
Ptprn2
Pvalb
Pygm
Rab3b
Rac2
Rasd1
Rbp1
Rbp2
Rbp7
Reg3g
Retn
Retnla
Rgs5
Rhcg
Rhd
Rho
Riiad1
Rsad2
Runx2
S100a14
S100a4
Satb1
Sbsn
Scg2
Scg3
Scg5
Scgb3a2
Scin
Sct
Sdc1
Selenbp1
Serpina10
Serpina3n
Serpinb11
Serpinb5
Serpinf1
Sez6l
Sfrp1
Sfta2
Sftpd
Slc10a1
Slc14a1
Slc14a2
Slc17a7
Slc22a6
Slc22a8
Slc25a37
Slc25a47
Slc27a2
Slc34a2
Slc4a1
Slc4a4
Slc5a1
Snap25
Sod3
Sostdc1
Sox17
Sox2
Sox9
Stfa2l1
Stmn1
Sypl2
Tagln
Tat
Tbx1
Tcf15
Tfcp2l1
Tff2
Thbs4
Them5
Tie1
Timp3
Timp4
Tm4sf20
Tm4sf4
Tmem100
Tmem147
Tmem212
Tmem213
Tmem59l
Tnfaip6
Tnnc1
Trdn
Trim29
Try10
Tspan8
Ttc36
Ttn
Tubb3
Ube2c
Ucma
Uox
Upk1a
Upk1b
Upk3a
Upk3b
Vsnl1
Vsx2
Vwf
Wif1
Wnt3

## Sheet: Supplementary Table 3
gene_name	gene_id	num_codewords	num_probesets	protein_name	location	cell_type	cellchat_pathway
A1cf	ENSMUSG00000052595	2	2	APOBEC1 complementation factor (APOBEC1-stimulating protein)	Nucleus
A2m	ENSMUSG00000030111	2	2	Alpha-2-macroglobulin-P (Alpha-2-macroglobulin)	Secreted	glioblast;Bergmann glial cell
Aatf	ENSMUSG00000018697	2	2	Protein AATF (Apoptosis-antagonizing transcription factor) (Rb-binding protein Che-1) (Traube protein)	Nucleus
Abca1	ENSMUSG00000015243	2	2	Phospholipid-transporting ATPase ABCA1	Cell membrane	glioblast	ApoA
Abca13	ENSMUSG00000004668	2	2	ATP-binding cassette sub-family A member 13	Cytoplasmic vesicle membrane	kidney distal convoluted tubule epithelial cell;kidney loop of Henle ascending limb epithelial cell;kidney loop of Henle thick ascending limb epithelial cell;kidney loop of Henle medullary thick ascending limb epithelial cell;kidney loop of Henle cortical thick ascending limb epithelial cell;kidney loop of Henle thin ascending limb epithelial cell;kidney epithelial cell;kidney cortex tubule cell;…
Abca3	ENSMUSG00000024130	2	2	Phospholipid-transporting ATPase ABCA3	Endosome	epithelial cell of lung;epithelial cell of alveolus of lung;pneumocyte;type II pneumocyte;lung secretory cell
Abca4	ENSMUSG00000028125	2	2	Retinal-specific phospholipid-transporting ATPase ABCA4	Membrane
Abca7	ENSMUSG00000035722	3	3	ATP-binding cassette sub-family A member 7	Cell membrane
Abca8a	ENSMUSG00000041828	2	2	ABC-type organic anion transporter ABCA8A	Cell membrane	mesenchymal stem cell;Schwann cell;cardiac neuron;connective tissue cell;fibroblast;pancreatic stellate cell;fibroblast of cardiac tissue;fibroblast of lung;adventitial cell
Abca8b	ENSMUSG00000020620	2	2	ABC-type organic anion transporter ABCA8B	Cell membrane
Abcb1a	ENSMUSG00000040584	2	2	ATP-dependent translocase ABCB1 (ATP-binding cassette sub-family B member 1A) (MDR1A) (Multidrug resistance protein 1A)	Cell membrane	enterocyte;enterocyte of epithelium of large intestine;blood vessel endothelial cell;endothelial stalk cell;intestinal epithelial cell;epithelial cell of large intestine;endothelial cell;endothelial cell of vascular tree
Abcb1b	ENSMUSG00000028970	2	2	ATP-dependent translocase ABCB1 (ATP-binding cassette sub-family B member 1B) (Multidrug resistance protein 1B)	Cell membrane	skeletal muscle satellite cell;muscle precursor cell
Abcb4	ENSMUSG00000042476	2	2	Phosphatidylcholine translocator ABCB4	Cell membrane
Abcb8	ENSMUSG00000028973	2	2	Mitochondrial potassium channel ATP-binding subunit (ATP-binding cassette sub-family B member 8, mitochondrial) (ABCB8) (Mitochondrial sulfonylurea-receptor) (MITOSUR)	Mitochondrion inner membrane
Abcc1	ENSMUSG00000023088	2	2	Multidrug resistance-associated protein 1	Cell membrane
Abcc6	ENSMUSG00000030834	2	2	ATP-binding cassette sub-family C member 6	Basolateral cell membrane
Abcc8	ENSMUSG00000040136	2	2	ATP-binding cassette, sub-family C (CFTR/MRP), member 8		epithelial cell;pancreatic endocrine cell;type B pancreatic cell;pancreatic A cell;pancreatic D cell;pancreatic PP cell;glandular epithelial cell;enteroendocrine cell;PP cell;endocrine cell
Abcc9	ENSMUSG00000030249	2	2	ATP-binding cassette sub-family C member 9 (Sulfonylurea receptor 2)	Membrane	vascular leptomeningeal cell;fibroblast;hepatic stellate cell;mesothelial fibroblast;pericyte;mural cell
Abcd2	ENSMUSG00000055782	2	2	ATP-binding cassette sub-family D member 2	Peroxisome membrane
Abcd3	ENSMUSG00000028127	3	2	ATP-binding cassette sub-family D member 3	Peroxisome membrane
Abcf1	ENSMUSG00000038762	2	2	ATP-binding cassette sub-family F member 1	Cytoplasm
Abcg2	ENSMUSG00000029802	2	2	Broad substrate specificity ATP-binding cassette transporter ABCG2	Cell membrane	vasa recta descending limb cell;endothelial stalk cell;prostate gland microvascular endothelial cell
Abcg8	ENSMUSG00000024254	2	2	ATP-binding cassette sub-family G member 8	Cell membrane
Abhd17c	ENSMUSG00000038459	2	2	Alpha/beta hydrolase domain-containing protein 17C (Abhydrolase domain-containing protein 17C)	Recycling endosome membrane	type I pneumocyte
Abhd4	ENSMUSG00000040997	2	2	(Lyso)-N-acylphosphatidylethanolamine lipase
Abhd5	ENSMUSG00000032540	2	2	1-acylglycerol-3-phosphate O-acyltransferase ABHD5	Cytoplasm;Lipid droplet	megakaryocyte-erythroid progenitor cell;granulocytopoietic cell
Abi1	ENSMUSG00000058835	2	2	Abl interactor 1 (Abelson interactor 1) (Abi-1) (Ablphilin-1) (Eps8 SH3 domain-binding protein) (Eps8-binding protein) (Spectrin SH3 domain-binding protein 1) (e3B1)	Cytoplasm
Abi3bp	ENSMUSG00000035258	2	2	ABI family member 3 binding protein		basal epithelial cell of tracheobronchial tree;smooth muscle cell of the pulmonary artery;connective tissue cell;fibroblast;pancreatic stellate cell;fibroblast of connective tissue of prostate;chondrocyte
Abitram	ENSMUSG00000038827	2	2	Protein Abitram (Actin-binding transcription modulator) (Protein Simiate)	Nucleus speckle
Abl1	ENSMUSG00000026842	2	2	Tyrosine-protein kinase ABL1	Cytoplasm
Abracl	ENSMUSG00000078453	2	2	Costars family protein ABRACL (ABRA C-terminal-like protein)		type B pancreatic cell;skeletal muscle fiber
Abraxas1	ENSMUSG00000035234	2	2	BRCA1-A complex subunit Abraxas 1 (Coiled-coil domain-containing protein 98) (Protein FAM175A)	Nucleus
Abraxas2	ENSMUSG00000030965	2	2	BRISC complex subunit Abraxas 2 (Abraxas brother protein 1) (Protein FAM175B)	Cytoplasm
Acaa2	ENSMUSG00000036880	3	2	3-ketoacyl-CoA thiolase, mitochondrial	Mitochondrion	granulosa cell
Acaca	ENSMUSG00000020532	2	2	Acetyl-CoA carboxylase 1 (ACC1)	Cytoplasm
Acacb	ENSMUSG00000042010	2	2	Acetyl-CoA carboxylase 2	Mitochondrion	kidney loop of Henle ascending limb epithelial cell;kidney loop of Henle thick ascending limb epithelial cell;kidney loop of Henle medullary thick ascending limb epithelial cell;kidney loop of Henle cortical thick ascending limb epithelial cell;kidney loop of Henle thin ascending limb epithelial cell;kidney connecting tubule epithelial cell;kidney loop of Henle epithelial cell
Acan	ENSMUSG00000030607	2	2	Aggrecan core protein (Cartilage-specific proteoglycan core protein) (CSPCP)	Secreted	stromal cell;chondrocyte
Ace	ENSMUSG00000020681	2	2	Angiotensin-converting enzyme (ACE)	Cell membrane	blood vessel endothelial cell;vein endothelial cell;endothelial cell of artery;capillary endothelial cell;endothelial cell of vascular tree;muscle cell;smooth muscle cell;smooth muscle cell of the pulmonary artery;tracheobronchial smooth muscle cell;bronchial smooth muscle cell;non-classical monocyte
Ace2	ENSMUSG00000015405	2	2	Angiotensin-converting enzyme 2	Secreted	pancreatic A cell;pancreatic PP cell;PP cell
Acer1	ENSMUSG00000045019	2	2	Alkaline ceramidase 1 (AlkCDase 1) (Alkaline CDase 1) (maCER1)	Endoplasmic reticulum membrane
Ache	ENSMUSG00000023328	2	2	Acetylcholinesterase (AChE)	Synapse;Secreted;Cell membrane
Ackr1	ENSMUSG00000037872	2	2	Atypical chemokine receptor 1 (Duffy antigen/chemokine receptor) (CD antigen CD234)	Early endosome		CCL;CXCL
Ackr2	ENSMUSG00000044534	2	2	Atypical chemokine receptor 2 (C-C chemokine receptor D6) (Chemokine-binding protein 2) (Chemokine-binding protein D6)	Early endosome		CCL
Ackr3	ENSMUSG00000044337	2	2	Atypical chemokine receptor 3 (C-X-C chemokine receptor type 7) (CXC-R7) (CXCR-7) (Chemokine orphan receptor 1) (G-protein coupled receptor RDC1 homolog) (RDC-1)	Cell membrane	vein endothelial cell;prostate gland microvascular endothelial cell;endothelial cell of lymphatic vessel;fibroblast of connective tissue of prostate	CXCL;MIF
Ackr4	ENSMUSG00000079355	2	2	Atypical chemokine receptor 4 (C-C chemokine receptor type 11) (C-C CKR-11) (CC-CKR-11) (CCR-11) (CC chemokine receptor-like 1) (CCRL1) (CCX CKR)	Early endosome	basal cell of prostate epithelium;endothelial cell of lymphatic vessel	CCL
Acly	ENSMUSG00000020917	3	2	ATP-citrate synthase	Cytoplasm	pancreatic endocrine cell;type B pancreatic cell;glandular epithelial cell;enteroendocrine cell;endocrine cell
Acod1	ENSMUSG00000022126	2	2	Cis-aconitate decarboxylase (CAD)	Mitochondrion
Acot6	ENSMUSG00000043487	2	2	Acyl-coenzyme A thioesterase 6 (Acyl-CoA thioesterase 6)	Peroxisome
Acox1	ENSMUSG00000020777	4	2	Peroxisomal acyl-coenzyme A oxidase 1 (AOX)	Peroxisome	enterocyte;enterocyte of epithelium of large intestine;epithelial cell of proximal tubule;hepatocyte;epithelial cell of large intestine
Acp2	ENSMUSG00000002103	2	2	Lysosomal acid phosphatase (LAP)	Lysosome membrane
Acp5	ENSMUSG00000001348	2	2	Tartrate-resistant acid phosphatase type 5 (TR-AP)	Lysosome	Kupffer cell;erythrocyte
Acr	ENSMUSG00000022622	2	2	Acrosin
Acsl1	ENSMUSG00000018796	2	2	Long-chain-fatty-acid--CoA ligase 1	Mitochondrion outer membrane	seminal vesicle glandular cell;hepatocyte
Acsl4	ENSMUSG00000031278	2	2	Long-chain-fatty-acid--CoA ligase 4	Mitochondrion outer membrane
Acsl6	ENSMUSG00000020333	3	2	Long-chain-fatty-acid--CoA ligase 6	Mitochondrion outer membrane
Acss1	ENSMUSG00000027452	2	2	Acetyl-coenzyme A synthetase 2-like, mitochondrial	Mitochondrion matrix	renal intercalated cell;renal alpha-intercalated cell;kidney distal convoluted tubule epithelial cell;kidney connecting tubule epithelial cell
Acss2	ENSMUSG00000027605	2	2	Acetyl-coenzyme A synthetase, cytoplasmic	Cytoplasm
Actc1	ENSMUSG00000068614	2	2	Actin, alpha cardiac muscle 1	Cytoplasm	muscle cell;cardiac muscle cell;smooth muscle cell;vascular associated smooth muscle cell;aortic smooth muscle cell
Actg2	ENSMUSG00000059430	2	2	Actin, gamma-enteric smooth muscle	Cytoplasm	muscle cell;smooth muscle cell;vascular associated smooth muscle cell;aortic smooth muscle cell;smooth muscle cell of prostate
Actl6a	ENSMUSG00000027671	2	2	Actin-like protein 6A (53 kDa BRG1-associated factor A) (Actin-related protein Baf53a) (BRG1-associated factor 53A) (BAF53A)	Nucleus
Actl6b	ENSMUSG00000029712	2	2	Actin-like protein 6B (53 kDa BRG1-associated factor B) (Actin-related protein Baf53b) (ArpN-alpha) (ArpNa) (BRG1-associated factor 53B) (BAF53B)	Nucleus
Actn1	ENSMUSG00000015143	2	2	Alpha-actinin-1 (Alpha-actinin cytoskeletal isoform) (F-actin cross-linking protein) (Non-muscle alpha-actinin-1)	Cytoplasm
Actn2	ENSMUSG00000052374	2	2	Alpha-actinin-2 (Alpha-actinin skeletal muscle isoform 2) (F-actin cross-linking protein)	Cytoplasm	cardiac muscle cell;innate lymphoid cell
Actr1a	ENSMUSG00000025228	2	2	Alpha-centractin (Centractin) (ARP1) (Actin-RPV) (Centrosome-associated actin homolog)	Cytoplasm
Actr1b	ENSMUSG00000037351	2	2	Beta-centractin (Actin-related protein 1B) (ARP1B)	Cytoplasm
Actr2	ENSMUSG00000020152	3	2	Actin-related protein 2 (Actin-like protein 2)	Cytoplasm
Acvr1	ENSMUSG00000026836	2	2	Activin receptor type-1	Membrane		TGFb;BMP;AMH
Acvr1b	ENSMUSG00000000532	2	2	Activin receptor type-1B	Cell membrane		TGFb;GDF;MSTN;NODAL;ACTIVIN
Acvr1c	ENSMUSG00000026834	2	2	Activin receptor type-1C	Membrane		TGFb;NODAL;ACTIVIN
Acvr2a	ENSMUSG00000052155	2	2	Activin receptor type-2A	Cell membrane		BMP;BMP10;GDF;MSTN;NODAL;ACTIVIN
Acvr2b	ENSMUSG00000061393	2	2	Activin receptor type-2B	Cell membrane	cell of skeletal muscle	BMP;GDF;MSTN;NODAL;ACTIVIN
Acvrl1	ENSMUSG00000000530	2	2	Serine/threonine-protein kinase receptor R3 (SKR3)	Cell membrane	squamous epithelial cell;blood vessel endothelial cell;vein endothelial cell;endothelial cell of artery;capillary endothelial cell;endothelial cell;endothelial cell of vascular tree;kidney cortex artery cell;smooth muscle cell;smooth muscle cell of the pulmonary artery;tracheobronchial smooth muscle cell;bronchial smooth muscle cell	BMP10
Ada	ENSMUSG00000017697	2	2	Adenosine deaminase	Cell membrane
Adad1	ENSMUSG00000027719	2	2	Adenosine deaminase domain-containing protein 1 (Testis nuclear RNA-binding protein)	Nucleus
Adad2	ENSMUSG00000024266	2	2	Adenosine deaminase domain-containing protein 2	Nucleus
Adam10	ENSMUSG00000054693	2	2	Disintegrin and metalloproteinase domain-containing protein 10 (ADAM 10)	Cell membrane
Adam17	ENSMUSG00000052593	2	2	Disintegrin and metalloproteinase domain-containing protein 17 (ADAM 17)	Secreted
Adam18	ENSMUSG00000031552	2	2	Disintegrin and metalloproteinase domain-containing protein 18 (ADAM 18) (Disintegrin and metalloproteinase domain-containing protein 27) (ADAM 27) (Transmembrane metalloproteinase-like, disintegrin-like, and cysteine-rich protein III) (tMDC III)	Membrane
Adam28	ENSMUSG00000014725	2	2	Disintegrin and metalloproteinase domain-containing protein 28 (ADAM 28)	Membrane	basal cell of prostate epithelium
Adamdec1	ENSMUSG00000022057	2	2	ADAM DEC1	Secreted
Adamts1	ENSMUSG00000022893	2	2	A disintegrin and metalloproteinase with thrombospondin motifs 1 (ADAM-TS 1) (ADAM-TS1) (ADAMTS-1)	Secreted	neuroendocrine cell;smooth muscle cell;smooth muscle cell of trachea;vascular leptomeningeal cell;hepatic stellate cell;pulmonary interstitial fibroblast;mesothelial fibroblast;mesangial cell
Adamts13	ENSMUSG00000014852	2	2	A disintegrin and metalloproteinase with thrombospondin motifs 13 (ADAM-TS 13) (ADAM-TS13) (ADAMTS-13)	Secreted
Adamts14	ENSMUSG00000059901	2	2	A disintegrin-like and metallopeptidase (Reprolysin type) with thrombospondin type 1 motif, 14	Secreted
Adamts18	ENSMUSG00000053399	2	2	A disintegrin and metalloproteinase with thrombospondin motifs 18 (ADAM-TS 18) (ADAM-TS18) (ADAMTS-18)	Secreted
Adamts20	ENSMUSG00000022449	2	2	A disintegrin and metalloproteinase with thrombospondin motifs 20 (ADAM-TS 20) (ADAM-TS20) (ADAMTS-20)	Secreted
Adamts3	ENSMUSG00000043635	2	2	A disintegrin-like and metallopeptidase (Reprolysin type) with thrombospondin type 1 motif, 3	Secreted	medium spiny neuron
Adamts5	ENSMUSG00000022894	2	2	A disintegrin and metalloproteinase with thrombospondin motifs 5 (ADAM-TS 5) (ADAM-TS5) (ADAMTS-5)	Secreted	mesenchymal stem cell;mesenchymal stem cell of adipose tissue;connective tissue cell;pancreatic stellate cell;fibroblast of cardiac tissue;mesangial cell
Adamts6	ENSMUSG00000046169	2	2	A disintegrin-like and metallopeptidase (reprolysin type) with thrombospondin type 1 motif, 6	Secreted
Adar	ENSMUSG00000027951	2	2	Double-stranded RNA-specific adenosine deaminase (DRADA)	Nucleus
Adarb1	ENSMUSG00000020262	2	2	Double-stranded RNA-specific editase 1	Nucleus
Adcy1	ENSMUSG00000020431	3	2	Adenylate cyclase type 1	Membrane	lamp5 GABAergic cortical interneuron;corticothalamic-projecting glutamatergic cortical neuron;L6 corticothalamic-projecting glutamatergic cortical neuron;hippocampal neuron
Adcy2	ENSMUSG00000021536	2	2	Adenylate cyclase type 2	Membrane	L5/6 near-projecting glutamatergic neuron of the primary motor cortex
Adcy3	ENSMUSG00000020654	2	2	Adenylate cyclase type 3	Cell membrane
Adcy8	ENSMUSG00000022376	2	2	Adenylate cyclase type 8	Cell membrane	cerebellar Golgi cell;Cajal-Retzius cell
Adcyap1	ENSMUSG00000024256	2	2	Pituitary adenylate cyclase-activating polypeptide (PACAP)	Secreted
Adcyap1r1	ENSMUSG00000029778	2	2	Pituitary adenylate cyclase-activating polypeptide type I receptor (PACAP type I receptor) (PACAP-R-1) (PACAP-R1)	Cell membrane	glioblast;hypendymal cell	PACAP
Add2	ENSMUSG00000030000	2	2	Beta-adducin (Add97) (Erythrocyte adducin subunit beta)	Cytoplasm
Adgra2	ENSMUSG00000031486	2	2	Adhesion G protein-coupled receptor A2 (G-protein coupled receptor 124) (Tumor endothelial marker 5)	Cell membrane		ADGRA
Adgra3	ENSMUSG00000029090	2	2	Adhesion G protein-coupled receptor A3 (G-protein coupled receptor 125)	Membrane
Adgrb1	ENSMUSG00000034730	2	2	Adhesion G protein-coupled receptor B1 (Brain-specific angiogenesis inhibitor 1)	Cell membrane		ADGRB
Adgre1	ENSMUSG00000004730	2	2	Adhesion G protein-coupled receptor E1 (Cell surface glycoprotein F4/80) (EGF-like module receptor 1) (EGF-like module-containing mucin-like hormone receptor-like 1) (EMR1 hormone receptor)	Cell membrane	phagocyte;macrophage;professional antigen presenting cell;myeloid leukocyte;myeloid cell
Adgre5	ENSMUSG00000002885	2	2	Adhesion G protein-coupled receptor E5 (Leukocyte antigen CD97) (CD antigen CD97)	Cell membrane	blood vessel endothelial cell;kidney efferent arteriole endothelial cell;endothelial cell of artery;capillary endothelial cell;fenestrated cell;glomerular endothelial cell;endothelial cell of vascular tree	ADGRE
Adgrf1	ENSMUSG00000041293	2	2	Adhesion G-protein coupled receptor F1 (G protein-coupled receptor 110)	Cell membrane
Adgrf5	ENSMUSG00000056492	2	2	Adhesion G protein-coupled receptor F5 (G-protein coupled receptor 116)	Cell membrane	epithelial cell;renal intercalated cell;renal alpha-intercalated cell;squamous epithelial cell;blood vessel endothelial cell;vein endothelial cell;vasa recta descending limb cell;endothelial stalk cell;kidney efferent arteriole endothelial cell;endothelial cell of artery;kidney capillary endothelial cell;capillary endothelial cell;prostate gland microvascular endothelial cell;glomerular endotheli…
Adgrg1	ENSMUSG00000031785	2	2	Adhesion G-protein coupled receptor G1 (G-protein coupled receptor 56) (Serpentine receptor cyt28)	Cell membrane	glioblast;Sertoli cell	ADGRG
Adgrg2	ENSMUSG00000031298	2	2	Adhesion G-protein coupled receptor G2 (G-protein coupled receptor 64) (Mouse epididymis-specific protein 6) (Me6)	Apical cell membrane
Adgrg5	ENSMUSG00000061577	2	2	Adhesion G-protein coupled receptor G5 (G-protein coupled receptor 114) (G-protein coupled receptor PGR27)	Cell membrane
Adgrg6	ENSMUSG00000039116	2	2	Adhesion G-protein coupled receptor G6 (Developmentally regulated G-protein-coupled receptor) (G-protein coupled receptor 126)	Cell membrane	vein endothelial cell;sst chodl GABAergic cortical interneuron	ADGRG
Adgrg7	ENSMUSG00000022755	2	2	Adhesion G-protein coupled receptor G7 (G-protein coupled receptor 128)	Membrane
Adgrl1	ENSMUSG00000013033	2	2	Adhesion G protein-coupled receptor L1 (Calcium-independent alpha-latrotoxin receptor 1) (CIRL-1) (Latrophilin-1) (Lectomedin-2)	Cell membrane		ADGRL
Adgrl2	ENSMUSG00000028184	2	2	Adhesion G protein-coupled receptor L2 (Calcium-independent alpha-latrotoxin receptor 2) (CIRL-2) (Latrophilin-2)	Membrane		ADGRL
Adgrl3	ENSMUSG00000037605	2	2	Adhesion G protein-coupled receptor L3 (Latrophilin-3) (Lectomedin-3)	Cell membrane	Bergmann glial cell	ADGRL
Adgrv1	ENSMUSG00000069170	2	2	Adhesion G-protein coupled receptor V1 (ADGRV1)	Cell membrane	ependymal cell;hypendymal cell;neural progenitor cell
Adh5	ENSMUSG00000028138	2	2	Alcohol dehydrogenase class-3	Cytoplasm	Sertoli cell;mesothelial cell;Leydig cell
Adipoq	ENSMUSG00000022878	2	2	Adiponectin (30 kDa adipocyte complement-related protein) (Adipocyte complement-related 30 kDa protein) (ACRP30) (Adipocyte, C1q and collagen domain-containing protein) (Adipocyte-specific protein AdipoQ)	Secreted
Adipor1	ENSMUSG00000026457	3	2	Adiponectin receptor protein 1 (Progestin and adipoQ receptor family member 1) (Progestin and adipoQ receptor family member I)	Cell membrane	enucleate erythrocyte;immature B cell	ADIPONECTIN
Adm	ENSMUSG00000030790	2	2	Pro-adrenomedullin	Secreted		ADM
Adora1	ENSMUSG00000042429	3	2	Adenosine receptor A1	Cell membrane	L5/6 near-projecting glutamatergic neuron of the primary motor cortex;corticothalamic-projecting glutamatergic cortical neuron;L6 corticothalamic-projecting glutamatergic cortical neuron;L6b glutamatergic cortical neuron	CD39;Adenosine
Adora2a	ENSMUSG00000020178	2	2	Adenosine receptor A2a	Cell membrane		CD39;Adenosine
Adora2b	ENSMUSG00000018500	2	2	Adenosine receptor A2b	Cell membrane		CD39;Adenosine
Adprhl1	ENSMUSG00000031448	2	2	Inactive ADP-ribosyltransferase ARH2 (ADP-ribosylhydrolase-like protein 1) ([Protein ADP-ribosylarginine] hydrolase-like protein 1)	Cytoplasm
Adra1a	ENSMUSG00000045875	3	3	Alpha-1A adrenergic receptor (Alpha-1A adrenoreceptor) (Alpha-1A adrenoceptor) (Alpha-1C adrenergic receptor)	Nucleus membrane	interneuron;cortical interneuron;lamp5 GABAergic cortical interneuron;sst chodl GABAergic cortical interneuron;inhibitory interneuron;GABAergic neuron	Adrenaline;Noradrenaline
Adra1b	ENSMUSG00000050541	3	3	Alpha-1B adrenergic receptor (Alpha-1B adrenoreceptor) (Alpha-1B adrenoceptor)	Nucleus membrane	vip GABAergic cortical interneuron	Adrenaline;Noradrenaline
Adra2a	ENSMUSG00000033717	2	2	Alpha-2A adrenergic receptor (Alpha-2A adrenoreceptor) (Alpha-2A adrenoceptor) (Alpha-2AAR)	Cell membrane		Adrenaline;Noradrenaline
Adrb1	ENSMUSG00000035283	2	2	Beta-1 adrenergic receptor (Beta-1 adrenoreceptor) (Beta-1 adrenoceptor)	Cell membrane	tracheobronchial smooth muscle cell;bronchial smooth muscle cell	Adrenaline;Noradrenaline
Adrb2	ENSMUSG00000045730	2	2	Beta-2 adrenergic receptor (Beta-2 adrenoreceptor) (Beta-2 adrenoceptor)	Cell membrane	basal cell;stem cell of epidermis;basal epithelial cell of tracheobronchial tree;epidermal cell;tracheobronchial smooth muscle cell;bronchial smooth muscle cell	Adrenaline;Noradrenaline
Adrb3	ENSMUSG00000031489	2	2	Beta-3 adrenergic receptor (Beta-3 adrenoreceptor) (Beta-3 adrenoceptor)	Cell membrane		Adrenaline;Noradrenaline
Adtrp	ENSMUSG00000058022	2	2	Androgen-dependent TFPI-regulating protein (Fatty acid esters of hydroxy fatty acids hydrolase ADTRP) (FAHFA hydrolase ADTRP)	Cell membrane
Aebp2	ENSMUSG00000030232	2	2	Zinc finger protein AEBP2 (Adipocyte enhancer-binding protein 2) (AE-binding protein 2)	Nucleus
Afap1l2	ENSMUSG00000025083	2	2	Actin filament-associated protein 1-like 2 (AFAP1-like protein 2)	Cytoplasm
Afdn	ENSMUSG00000068036	2	2	Afadin (Afadin adherens junction formation factor) (Protein Af-6)	Cell junction
Afg3l2	ENSMUSG00000024527	2	2	AFG3-like protein 2	Mitochondrion inner membrane
Afp	ENSMUSG00000054932	2	2	Alpha-fetoprotein (Alpha-1-fetoprotein) (Alpha-fetoglobulin)	Secreted
Ager	ENSMUSG00000015452	3	3	Advanced glycosylation end product-specific receptor (Receptor for advanced glycosylation end products)	Cell membrane	multi-ciliated epithelial cell;ciliated columnar cell of tracheobronchial tree;ciliated cell of the bronchus;epithelial cell of lung;epithelial cell of alveolus of lung;pneumocyte;type I pneumocyte;type II pneumocyte;respiratory epithelial cell;epithelial cell of lower respiratory tract;club cell;bronchial epithelial cell;enucleate erythrocyte;lung secretory cell
Agl	ENSMUSG00000033400	2	2	Glycogen debranching enzyme	Cytoplasm
Ago1	ENSMUSG00000041530	2	2	Protein argonaute-1 (Argonaute1) (mAgo1) (Argonaute RISC catalytic component 1) (Eukaryotic translation initiation factor 2C 1) (eIF-2C 1) (eIF2C 1) (Piwi/argonaute family protein meIF2C1)	Cytoplasm
Ago2	ENSMUSG00000036698	2	2	Protein argonaute-2 (Argonaute2) (mAgo2)	Cytoplasm
Ago3	ENSMUSG00000028842	2	2	Protein argonaute-3 (Argonaute3) (mAgo3)	Cytoplasm
Agpat3	ENSMUSG00000001211	3	2	1-acyl-sn-glycerol-3-phosphate acyltransferase gamma	Endoplasmic reticulum membrane
Agpat4	ENSMUSG00000023827	2	2	1-acyl-sn-glycerol-3-phosphate acyltransferase delta	Endoplasmic reticulum membrane
Agps	ENSMUSG00000042410	2	2	Alkyldihydroxyacetonephosphate synthase, peroxisomal (Alkyl-DHAP synthase)	Peroxisome membrane	ciliated epithelial cell;columnar/cuboidal epithelial cell
Agr3	ENSMUSG00000036231	2	2	Anterior gradient protein 3	Endoplasmic reticulum
Agrn	ENSMUSG00000041936	2	2	Agrin	Synapse	glioblast;vascular leptomeningeal cell;mesothelial fibroblast;neural progenitor cell
Agrp	ENSMUSG00000005705	2	2	Agouti-related protein	Secreted	kidney glomerular epithelial cell;podocyte
Agt	ENSMUSG00000031980	2	2	Angiotensinogen (Serpin A8)	Secreted	hepatocyte;muscle cell;smooth muscle cell;vascular associated smooth muscle cell;aortic smooth muscle cell	AGT
Agtr1a	ENSMUSG00000049115	2	2	Type-1 angiotensin II receptor A (Angiotensin II type-1 receptor A) (AT1 receptor A)	Cell membrane	luminal epithelial cell of mammary gland;mammary gland epithelial cell;hepatic stellate cell;mesangial cell	AGT
Agtr1b	ENSMUSG00000054988	2	2	Type-1 angiotensin II receptor B (AT3) (Angiotensin II type-1 receptor B) (AT1 receptor B)	Cell membrane		AGT
Agtr2	ENSMUSG00000068122	2	2	Type-2 angiotensin II receptor (Angiotensin II type-2 receptor) (AT2 receptor)	Cell membrane	stromal cell;stromal cell of ovary;interstitial cell of ovary	AGT
Agtrap	ENSMUSG00000029007	2	2	Type-1 angiotensin II receptor-associated protein (AT1 receptor-associated protein)	Endoplasmic reticulum membrane
Agxt2	ENSMUSG00000089678	2	2	Alanine--glyoxylate aminotransferase 2, mitochondrial (AGT 2)	Mitochondrion
Ahi1	ENSMUSG00000019986	2	2	Jouberin (Abelson helper integration site 1 protein) (AHI-1)	Cytoplasm	sst chodl GABAergic cortical interneuron
Ahr	ENSMUSG00000019256	2	2	Aryl hydrocarbon receptor (Ah receptor) (AhR)	Cytoplasm	basal epithelial cell of tracheobronchial tree
Aicda	ENSMUSG00000040627	2	2	Single-stranded DNA cytosine deaminase	Nucleus
Aida	ENSMUSG00000042901	2	2	Axin interactor, dorsalization-associated protein (Axin interaction partner and dorsalization antagonist)
Aif1	ENSMUSG00000024397	2	2	Allograft inflammatory factor 1 (AIF-1) (Ionized calcium-binding adapter molecule 1)	Cytoplasm	phagocyte;macrophage;tissue-resident macrophage;Kupffer cell;central nervous system macrophage;microglial cell;lung macrophage;hematopoietic cell;leukocyte;professional antigen presenting cell;dendritic cell;conventional dendritic cell;myeloid dendritic cell;CD1c-positive myeloid dendritic cell;myeloid leukocyte;myeloid cell
Aif1l	ENSMUSG00000001864	2	2	Allograft inflammatory factor 1-like (Ionized calcium-binding adapter molecule 2)	Cytoplasm	kidney collecting duct epithelial cell;kidney collecting duct principal cell;renal principal cell;renal intercalated cell;renal beta-intercalated cell;renal alpha-intercalated cell;kidney loop of Henle thick ascending limb epithelial cell;kidney collecting duct cell
Aifm1	ENSMUSG00000036932	2	2	Apoptosis-inducing factor 1, mitochondrial	Mitochondrion intermembrane space
Aim2	ENSMUSG00000037860	2	2	Interferon-inducible protein AIM2 (Interferon-inducible protein 210) (Ifi-210) (Interferon-inducible protein p210)	Cytoplasm
Aip	ENSMUSG00000024847	2	2	AH receptor-interacting protein (AIP) (Aryl-hydrocarbon receptor-interacting protein)	Cytoplasm
Aire	ENSMUSG00000000731	2	2	Autoimmune regulator (Autoimmune polyendocrinopathy candidiasis ectodermal dystrophy protein homolog) (APECED protein homolog)	Nucleus
Ajuba	ENSMUSG00000022178	2	2	LIM domain-containing protein ajuba	Cytoplasm
Ak4	ENSMUSG00000028527	2	2	Adenylate kinase 4, mitochondrial (AK 4)	Mitochondrion matrix
Akap5	ENSMUSG00000021057	2	2	A-kinase anchor protein 5 (AKAP-5) (A-kinase anchor protein 150 kDa) (AKAP 150) (P150) (cAMP-dependent protein kinase regulatory subunit II high affinity-binding protein)	Postsynaptic recycling endosome membrane	multi-ciliated epithelial cell;ciliated columnar cell of tracheobronchial tree;ciliated cell of the bronchus;epithelial cell of lung;epithelial cell of alveolus of lung;pneumocyte;type I pneumocyte;bronchial epithelial cell
Akap9	ENSMUSG00000040407	2	2	A-kinase anchor protein 9 (AKAP-9) (Protein kinase A-anchoring protein 9) (PRKA9)	Golgi apparatus
Akip1	ENSMUSG00000031023	2	2	A-kinase-interacting protein 1 (Breast cancer-associated gene 3 protein) (PKA-interacting protein) (Proline-rich protein BCA3)	Nucleus
Akr1b3	ENSMUSG00000001642	2	2			mesothelial cell of pleura;mesothelial cell of visceral pleura;epithelial cell of prostate;luminal cell of prostate epithelium
Akt1	ENSMUSG00000001729	2	2	RAC-alpha serine/threonine-protein kinase	Cytoplasm	Leydig cell
Akt1s1	ENSMUSG00000011096	2	2	Proline-rich AKT1 substrate 1 (Proline-rich AKT substrate)	Cytoplasm
Akt2	ENSMUSG00000004056	2	2	RAC-beta serine/threonine-protein kinase	Cytoplasm
Akt3	ENSMUSG00000019699	2	2	RAC-gamma serine/threonine-protein kinase	Nucleus
Aldh1a2	ENSMUSG00000013584	2	2	Retinal dehydrogenase 2 (RALDH 2) (RalDH2)	Cytoplasm	mesothelial cell;mesothelial cell of pleura;mesothelial cell of visceral pleura;ovarian surface epithelial cell;vascular leptomeningeal cell (Mmus)
Aldh1a3	ENSMUSG00000015134	2	2	Retinaldehyde dehydrogenase 3 (RALDH-3) (RalDH3)	Cytoplasm	luminal epithelial cell of mammary gland;mammary gland epithelial cell
Aldh1l1	ENSMUSG00000030088	2	2	Cytosolic 10-formyltetrahydrofolate dehydrogenase (10-FTHFDH) (FDH)	Cytoplasm	glioblast;renal intercalated cell;renal beta-intercalated cell;renal alpha-intercalated cell;hepatocyte
Aldh1l2	ENSMUSG00000020256	2	2	Mitochondrial 10-formyltetrahydrofolate dehydrogenase (Mitochondrial 10-FTHFDH) (mtFDH)	Mitochondrion
Aldh2	ENSMUSG00000029455	1	1	Aldehyde dehydrogenase, mitochondrial	Mitochondrion matrix	smooth muscle cell of the pulmonary artery
Aldh3a1	ENSMUSG00000019102	2	2	Aldehyde dehydrogenase, dimeric NADP-preferring	Cytoplasm	basal cell;basal cell of epidermis;stem cell of epidermis;keratinocyte;stratified epithelial cell;urothelial cell;bladder urothelial cell;epidermal cell;bladder cell
Aldh4a1	ENSMUSG00000028737	2	2	Delta-1-pyrroline-5-carboxylate dehydrogenase, mitochondrial (P5C dehydrogenase)	Mitochondrion matrix
Aldh9a1	ENSMUSG00000026687	2	2	4-trimethylaminobutyraldehyde dehydrogenase (TMABA-DH) (TMABADH)	Cytoplasm
Aldoa	ENSMUSG00000030695	3	2	Fructose-bisphosphate aldolase A	Cytoplasm	Sertoli cell;Leydig cell
Aldoc	ENSMUSG00000017390	3	2	Fructose-bisphosphate aldolase C		glioblast;luminal epithelial cell of mammary gland;mammary gland epithelial cell;neuron associated cell;glial cell;macroglial cell;astrocyte;astrocyte of the cerebellum
Alg13	ENSMUSG00000041718	2	2	Putative bifunctional UDP-N-acetylglucosamine transferase and deubiquitinase ALG13	Endoplasmic reticulum
Alk	ENSMUSG00000055471	2	2	ALK tyrosine kinase receptor	Cell membrane	interneuron;cortical interneuron;lamp5 GABAergic cortical interneuron;sst chodl GABAergic cortical interneuron;inhibitory interneuron;GABAergic neuron	MK;PTN
Alkbh5	ENSMUSG00000042650	2	2	RNA demethylase ALKBH5	Nucleus speckle
Alox12	ENSMUSG00000000320	2	2	Polyunsaturated fatty acid lipoxygenase ALOX12	Cytoplasm	kidney efferent arteriole endothelial cell;urothelial cell;urethra urothelial cell;epithelial cell of urethra
Alox12b	ENSMUSG00000032807	2	2	Arachidonate 12-lipoxygenase, 12R-type (12R-LOX) (12R-lipoxygenase)	Cytoplasm	squamous epithelial cell
Alox12e	ENSMUSG00000018907	2	2	Polyunsaturated fatty acid (12S)/(13S)-lipoxygenase, epidermal-type	Cytoplasm
Alox15	ENSMUSG00000018924	2	2	Polyunsaturated fatty acid lipoxygenase ALOX15 (12/15-lipoxygenase) (12/15-LO) (Arachidonate 12-lipoxygenase, leukocyte-type) (12-LOX) (L-12LO)	Cytoplasm	urethra urothelial cell;epithelial cell of urethra;eosinophil;mature B cell;naive B cell
Alox5	ENSMUSG00000025701	2	2	Polyunsaturated fatty acid 5-lipoxygenase	Cytoplasm	blood cell;granulocyte;eosinophil;neutrophil;Langerhans cell;mature B cell;naive B cell
Alpl	ENSMUSG00000028766	2	2	Alkaline phosphatase, tissue-nonspecific isozyme (AP-TNAP) (TNAP) (TNSALP)	Cell membrane
Als2	ENSMUSG00000026024	2	2	Alsin (Amyotrophic lateral sclerosis 2 protein homolog)		granule cell;cerebellar granule cell
Alx1	ENSMUSG00000036602	2	2	ALX homeobox protein 1 (Cartilage homeoprotein 1) (CART-1)	Nucleus
Alx4	ENSMUSG00000040310	2	2	Homeobox protein aristaless-like 4 (ALX-4)	Nucleus
Ambra1	ENSMUSG00000040506	2	2	Activating molecule in BECN1-regulated autophagy protein 1	Endoplasmic reticulum
Amd1	ENSMUSG00000075232	2	2	S-adenosylmethionine decarboxylase proenzyme 1 (AdoMetDC 1) (SAMDC 1)
Amelx	ENSMUSG00000031354	2	2	Amelogenin, X isoform (Leucine-rich amelogenin peptide) (LRAP)	Secreted
Amer1	ENSMUSG00000050332	2	2	APC membrane recruitment protein 1 (Amer1) (Protein FAM123B)	Cytoplasm	stromal cell of ovary;interstitial cell of ovary
Amfr	ENSMUSG00000031751	2	2	E3 ubiquitin-protein ligase AMFR	Endoplasmic reticulum membrane
Amh	ENSMUSG00000035262	2	2	Muellerian-inhibiting factor (Anti-Muellerian hormone) (AMH) (Muellerian-inhibiting substance) (MIS)	Secreted	duct epithelial cell	AMH
Amhr2	ENSMUSG00000023047	2	2	Anti-Muellerian hormone type-2 receptor	Membrane	duct epithelial cell;Sertoli cell;squamous epithelial cell;granulosa cell;ovarian surface epithelial cell	AMH
Amigo3	ENSMUSG00000032593	3	3	Amphoterin-induced protein 3 (AMIGO-3) (Alivin-3)	Membrane
Amy1	ENSMUSG00000074264	2	2	Alpha-amylase 1	Secreted	pancreatic acinar cell;acinar cell
Amy2a5	ENSMUSG00000074268	2	2	Pancreatic alpha-amylase 2a5 (PA)	Secreted	pancreatic acinar cell;acinar cell
Anapc11	ENSMUSG00000025135	2	2	Anaphase-promoting complex subunit 11 (APC11) (Cyclosome subunit 11)	Cytoplasm
Anapc15	ENSMUSG00000030649	2	2	Anaphase-promoting complex subunit 15 (APC15)
Anapc16	ENSMUSG00000020107	2	2	Anaphase-promoting complex subunit 16 (APC16) (Cyclosome subunit 16)	Cytoplasm
Anapc2	ENSMUSG00000026965	2	2	Anaphase-promoting complex subunit 2 (APC2) (Cyclosome subunit 2)
Anapc4	ENSMUSG00000029176	2	2	Anaphase-promoting complex subunit 4 (APC4) (Cyclosome subunit 4)	Nucleus
Anapc5	ENSMUSG00000029472	2	2	Anaphase-promoting complex subunit 5 (APC5) (Cyclosome subunit 5)	Nucleus
Ang	ENSMUSG00000072115	2	2	Angiogenin	Cytoplasmic vesicle	pancreatic A cell
Angpt1	ENSMUSG00000022309	2	2	Angiopoietin-1 (ANG-1)	Secreted	kidney connecting tubule epithelial cell;astrocyte of the cerebellum
Angpt2	ENSMUSG00000031465	2	2	Angiopoietin-2 (ANG-2)	Secreted
Angpt4	ENSMUSG00000027460	2	2	Angiopoietin-4 (ANG-4) (Angiopoietin-3) (ANG-3)	Secreted
Angptl3	ENSMUSG00000028553	2	2	Angiopoietin-related protein 3 (Angiopoietin-like protein 3)	Secreted
Angptl4	ENSMUSG00000002289	3	3	Angiopoietin-related protein 4 (425O18-1) (Angiopoietin-like protein 4) (Fasting-induced adipose factor) (Hepatic fibrinogen/angiopoietin-related protein) (HFARP) (Secreted protein Bk89)	Secreted	fibroblast of lung
Angptl8	ENSMUSG00000047822	2	2	Angiopoietin-like protein 8 (Betatrophin) (Lipasin) (Refeeding-induced fat and liver protein)	Secreted
Ank	ENSMUSG00000022265	3	2	Progressive ankylosis protein	Membrane
Ank1	ENSMUSG00000031543	2	2	Ankyrin-1 (ANK-1) (Erythrocyte ankyrin)	Sarcoplasmic reticulum	Purkinje cell
Ank2	ENSMUSG00000032826	2	1	Ankyrin-2 (ANK-2) (Ankyrin-B) (Brain ankyrin)	Cytoplasm	neural cell;Bergmann glial cell;neuron
Ankle2	ENSMUSG00000029501	2	2	Ankyrin repeat and LEM domain-containing protein 2 (LEM domain-containing protein 4)	Endoplasmic reticulum membrane
Ankrd11	ENSMUSG00000035569	2	2	Ankyrin repeat domain-containing protein 11	Nucleus
Ankrd13a	ENSMUSG00000041870	2	2	Ankyrin repeat domain-containing protein 13A	Cell membrane;Late endosome
Ankrd13b	ENSMUSG00000037907	2	2	Ankyrin repeat domain-containing protein 13B	Cell membrane;Late endosome;Early endosome
Ankrd13d	ENSMUSG00000005986	2	2	Ankyrin repeat domain-containing protein 13D	Cell membrane;Late endosome
Anks6	ENSMUSG00000066191	2	2	Ankyrin repeat and SAM domain-containing protein 6 (SamCystin) (Sterile alpha motif domain-containing protein 6) (SAM domain-containing protein 6)	Cell projection
Anln	ENSMUSG00000036777	2	2	Anillin	Nucleus
Ano1	ENSMUSG00000031075	2	2	Anoctamin-1 (Transmembrane protein 16A)	Apical cell membrane	luminal epithelial cell of mammary gland;seminal vesicle glandular cell;urothelial cell;urethra urothelial cell;mammary gland epithelial cell;epithelial cell of urethra;pericyte;mural cell
Ano5	ENSMUSG00000055489	2	2	Anoctamin-5 (Gnathodiaphyseal dysplasia 1 protein homolog) (Transmembrane protein 16E)	Endoplasmic reticulum membrane
Anp32e	ENSMUSG00000015749	2	2	Acidic leucine-rich nuclear phosphoprotein 32 family member E (Cerebellar postnatal development protein 1) (LANP-like protein) (LANP-L)	Cytoplasm;Nucleus	thymocyte;DN3 thymocyte
Anxa2	ENSMUSG00000032231	2	2	Annexin A2 (Annexin II) (Annexin-2) (Calpactin I heavy chain) (Calpactin-1 heavy chain) (Chromobindin-8) (Lipocortin II) (Placental anticoagulant protein IV) (PAP-IV) (Protein I) (p36)	Secreted
Anxa6	ENSMUSG00000018340	2	2	Annexin A6 (67 kDa calelectrin) (Annexin VI) (Annexin-6) (Calphobindin-II) (CPB-II) (Chromobindin-20) (Lipocortin VI) (Protein III) (p68) (p70)	Cytoplasm	muscle cell;smooth muscle cell;vascular associated smooth muscle cell;aortic smooth muscle cell;immature alpha-beta T cell;immature NK T cell
Aox3	ENSMUSG00000064294	3	3	Aldehyde oxidase 3	Cytoplasm	basal epithelial cell of tracheobronchial tree;leptomeningeal cell
Ap1b1	ENSMUSG00000009090	3	2	AP-1 complex subunit beta-1 (Adaptor protein complex AP-1 subunit beta-1) (Adaptor-related protein complex 1 subunit beta-1) (Beta-1-adaptin) (Beta-adaptin 1) (Clathrin assembly protein complex 1 beta large chain) (Golgi adaptor HA1/AP1 adaptin beta subunit)	Cytoplasmic vesicle
Ap1g1	ENSMUSG00000031731	2	2	AP-1 complex subunit gamma-1 (Adaptor protein complex AP-1 subunit gamma-1) (Adaptor-related protein complex 1 subunit gamma-1) (Clathrin assembly protein complex 1 gamma-1 large chain) (Gamma-adaptin) (Gamma1-adaptin) (Golgi adaptor HA1/AP1 adaptin subunit gamma-1)	Golgi apparatus
Ap1s1	ENSMUSG00000004849	2	2	AP-1 complex subunit sigma-1A (Adaptor protein complex AP-1 subunit sigma-1A) (Adaptor-related protein complex 1 subunit sigma-1A) (Clathrin assembly protein complex 1 sigma-1A small chain) (Clathrin coat assembly protein AP19) (Golgi adaptor HA1/AP1 adaptin sigma-1A subunit) (HA1 19 kDa subunit) (Sigma 1a subunit of AP-1 clathrin) (Sigma-adaptin 1A) (Sigma1A-adaptin)	Golgi apparatus;Cytoplasmic vesicle membrane
Ap2a1	ENSMUSG00000060279	2	2	AP-2 complex subunit alpha-1 (100 kDa coated vesicle protein A) (Adaptor protein complex AP-2 subunit alpha-1) (Adaptor-related protein complex 2 subunit alpha-1) (Alpha-adaptin A) (Alpha1-adaptin) (Clathrin assembly protein complex 2 alpha-A large chain) (Plasma membrane adaptor HA2/AP2 adaptin alpha A subunit)	Cell membrane
Ap2a2	ENSMUSG00000002957	2	2	AP-2 complex subunit alpha-2 (100 kDa coated vesicle protein C) (Adaptor protein complex AP-2 subunit alpha-2) (Adaptor-related protein complex 2 subunit alpha-2) (Alpha-adaptin C) (Alpha2-adaptin) (Clathrin assembly protein complex 2 alpha-C large chain) (Plasma membrane adaptor HA2/AP2 adaptin alpha C subunit)	Cell membrane
Ap2b1	ENSMUSG00000035152	3	2	AP-2 complex subunit beta (AP105B) (Adaptor protein complex AP-2 subunit beta) (Adaptor-related protein complex 2 subunit beta) (Beta-2-adaptin) (Beta-adaptin) (Clathrin assembly protein complex 2 beta large chain) (Plasma membrane adaptor HA2/AP2 adaptin beta subunit)	Cell membrane
Ap3b1	ENSMUSG00000021686	2	2	AP-3 complex subunit beta-1 (Adaptor protein complex AP-3 subunit beta-1) (Adaptor-related protein complex 3 subunit beta-1) (Beta-3A-adaptin) (Clathrin assembly protein complex 3 beta-1 large chain)	Cytoplasmic vesicle
Ap3b2	ENSMUSG00000062444	2	2	AP-3 complex subunit beta-2 (Adaptor protein complex AP-3 subunit beta-2) (Adaptor-related protein complex 3 subunit beta-2) (Beta-3B-adaptin) (Clathrin assembly protein complex 3 beta-2 large chain)	Cytoplasmic vesicle
Ap3m2	ENSMUSG00000031539	2	2	AP-3 complex subunit mu-2 (Adaptor-related protein complex 3 subunit mu-2) (Clathrin assembly protein assembly protein complex 3 mu-2 medium chain) (Clathrin coat assembly protein AP47 homolog 2) (Clathrin coat-associated protein AP47 homolog 2) (Golgi adaptor AP-1 47 kDa protein homolog 2) (HA1 47 kDa subunit homolog 2) (Mu3B-adaptin) (m3B) (P47B)	Golgi apparatus;Cytoplasmic vesicle membrane
Ap3s2	ENSMUSG00000063801	2	2	AP-3 complex subunit sigma-2 (AP-3 complex subunit sigma-3B) (Adaptor-related protein complex 3 subunit sigma-2) (Sigma-3B-adaptin) (Sigma3B-adaptin) (Sigma-adaptin 3b)	Golgi apparatus;Cytoplasmic vesicle membrane
Ap4s1	ENSMUSG00000020955	2	2	AP-4 complex subunit sigma-1 (AP-4 adaptor complex subunit sigma-1) (Adaptor-related protein complex 4 subunit sigma-1) (Sigma-1 subunit of AP-4) (Sigma-4-adaptin) (Sigma4-adaptin)	Golgi apparatus
Ap5z1	ENSMUSG00000039623	2	2	AP-5 complex subunit zeta-1 (Adaptor-related protein complex 5 zeta subunit) (Zeta5)	Cytoplasm
Apaf1	ENSMUSG00000019979	2	2	Apoptotic protease-activating factor 1 (APAF-1)	Cytoplasm
Apba1	ENSMUSG00000024897	2	2	Amyloid-beta A4 precursor protein-binding family A member 1 (Adapter protein X11alpha) (Neuron-specific X11 protein) (Neuronal Munc18-1-interacting protein 1) (Mint-1)	Cytoplasm	sncg GABAergic cortical interneuron;cerebellar Golgi cell
Apba3	ENSMUSG00000004931	2	2	Amyloid-beta A4 precursor protein-binding family A member 3 (Adapter protein X11gamma) (Neuron-specific X11L2 protein) (Neuronal Munc18-1-interacting protein 3) (Mint-3)	Cytoplasm
Apc	ENSMUSG00000005871	2	2	Adenomatous polyposis coli protein (Protein APC) (mAPC)	Cell junction	meis2 expressing cortical GABAergic cell
Apc2	ENSMUSG00000020135	2	2	Adenomatous polyposis coli protein 2	Cytoplasm
Apcs	ENSMUSG00000026542	2	2	Serum amyloid P-component (SAP)	Secreted
Apex1	ENSMUSG00000035960	2	2	DNA-(apurinic or apyrimidinic site) endonuclease	Nucleus;Nucleus	mesothelial cell;skeletal muscle fiber
Aph1c	ENSMUSG00000053040	2	2	Putative gamma-secretase subunit APH-1C	Membrane
Apip	ENSMUSG00000010911	2	2	Methylthioribulose-1-phosphate dehydratase (MTRu-1-P dehydratase)	Cytoplasm
Apln	ENSMUSG00000037010	2	2	Apelin (APJ endogenous ligand)	Secreted	blood vessel endothelial cell;endothelial cell of artery;endothelial cell of vascular tree;tracheobronchial smooth muscle cell;bronchial smooth muscle cell
Aplnr	ENSMUSG00000044338	2	2	Apelin receptor (Angiotensin receptor-like 1) (G-protein coupled receptor APJ) (MSR)	Cell membrane	squamous epithelial cell;blood vessel endothelial cell;vein endothelial cell;endothelial cell of artery;capillary endothelial cell;endothelial cell;endothelial cell of vascular tree	APELIN;APJ
Aplp2	ENSMUSG00000031996	1	1	Amyloid beta precursor like protein 2 (Amyloid beta (A4) precursor-like protein 2) (Amyloid protein homolog) (Amyloid-like protein 2) (APLP-2) (CDEI box-binding protein) (CDEBP) (Sperm membrane protein YWK-II)	Cell membrane	endocardial cell
Apmap	ENSMUSG00000033096	2	2	Adipocyte plasma membrane-associated protein (Protein DD16)	Membrane
Apoa1	ENSMUSG00000032083	1	1	Apolipoprotein A-I (Apo-AI) (ApoA-I) (Apolipoprotein A1)	Secreted	hepatocyte;endothelial cell of sinusoid;endothelial cell of hepatic sinusoid	ApoA
Apoa4	ENSMUSG00000032080	3	3	Apolipoprotein A-IV (Apo-AIV) (ApoA-IV) (Apolipoprotein A4)	Secreted
Apob	ENSMUSG00000020609	4	2	Apolipoprotein B-100 (Apo B-100)	Cytoplasm	hepatocyte	ApoB
Apobec1	ENSMUSG00000040613	2	2	C->U-editing enzyme APOBEC-1	Cytoplasm	classical monocyte
Apobec3	ENSMUSG00000009585	2	2	DNA dC->dU-editing enzyme APOBEC-3	Cytoplasm	mononuclear cell;lymphocyte;immature alpha-beta T cell;immature NK T cell;B cell;precursor B cell;erythroid progenitor cell;erythroid progenitor cell, mammalian;macrophage dendritic cell progenitor
App	ENSMUSG00000022892	2	1	Amyloid-beta precursor protein (ABPP) (APP) (Alzheimer disease amyloid A4 protein homolog) (Alzheimer disease amyloid protein) (Amyloid precursor protein) (Amyloid-beta (A4) precursor protein) (Amyloid-beta A4 protein) (Amyloidogenic glycoprotein) (AG)	Cell membrane	sncg GABAergic cortical interneuron	APP
Appbp2	ENSMUSG00000018481	2	2	Amyloid protein-binding protein 2 (Amyloid beta precursor protein-binding protein 2) (APP-BP2)	Nucleus
Appl1	ENSMUSG00000040760	2	2	DCC-interacting protein 13-alpha (Dip13-alpha) (Adapter protein containing PH domain, PTB domain and leucine zipper motif 1)	Early endosome membrane
Appl2	ENSMUSG00000020263	2	2	DCC-interacting protein 13-beta (Dip13-beta) (Adapter protein containing PH domain, PTB domain and leucine zipper motif 2)	Early endosome membrane	astrocyte
Aqp2	ENSMUSG00000023013	2	2	Aquaporin-2 (AQP-2) (ADH water channel) (Aquaporin-CD) (AQP-CD) (Collecting duct water channel protein) (WCH-CD) (Water channel protein for renal collecting duct)	Apical cell membrane	duct epithelial cell;kidney collecting duct epithelial cell;kidney collecting duct principal cell;renal principal cell;kidney connecting tubule epithelial cell;kidney collecting duct cell
Aqp3	ENSMUSG00000028435	1	1	Aquaporin-3 (AQP-3) (Aquaglyceroporin-3)	Cell membrane	keratinocyte stem cell;basal cell of epidermis;keratinocyte;stratified epithelial cell;bladder urothelial cell;basal epithelial cell of tracheobronchial tree;epidermal cell;bladder cell
Aqp4	ENSMUSG00000024411	2	2	Aquaporin-4 (AQP-4) (Mercurial-insensitive water channel) (MIWC) (WCH4)	Cell membrane	kidney collecting duct epithelial cell;kidney collecting duct principal cell;renal principal cell;basal epithelial cell of tracheobronchial tree;astrocyte of the cerebellum;kidney collecting duct cell
Aqp5	ENSMUSG00000044217	2	2	Aquaporin-5 (AQP-5)	Apical cell membrane	multi-ciliated epithelial cell;ciliated columnar cell of tracheobronchial tree;ciliated cell of the bronchus;luminal epithelial cell of mammary gland;epithelial cell of lung;epithelial cell of alveolus of lung;pneumocyte;type I pneumocyte;type II pneumocyte;respiratory epithelial cell;epithelial cell of lower respiratory tract;bronchial epithelial cell;basal epithelial cell of tracheobronchial tr…
Aqp6	ENSMUSG00000043144	2	2	Aquaporin-6 (AQP-6)	Cytoplasmic vesicle membrane	kidney collecting duct epithelial cell;kidney collecting duct principal cell;renal principal cell;renal intercalated cell;renal beta-intercalated cell;renal alpha-intercalated cell;kidney collecting duct cell
Ar	ENSMUSG00000046532	2	2	Androgen receptor (Dihydrotestosterone receptor) (Nuclear receptor subfamily 3 group C member 4)	Nucleus	seminal vesicle glandular cell;urethra urothelial cell;basal cell of prostate epithelium;epithelial cell of urethra;fibroblast of connective tissue of prostate;stromal cell of ovary;interstitial cell of ovary	Androstenedione;DHT;Testosterone
Araf	ENSMUSG00000001127	2	2	Serine/threonine-protein kinase A-Raf		cortical interneuron
Arap1	ENSMUSG00000032812	2	2	Arf-GAP with Rho-GAP domain, ANK repeat and PH domain-containing protein 1 (Centaurin-delta-2) (Cnt-d2)	Cytoplasm
Arc	ENSMUSG00000022602	2	2	Activity-regulated cytoskeleton-associated protein (mArc) (Activity-regulated gene 3.1 protein) (ARC/ARG3.1) (Arg3.1)	Extracellular vesicle membrane
Arf2	ENSMUSG00000062421	2	2	ADP-ribosylation factor 2	Golgi apparatus
Arf6	ENSMUSG00000044147	2	2	ADP-ribosylation factor 6	Cytoplasm
Arfip2	ENSMUSG00000030881	2	2	Arfaptin-2 (ADP-ribosylation factor-interacting protein 2)	Golgi apparatus
Arg1	ENSMUSG00000019987	3	2	Arginase-1	Cytoplasm	pancreatic D cell
Arg2	ENSMUSG00000021125	2	2	Arginase-2, mitochondrial	Mitochondrion	mast cell
Arhgap17	ENSMUSG00000030766	2	2	Rho GTPase-activating protein 17 (Neuron-associated developmentally-regulated protein) (Nadrin) (Rho-type GTPase-activating protein 17)	Membrane	ovarian surface epithelial cell;plasmacytoid dendritic cell
Arhgap31	ENSMUSG00000022799	2	2	Rho GTPase-activating protein 31 (Cdc42 GTPase-activating protein)	Cell projection	blood vessel endothelial cell;vein endothelial cell;vasa recta descending limb cell;endothelial stalk cell;capillary endothelial cell;endothelial cell;endothelial cell of vascular tree;neuron associated cell (sensu Vertebrata);oligodendrocyte precursor cell
Arhgap35	ENSMUSG00000058230	2	2	Rho GTPase-activating protein 35 (Glucocorticoid receptor DNA-binding factor 1)	Cytoplasm
Arhgap44	ENSMUSG00000033389	2	2	Rho GTPase-activating protein 44 (Rho-type GTPase-activating protein RICH2) (RhoGAP interacting with CIP4 homologs protein 2) (RICH-2)	Cell projection
Arhgef1	ENSMUSG00000040940	2	2	Rho guanine nucleotide exchange factor 1 (Lbc's second cousin) (Lymphoid blast crisis-like 2)	Cytoplasm	eosinophil;T cell;alpha-beta T cell;immature alpha-beta T cell;immature NK T cell;CD8-positive, alpha-beta T cell;regulatory T cell;immature T cell;thymocyte;double negative thymocyte;DN4 thymocyte
Arhgef11	ENSMUSG00000041977	2	2	Rho guanine nucleotide exchange factor (GEF) 11
Arhgef12	ENSMUSG00000059495	3	2	Rho guanine nucleotide exchange factor 12 (Leukemia-associated RhoGEF)	Cytoplasm	astrocyte of the cerebellum
Arhgef15	ENSMUSG00000052921	2	2	Rho guanine nucleotide exchange factor 15 (Ephexin-5) (E5)	Cell projection	endothelial cell of coronary artery;kidney capillary endothelial cell;glomerular endothelial cell;cardiac endothelial cell
Arhgef28	ENSMUSG00000021662	2	2	Rho guanine nucleotide exchange factor 28 (190 kDa guanine nucleotide exchange factor) (p190-RhoGEF) (p190RhoGEF) (Rho guanine nucleotide exchange factor) (Rho-interacting protein 2)	Cytoplasm;Cell membrane	kidney loop of Henle thin ascending limb epithelial cell;kidney loop of Henle thin descending limb epithelial cell
Arhgef3	ENSMUSG00000021895	2	2	Rho guanine nucleotide exchange factor 3	Cytoplasm
Arhgef6	ENSMUSG00000031133	2	2	Rho guanine nucleotide exchange factor 6 (Alpha-PIX) (Rac/Cdc42 guanine nucleotide exchange factor 6)	Cell projection	dendritic cell
Arhgef7	ENSMUSG00000031511	2	2	Rho guanine nucleotide exchange factor 7 (Beta-Pix) (PAK-interacting exchange factor beta) (p85SPR)	Cell junction
Arid1a	ENSMUSG00000007880	2	2	AT-rich interactive domain-containing protein 1A (ARID domain-containing protein 1A) (BRG1-associated factor 250) (BAF250) (BRG1-associated factor 250a) (BAF250A) (Osa homolog 1) (SWI-like protein) (SWI/SNF complex protein p270) (SWI/SNF-related, matrix-associated, actin-dependent regulator of chromatin subfamily F member 1)	Nucleus
Arid1b	ENSMUSG00000069729	2	2	AT-rich interactive domain-containing protein 1B (ARID domain-containing protein 1B) (BRG1-associated factor 250b) (BAF250B)	Nucleus
Arid2	ENSMUSG00000033237	2	2	AT-rich interactive domain-containing protein 2 (ARID domain-containing protein 2) (BRG1-associated factor 200) (BAF200) (Zinc finger protein with activation potential) (Zipzap/p200)	Nucleus
Arid3a	ENSMUSG00000019564	2	2	AT-rich interactive domain-containing protein 3A (ARID domain-containing protein 3A) (B-cell regulator of IgH transcription) (Bright) (Dead ringer-like protein 1)	Nucleus;Cytoplasm	erythrocyte
Arid3b	ENSMUSG00000004661	2	2	AT-rich interactive domain-containing protein 3B (ARID domain-containing protein 3B) (Bright and dead ringer protein) (Bright-like protein)	Nucleus
Arid5b	ENSMUSG00000019947	2	2	AT-rich interactive domain-containing protein 5B (ARID domain-containing protein 5B) (Developmentally and sexually retarded with transient immune abnormalities protein) (Desrt) (MRF1-like) (Modulator recognition factor protein 2) (MRF-2)	Nucleus	basal epithelial cell of tracheobronchial tree;skeletal muscle satellite cell;muscle precursor cell
Arl13b	ENSMUSG00000022911	2	2	ADP-ribosylation factor-like protein 13B (ADP-ribosylation factor-like protein 2-like 1) (ARL2-like protein 1) (Protein hennin)	Cell projection	skeletal muscle satellite cell;muscle precursor cell
Armc12	ENSMUSG00000024223	2	2	Armadillo repeat-containing protein 12	Nucleus
Arnt	ENSMUSG00000015522	2	2	Aryl hydrocarbon receptor nuclear translocator (ARNT protein) (Dioxin receptor, nuclear translocator) (Hypoxia-inducible factor 1-beta) (HIF-1-beta) (HIF1-beta)	Nucleus
Arnt2	ENSMUSG00000015709	2	2	Aryl hydrocarbon receptor nuclear translocator 2 (ARNT protein 2)	Nucleus	sncg GABAergic cortical interneuron;sst GABAergic cortical interneuron;GABAergic neuron
Arntl	ENSMUSG00000055116	2	2			Purkinje cell
Arr3	ENSMUSG00000060890	2	2	Arrestin-C (Cone arrestin) (cArr) (Retinal cone arrestin-3)	Photoreceptor inner segment
Arrb1	ENSMUSG00000018909	2	2	Beta-arrestin-1 (Arrestin beta-1)	Cytoplasm
Arrb2	ENSMUSG00000060216	2	2	Beta-arrestin-2 (Arrestin beta-2)	Cytoplasm	blood cell;granulocyte;neutrophil;megakaryocyte-erythroid progenitor cell;granulocytopoietic cell
Arrdc3	ENSMUSG00000074794	2	2	Arrestin domain-containing protein 3	Cytoplasm	prostate gland microvascular endothelial cell
Arx	ENSMUSG00000035277	2	2	Homeobox protein ARX (Aristaless-related homeobox)	Nucleus
Asap1	ENSMUSG00000022377	2	2	Arf-GAP with SH3 domain, ANK repeat and PH domain-containing protein 1 (130 kDa phosphatidylinositol 4,5-bisphosphate-dependent ARF1 GTPase-activating protein) (ADP-ribosylation factor-directed GTPase-activating protein 1) (ARF GTPase-activating protein 1) (Development and differentiation-enhancing factor 1) (DEF-1) (Differentiation-enhancing factor 1) (PIP2-dependent ARF1 GAP)	Cytoplasm;Membrane	L2/3 intratelencephalic projecting glutamatergic neuron of the primary motor cortex;L4/5 intratelencephalic projecting glutamatergic neuron of the primary motor cortex
Asap2	ENSMUSG00000052632	2	2	Arf-GAP with SH3 domain, ANK repeat and PH domain-containing protein 2 (Development and differentiation-enhancing factor 2) (Paxillin-associated protein with ARF GAP activity 3) (PAG3) (Pyk2 C-terminus-associated protein) (PAP)	Cytoplasm;Golgi apparatus
Asb9	ENSMUSG00000031384	2	2	Ankyrin repeat and SOCS box protein 9 (ASB-9)	Mitochondrion
Ascc2	ENSMUSG00000020412	2	2	Activating signal cointegrator 1 complex subunit 2 (ASC-1 complex subunit p100) (Trip4 complex subunit p100)	Nucleus
Ascl1	ENSMUSG00000020052	2	2	Achaete-scute homolog 1 (ASH-1) (mASH-1) (mASH1)	Nucleus
Ascl2	ENSMUSG00000009248	2	2	Achaete-scute homolog 2 (ASH-2) (mASH-2) (mASH2)	Nucleus
Asf1a	ENSMUSG00000019857	2	2	Histone chaperone ASF1A (Anti-silencing function protein 1 homolog A)	Nucleus
Ash1l	ENSMUSG00000028053	2	2	Histone-lysine N-methyltransferase ASH1L	Nucleus
Ash2l	ENSMUSG00000031575	2	2	Set1/Ash2 histone methyltransferase complex subunit ASH2 (ASH2-like protein)	Nucleus
Asic1	ENSMUSG00000023017	2	2	Acid-sensing ion channel 1 (ASIC1) (Acid-sensing ion channel) (Amiloride-sensitive cation channel 2, neuronal) (Brain sodium channel 2) (BNaC2)	Cell membrane
Asic3	ENSMUSG00000038276	2	2	Acid-sensing ion channel 3 (ASIC3) (Amiloride-sensitive cation channel 3) (Dorsal root ASIC) (DRASIC)	Cell membrane
Asna1	ENSMUSG00000052456	2	2
Aspa	ENSMUSG00000020774	2	2	Aspartoacylase	Cytoplasm;Nucleus	neuron associated cell;glial cell;macroglial cell;oligodendrocyte;Schwann cell;cardiac neuron
Asxl3	ENSMUSG00000045215	2	2	Putative Polycomb group protein ASXL3 (Additional sex combs-like protein 3)	Nucleus
Atad3a	ENSMUSG00000029036	2	2	ATPase family, AAA domain containing 3A
Atf1	ENSMUSG00000023027	2	2	Cyclic AMP-dependent transcription factor ATF-1 (cAMP-dependent transcription factor ATF-1) (Activating transcription factor 1) (TCR-ATF1)	Nucleus
Atf2	ENSMUSG00000027104	2	2	Cyclic AMP-dependent transcription factor ATF-2 (cAMP-dependent transcription factor ATF-2) (Activating transcription factor 2) (MXBP protein) (cAMP response element-binding protein CRE-BP1)	Nucleus;Cytoplasm
Atf4	ENSMUSG00000042406	2	1	Cyclic AMP-dependent transcription factor ATF-4 (cAMP-dependent transcription factor ATF-4) (Activating transcription factor 4) (C/EBP-related ATF) (C/ATF) (Cyclic AMP-responsive element-binding protein 2) (CREB-2) (cAMP-responsive element-binding protein 2)	Nucleus	bladder cell
Atf5	ENSMUSG00000038539	2	2	Cyclic AMP-dependent transcription factor ATF-5 (cAMP-dependent transcription factor ATF-5) (Activating transcription factor 5-alpha/beta) (BZIP protein ATF7) (NAP1) (NRIF3-associated protein) (Transcription factor ATFx) (Transcription factor-like protein ODA-10)	Cytoplasm	type B pancreatic cell;hepatocyte
Atf6	ENSMUSG00000026663	2	2	Cyclic AMP-dependent transcription factor ATF-6 alpha (cAMP-dependent transcription factor ATF-6 alpha) (Activating transcription factor 6 alpha) (ATF6-alpha)	Endoplasmic reticulum membrane
Atf6b	ENSMUSG00000015461	2	2	Cyclic AMP-dependent transcription factor ATF-6 beta (cAMP-dependent transcription factor ATF-6 beta) (Activating transcription factor 6 beta) (ATF6-beta) (cAMP response element-binding protein-related protein) (Creb-rp) (cAMP-responsive element-binding protein-like 1)	Endoplasmic reticulum membrane
Atg101	ENSMUSG00000037204	2	2	Autophagy-related protein 101	Cytoplasm
Atg13	ENSMUSG00000027244	2	2	Autophagy-related protein 13	Cytoplasm
Atg14	ENSMUSG00000037526	2	2	Beclin 1-associated autophagy-related key regulator (Barkor) (Autophagy-related protein 14-like protein) (Atg14L)	Cytoplasm
Atg16l1	ENSMUSG00000026289	2	2	Autophagy-related protein 16-1 (APG16-like 1)	Cytoplasm
Atg3	ENSMUSG00000022663	2	2	Ubiquitin-like-conjugating enzyme ATG3	Cytoplasm
Atg5	ENSMUSG00000038160	2	2	Autophagy protein 5 (APG5-like)	Cytoplasm
Atg7	ENSMUSG00000030314	2	2	Ubiquitin-like modifier-activating enzyme ATG7 (ATG12-activating enzyme E1 ATG7) (Autophagy-related protein 7) (APG7-like) (mAGP7) (Ubiquitin-activating enzyme E1-like protein)	Cytoplasm
Atg9a	ENSMUSG00000033124	2	2	Autophagy-related protein 9A (APG9-like 1)	Preautophagosomal structure membrane
Atl1	ENSMUSG00000021066	2	2	Atlastin-1	Endoplasmic reticulum membrane
Atm	ENSMUSG00000034218	2	2	Serine-protein kinase ATM	Nucleus
Atn1	ENSMUSG00000004263	3	2	Atrophin-1 (Dentatorubral-pallidoluysian atrophy protein homolog)	Cytoplasm
Atoh1	ENSMUSG00000073043	2	2	Transcription factor Atoh1 (Atonal bHLH transcription factor 1) (Helix-loop-helix protein mATH-1) (mATH1) (Protein atonal homolog 1)	Nucleus	goblet cell;intestine goblet cell;large intestine goblet cell
Atoh7	ENSMUSG00000036816	2	2	Transcription factor Atoh7 (Atonal bHLH transcription factor 7) (Helix-loop-helix protein mATH-5) (mATH5) (Protein atonal homolog 7)	Nucleus
Atp1b2	ENSMUSG00000041329	2	2	Sodium/potassium-transporting ATPase subunit beta-2 (Adhesion molecule in glia) (AMOG) (Sodium/potassium-dependent ATPase subunit beta-2)	Cell membrane	Sertoli cell;astrocyte of the cerebellum;vascular leptomeningeal cell (Mmus);mesangial cell
Atp2a2	ENSMUSG00000029467	2	2	Sarcoplasmic/endoplasmic reticulum calcium ATPase 2 (SERCA2) (SR Ca(2+)-ATPase 2)	Endoplasmic reticulum membrane	cardiac muscle cell
Atp2a3	ENSMUSG00000020788	2	2	Sarcoplasmic/endoplasmic reticulum calcium ATPase 3 (SERCA3) (SR Ca(2+)-ATPase 3)	Endoplasmic reticulum membrane	goblet cell;intestine goblet cell;large intestine goblet cell
Atp2b2	ENSMUSG00000030302	2	2	Plasma membrane calcium-transporting ATPase 2 (PMCA2)	Cell membrane	neural cell;neuron;glutamatergic neuron;L2/3-6 intratelencephalic projecting glutamatergic cortical neuron;L4/5 intratelencephalic projecting glutamatergic neuron of the primary motor cortex;corticothalamic-projecting glutamatergic cortical neuron;L6 corticothalamic-projecting glutamatergic cortical neuron
Atp2b3	ENSMUSG00000031376	2	2	Calcium-transporting ATPase	Membrane	ependymal cell
Atp2b4	ENSMUSG00000026463	2	2	Plasma membrane calcium-transporting ATPase 4 (PMCA4)	Membrane	pyramidal neuron;L6 intratelencephalic projecting glutamatergic neuron of the primary motor cortex;L2/3 intratelencephalic projecting glutamatergic neuron of the primary motor cortex;L6b glutamatergic cortical neuron
Atp4a	ENSMUSG00000005553	2	2	Potassium-transporting ATPase alpha chain 1	Apical cell membrane	kidney collecting duct epithelial cell;kidney collecting duct principal cell;renal principal cell;kidney distal convoluted tubule epithelial cell;kidney loop of Henle ascending limb epithelial cell;kidney loop of Henle thick ascending limb epithelial cell;kidney loop of Henle epithelial cell;kidney collecting duct cell
Atp4b	ENSMUSG00000031449	2	2	Potassium-transporting ATPase subunit beta (Gastric H(+)/K(+) ATPase subunit beta) (Proton pump beta chain)	Apical cell membrane
Atp5f1	ENSMUSG00000000563	3	2
Atp5o	ENSMUSG00000022956	2	2			mesothelial cell of pleura;mesothelial cell of visceral pleura;dendritic cell;conventional dendritic cell;stromal cell
Atp6ap2	ENSMUSG00000031007	2	2	Renin receptor (ATPase H(+)-transporting lysosomal accessory protein 2) (ATPase H(+)-transporting lysosomal-interacting protein 2) (Renin/prorenin receptor)	Endoplasmic reticulum membrane
Atp6v0a1	ENSMUSG00000019302	2	2	V-type proton ATPase 116 kDa subunit a 1 (V-ATPase 116 kDa subunit a 1) (Clathrin-coated vesicle/synaptic vesicle proton pump 116 kDa subunit) (Vacuolar adenosine triphosphatase subunit Ac116) (Vacuolar proton pump subunit 1) (Vacuolar proton translocating ATPase 116 kDa subunit a isoform 1)	Cytoplasmic vesicle
Atp6v0d2	ENSMUSG00000028238	2	2	V-type proton ATPase subunit d 2 (V-ATPase subunit d 2) (Osteoclast-specific vacuolar ATP synthase) (Vacuolar proton pump subunit d 2)		kidney collecting duct epithelial cell;kidney collecting duct principal cell;renal principal cell;renal intercalated cell;renal beta-intercalated cell;renal alpha-intercalated cell;alveolar macrophage;lung macrophage;kidney collecting duct cell
Atp6v1a	ENSMUSG00000052459	3	2	V-type proton ATPase catalytic subunit A (V-ATPase subunit A)	Cytoplasm
Atp6v1b2	ENSMUSG00000006273	4	2	V-type proton ATPase subunit B, brain isoform (V-ATPase subunit B 2) (Endomembrane proton pump 58 kDa subunit) (Vacuolar proton pump subunit B 2)	Apical cell membrane
Atp7a	ENSMUSG00000033792	2	2	Copper-transporting ATPase 1	Golgi apparatus
Atp7b	ENSMUSG00000006567	2	2	Copper-transporting ATPase 2	Golgi apparatus
Atr	ENSMUSG00000032409	2	2	Serine/threonine-protein kinase ATR	Nucleus
Atraid	ENSMUSG00000013622	2	2	All-trans retinoic acid-induced differentiation factor (Apoptosis-related protein 3) (APR-3)	Nucleus envelope	pancreatic endocrine cell;pancreatic D cell;pancreatic PP cell;glandular epithelial cell;enteroendocrine cell;PP cell;endocrine cell
Atrx	ENSMUSG00000031229	2	2	Transcriptional regulator ATRX	Nucleus;Chromosome
Atxn1	ENSMUSG00000046876	2	2	Ataxin-1 (Spinocerebellar ataxia type 1 protein homolog)	Cytoplasm	lamp5 GABAergic cortical interneuron
Atxn10	ENSMUSG00000016541	2	2	Ataxin-10 (Brain protein E46) (Spinocerebellar ataxia type 10 protein homolog)	Cytoplasm
Atxn3	ENSMUSG00000021189	2	2	Ataxin-3	Nucleus
Aurka	ENSMUSG00000027496	2	2	Aurora kinase A	Cytoplasm
Aurkb	ENSMUSG00000020897	2	2	Aurora kinase B	Nucleus
Avil	ENSMUSG00000025432	2	2	Advillin (Actin-binding protein DOC6) (p92)	Cytoplasm
Avpr1b	ENSMUSG00000026432	2	2	Vasopressin V1b receptor (V1bR) (AVPR V1b) (AVPR V3) (Antidiuretic hormone receptor 1b) (Vasopressin V3 receptor)	Cell membrane		AVP
Avpr2	ENSMUSG00000031390	2	2	Vasopressin V2 receptor (V2R) (AVPR V2) (Antidiuretic hormone receptor) (Renal-type arginine vasopressin receptor)	Cell membrane	kidney collecting duct epithelial cell;kidney collecting duct principal cell;renal principal cell;kidney collecting duct cell	AVP
Axin1	ENSMUSG00000024182	2	2	Axin-1 (Axis inhibition protein 1) (Protein Fused)	Cytoplasm
Axin2	ENSMUSG00000000142	2	2	Axin-2 (Axin-like protein) (Axil) (Axis inhibition protein 2) (Conductin)	Cytoplasm
Axl	ENSMUSG00000002602	2	2	Tyrosine-protein kinase receptor UFO	Cell membrane	mesenchymal stem cell of adipose tissue;Kupffer cell;alveolar macrophage;lung macrophage;fibroblast of cardiac tissue	GAS;PROS;TULP
Azi2	ENSMUSG00000039285	2	2	5-azacytidine-induced protein 2 (NF-kappa-B-activating kinase-associated protein 1) (Nak-associated protein 1) (Nap1)	Cytoplasm
Azin2	ENSMUSG00000028789	2	2	Antizyme inhibitor 2 (AzI2) (Arginine decarboxylase-like protein) (ADC) (ARGDC) (Ornithine decarboxylase-like protein) (ODC-like protein) (ornithine decarboxylase paralog) (ODC-p)	Nucleus;Cytoplasm;Cytoplasm
B3glct	ENSMUSG00000051950	2	2	Beta-1,3-glucosyltransferase (Beta3Glc-T)	Endoplasmic reticulum membrane
B3gnt2	ENSMUSG00000051650	2	2	Hexosyltransferase	Golgi apparatus membrane	kidney cortex artery cell
B3gnt6	ENSMUSG00000074004	2	2	Acetylgalactosaminyl-O-glycosyl-glycoprotein beta-1,3-N-acetylglucosaminyltransferase	Golgi apparatus membrane
B4galnt1	ENSMUSG00000006731	2	2	Beta-1,4 N-acetylgalactosaminyltransferase 1	Golgi apparatus membrane	T cell;immature alpha-beta T cell;immature NK T cell;mature NK T cell;mature T cell;naive T cell;double negative thymocyte;DN4 thymocyte
B4galnt2	ENSMUSG00000013418	2	2	Beta-1,4 N-acetylgalactosaminyltransferase 2	Golgi apparatus membrane	intestinal crypt stem cell;enterocyte;enterocyte of epithelium of large intestine;goblet cell;intestine goblet cell;large intestine goblet cell;intestinal epithelial cell;epithelial cell of large intestine
B9d2	ENSMUSG00000063439	2	2	B9 domain-containing protein 2 (Stumpy)	Cytoplasm
Babam2	ENSMUSG00000052139	2	2	BRISC and BRCA1-A complex member 2 (BRCA1-A complex subunit BRE) (BRCA1/BRCA2-containing complex subunit 45) (Brain and reproductive organ-expressed protein)	Cytoplasm
Bace1	ENSMUSG00000032086	2	2	Beta-secretase 1	Cell membrane
Bace2	ENSMUSG00000040605	2	2	Beta-secretase 2	Cell membrane	epithelial cell;pancreatic endocrine cell;type B pancreatic cell;glandular epithelial cell;enteroendocrine cell;urethra urothelial cell;endocardial cell;epithelial cell of urethra;endocrine cell
Bach1	ENSMUSG00000025612	2	2	Transcription regulator protein BACH1 (BTB and CNC homolog 1)	Nucleus	CD141-positive myeloid dendritic cell;vascular leptomeningeal cell;mesothelial fibroblast
Bach2	ENSMUSG00000040270	3	3	Transcription regulator protein BACH2 (BTB and CNC homolog 2)	Cytoplasm	GABAergic neuron
Bad	ENSMUSG00000024959	2	2	Bcl2-associated agonist of cell death (BAD) (Bcl-2-binding component 6) (Bcl-xL/Bcl-2-associated death promoter) (Bcl2 antagonist of cell death)	Mitochondrion outer membrane;Cytoplasm
Bag2	ENSMUSG00000042215	2	2	BAG family molecular chaperone regulator 2 (BAG-2) (Bcl-2-associated athanogene 2)
Baiap2	ENSMUSG00000025372	3	2	Brain-specific angiogenesis inhibitor 1-associated protein 2 (BAI-associated protein 2) (BAI1-associated protein 2) (Insulin receptor substrate protein of 53 kDa) (IRSp53) (Insulin receptor substrate p53) (Insulin receptor tyrosine kinase 53 kDa substrate)	Cytoplasm	pyramidal neuron;L6 intratelencephalic projecting glutamatergic neuron of the primary motor cortex;corticothalamic-projecting glutamatergic cortical neuron;L6 corticothalamic-projecting glutamatergic cortical neuron
Bak1	ENSMUSG00000057789	2	2	Bcl-2 homologous antagonist/killer (Apoptosis regulator BAK)	Mitochondrion outer membrane
Banp	ENSMUSG00000025316	2	2	Protein BANP (Btg3-associated nuclear protein) (Scaffold/matrix-associated region-1-binding protein)	Nucleus
Bap1	ENSMUSG00000021901	2	2	Ubiquitin carboxyl-terminal hydrolase BAP1	Cytoplasm
Bard1	ENSMUSG00000026196	2	2	BRCA1-associated RING domain protein 1 (BARD-1)	Nucleus
Barhl1	ENSMUSG00000026805	2	2	BarH-like 1 homeobox protein (Bar-class homeodomain protein MBH2) (BarH-related homeobox protein 1)	Nucleus
Barhl2	ENSMUSG00000034384	3	3	BarH-like 2 homeobox protein (Bar-class homeodomain protein MBH1) (Homeobox protein B-H1)	Nucleus
Barx1	ENSMUSG00000021381	2	2	Homeobox protein BarH-like 1	Nucleus
Batf	ENSMUSG00000034266	2	2	Basic leucine zipper transcriptional factor ATF-like (B-cell-activating transcription factor) (B-ATF)	Nucleus;Cytoplasm	CD141-positive myeloid dendritic cell;immature alpha-beta T cell;immature NK T cell
Batf3	ENSMUSG00000026630	2	2	Basic leucine zipper transcriptional factor ATF-like 3 (B-ATF-3)	Nucleus	dendritic cell;CD141-positive myeloid dendritic cell;conventional dendritic cell;myeloid dendritic cell
Bax	ENSMUSG00000003873	2	2	Apoptosis regulator BAX	Cytoplasm
Baz1a	ENSMUSG00000035021	3	3	Bromodomain adjacent to zinc finger domain protein 1A (Cbp146)	Nucleus	Langerhans cell
Baz1b	ENSMUSG00000002748	2	2	Tyrosine-protein kinase BAZ1B	Nucleus
Bbc3	ENSMUSG00000002083	2	2	Bcl-2-binding component 3 (p53 up-regulated modulator of apoptosis)	Mitochondrion
Bbox1	ENSMUSG00000041660	2	2	Gamma-butyrobetaine dioxygenase	Cytoplasm
Bbs1	ENSMUSG00000006464	2	2	Bardet-Biedl syndrome 1 protein homolog	Cell projection
Bbs2	ENSMUSG00000031755	2	2	Bardet-Biedl syndrome 2 protein homolog	Cell projection
Bbs4	ENSMUSG00000025235	2	2	Bardet-Biedl syndrome 4 protein homolog	Cytoplasm
Bbs5	ENSMUSG00000063145	2	2	Bardet-Biedl syndrome 5 protein homolog	Cell projection
Bbs7	ENSMUSG00000037325	2	2	Bardet-Biedl syndrome 7 protein homolog (BBS2-like protein 1)	Cell projection
Bbs9	ENSMUSG00000035919	2	2	Protein PTHB1 (Bardet-Biedl syndrome 9 protein homolog) (Parathyroid hormone-responsive B1 gene protein homolog)	Cell projection
Bcam	ENSMUSG00000002980	2	2	Basal cell adhesion molecule (B-CAM cell surface glycoprotein) (Lutheran antigen) (CD antigen CD239)	Membrane	ciliated cell of the bronchus;mesothelial cell of pleura;mesothelial cell of visceral pleura;epithelial cell of lung;epithelial cell of alveolus of lung;pneumocyte;type I pneumocyte;bronchial epithelial cell;kidney cortex artery cell;mesangial cell
Bcar1	ENSMUSG00000031955	2	2	Breast cancer anti-estrogen resistance protein 1 (CRK-associated substrate) (p130cas)	Cell junction
Bcl10	ENSMUSG00000028191	2	2	B-cell lymphoma/leukemia 10 (B-cell CLL/lymphoma 10) (Bcl-10) (CARD-containing molecule enhancing NF-kappa-B) (CARD-like apoptotic protein) (mCLAP) (CED-3/ICH-1 prodomain homologous E10-like regulator) (mCIPER) (Cellular homolog of vCARMEN) (cCARMEN) (Cellular-E10) (c-E10) (Mammalian CARD-containing adapter molecule E10) (mE10)	Cytoplasm
Bcl11a	ENSMUSG00000000861	2	2	B-cell lymphoma/leukemia 11A (BCL-11A) (B-cell CLL/lymphoma 11A) (COUP-TF-interacting protein 1) (Ecotropic viral integration site 9 protein) (EVI-9)	Cytoplasm	Cajal-Retzius cell
Bcl11b	ENSMUSG00000048251	2	2	B-cell lymphoma/leukemia 11B (BCL-11B) (B-cell CLL/lymphoma 11B) (COUP-TF-interacting protein 2) (Radiation-induced tumor suppressor gene 1 protein) (mRit1)	Nucleus	immature T cell;DN3 thymocyte;lamp5 GABAergic cortical interneuron;medium spiny neuron;L5/6 near-projecting glutamatergic neuron of the primary motor cortex;hippocampal neuron
Bcl2	ENSMUSG00000057329	2	2	Apoptosis regulator Bcl-2	Mitochondrion outer membrane	lymphocyte;T cell;alpha-beta T cell;mature alpha-beta T cell;CD4-positive, alpha-beta T cell;CD8-positive, alpha-beta T cell;effector CD8-positive, alpha-beta T cell;mature NK T cell;mature T cell;thymocyte;double negative thymocyte;DN3 thymocyte;DN4 thymocyte;innate lymphoid cell;natural killer cell
Bcl2a1a	ENSMUSG00000102037	2	2	Bcl2a1a protein		alveolar macrophage;lung macrophage;dendritic cell;CD141-positive myeloid dendritic cell;conventional dendritic cell;myeloid dendritic cell;CD1c-positive myeloid dendritic cell;non-classical monocyte
Bcl2l1	ENSMUSG00000007659	2	2	Bcl-2-like protein 1 (Bcl2-L-1) (Apoptosis regulator Bcl-X)	Mitochondrion membrane	vasa recta descending limb cell;endothelial stalk cell;kidney efferent arteriole endothelial cell;kidney capillary endothelial cell;enucleate erythrocyte
Bcl2l11	ENSMUSG00000027381	2	2	Bcl-2-like protein 11 (Bcl2-L-11) (Bcl2-interacting mediator of cell death)	Membrane
Bcl2l12	ENSMUSG00000003190	2	2	BCL2-like 12 (proline rich)
Bcl2l2	ENSMUSG00000089682	2	2	Bcl-2-like protein 2 (Bcl2-L-2) (Apoptosis regulator Bcl-W) (c98)	Mitochondrion membrane
Bcl3	ENSMUSG00000053175	2	2	B-cell lymphoma 3 protein homolog (BCL-3)	Nucleus	luminal epithelial cell of mammary gland;mammary gland epithelial cell
Bcl6	ENSMUSG00000022508	2	2	B-cell lymphoma 6 protein homolog	Nucleus
Bcl7a	ENSMUSG00000029438	2	2	B-cell CLL/lymphoma 7 protein family member A
Bcl7b	ENSMUSG00000029681	2	2	B-cell CLL/lymphoma 7 protein family member B
Bcl7c	ENSMUSG00000030814	2	2	B-cell CLL/lymphoma 7 protein family member C (B-cell chronic lymphocytic leukemia/lymphoma 7C protein)		Leydig cell
Bclaf1	ENSMUSG00000037608	2	2	Bcl-2-associated transcription factor 1 (Btf)	Cytoplasm
Bco1	ENSMUSG00000031845	2	2	Beta,beta-carotene 15,15'-dioxygenase	Cytoplasm
Bcor	ENSMUSG00000040363	2	2	BCL-6 corepressor (BCoR)	Nucleus
Bcr	ENSMUSG00000009681	2	2	Breakpoint cluster region protein	Postsynaptic density	prostate gland microvascular endothelial cell;smooth muscle cell of trachea;pancreatic stellate cell
Bdh1	ENSMUSG00000046598	2	2	D-beta-hydroxybutyrate dehydrogenase, mitochondrial	Mitochondrion inner membrane
Bdkrb1	ENSMUSG00000041347	2	2	B1 bradykinin receptor (B1R) (BK-1 receptor)	Cell membrane	skeletal muscle satellite cell;muscle precursor cell	BRADYKININ
Bdkrb2	ENSMUSG00000021070	2	2	B2 bradykinin receptor (B2R) (BK-2 receptor)	Cell membrane		BRADYKININ
Bdnf	ENSMUSG00000048482	2	2	Brain-derived neurotrophic factor (BDNF)	Secreted		NT
Becn1	ENSMUSG00000035086	2	2	Beclin-1 (Coiled-coil myosin-like BCL2-interacting protein)	Cytoplasm
Bex3	ENSMUSG00000046432	2	2	Protein BEX3 (Brain-expressed X-linked protein 3 homolog) (Nerve growth factor receptor-associated protein 1) (p75NTR-associated cell death executor)	Nucleus;Cytoplasm	pancreatic endocrine cell;type B pancreatic cell;pancreatic D cell;pancreatic PP cell;glandular epithelial cell;enteroendocrine cell;PP cell;endocrine cell
Bfsp1	ENSMUSG00000027420	2	2	Filensin (Beaded filament structural protein 1) (Lens fiber cell beaded-filament structural protein CP 95) (CP95)	Cell membrane
Bglap	ENSMUSG00000074483	2	2	Osteocalcin (OG1) (Bone Gla protein) (BGP) (Gamma-carboxyglutamic acid-containing protein)	Secreted
Bglap2	ENSMUSG00000074486	2	2	Osteocalcin-2 (OG2) (Bone Gla protein 2) (BGP2) (Gamma-carboxyglutamic acid-containing protein 2)	Secreted
Bhlha15	ENSMUSG00000052271	2	2	Class A basic helix-loop-helix protein 15 (bHLHa15) (Class B basic helix-loop-helix protein 8) (bHLHb8) (Muscle, intestine and stomach expression 1) (MIST-1)	Nucleus	epithelial cell of prostate;luminal cell of prostate epithelium
Bhlhe22	ENSMUSG00000025128	2	2	Class E basic helix-loop-helix protein 22 (bHLHe22) (Class B basic helix-loop-helix protein 5) (bHLHb5) (Protein BETA3)	Nucleus
Bhlhe40	ENSMUSG00000030103	2	2	Class E basic helix-loop-helix protein 40 (bHLHe40) (Class B basic helix-loop-helix protein 2) (bHLHb2) (Differentially expressed in chondrocytes protein 1) (DEC1) (E47 interaction protein 1) (EIP1) (Stimulated by retinoic acid gene 13 protein)	Cytoplasm	Langerhans cell;chondrocyte
Bhmt	ENSMUSG00000074768	2	2	Betaine--homocysteine S-methyltransferase 1	Cytoplasm
Bicd2	ENSMUSG00000037933	2	2	Protein bicaudal D homolog 2 (Bic-D 2)	Golgi apparatus
Bid	ENSMUSG00000004446	2	2	BH3-interacting domain death agonist (p22 BID) (BID)	Cytoplasm
Bin1	ENSMUSG00000024381	2	2	Myc box-dependent-interacting protein 1 (Amphiphysin II) (Amphiphysin-like protein) (Bridging integrator 1) (SH3 domain-containing protein 9)	Nucleus	phagocyte;macrophage;tissue-resident macrophage;central nervous system macrophage;microglial cell;oligodendrocyte
Birc2	ENSMUSG00000057367	2	2	Baculoviral IAP repeat-containing protein 2	Cytoplasm	endothelial cell of lymphatic vessel
Birc3	ENSMUSG00000032000	2	2	Baculoviral IAP repeat-containing protein 3	Cytoplasm	skeletal muscle satellite cell;muscle precursor cell
Birc5	ENSMUSG00000017716	3	3	Baculoviral IAP repeat-containing protein 5 (Apoptosis inhibitor 4) (Apoptosis inhibitor survivin) (TIAP)	Cytoplasm	megakaryocyte-erythroid progenitor cell;promonocyte;erythroblast;hematopoietic precursor cell;myeloid lineage restricted progenitor cell;granulocytopoietic cell
Blk	ENSMUSG00000014453	2	2	Tyrosine-protein kinase Blk	Cell membrane	mononuclear cell;lymphocyte;B cell;innate lymphoid cell;erythroid progenitor cell;erythroid progenitor cell, mammalian
Blmh	ENSMUSG00000020840	2	2	Bleomycin hydrolase (BH) (BLM hydrolase) (BMH)	Cytoplasm
Blnk	ENSMUSG00000061132	2	2	B-cell linker protein (B-cell adapter containing a SH2 domain protein) (B-cell adapter containing a Src homology 2 domain protein) (Cytoplasmic adapter protein) (Lymphocyte antigen 57) (Src homology 2 domain-containing leukocyte protein of 65 kDa) (Slp-65)	Cytoplasm	late pro-B cell;plasma cell
Bloc1s5	ENSMUSG00000038982	2	2	Biogenesis of lysosome-related organelles complex 1 subunit 5 (BLOC-1 subunit 5) (Protein Muted homolog)
Bloc1s6	ENSMUSG00000005804	2	2	Biogenesis of lysosome-related organelles complex 1 subunit 6 (BLOC-1 subunit 6) (Pallid protein) (Pallidin) (Syntaxin 13-interacting protein)	Cytoplasm
Bmf	ENSMUSG00000040093	2	2	Bcl-2-modifying factor
Bmi1	ENSMUSG00000026739	2	2	Polycomb complex protein BMI-1 (Polycomb group RING finger protein 4)	Nucleus
Bmp1	ENSMUSG00000022098	2	2	Bone morphogenetic protein 1 (BMP-1)	Golgi apparatus	vascular leptomeningeal cell;mesothelial fibroblast
Bmp10	ENSMUSG00000030046	2	2	Bone morphogenetic protein 10 (BMP-10)	Secreted
Bmp15	ENSMUSG00000023279	2	2	Bone morphogenetic protein 15 (BMP-15) (Growth/differentiation factor 9B) (GDF-9B)	Secreted
Bmp2	ENSMUSG00000027358	2	2	Bone morphogenetic protein 2 (BMP-2) (Bone morphogenetic protein 2A) (BMP-2A)	Secreted	endothelial cell of lymphatic vessel;endothelial cell of sinusoid;endothelial cell of hepatic sinusoid;chondrocyte
Bmp3	ENSMUSG00000029335	2	2	Bone morphogenetic protein 3 (BMP-3)	Secreted
Bmp4	ENSMUSG00000021835	2	2	Bone morphogenetic protein 4 (BMP-4) (Bone morphogenetic protein 2B) (BMP-2B)	Secreted	smooth muscle cell of the pulmonary artery
Bmp5	ENSMUSG00000032179	2	2	Bone morphogenetic protein 5 (BMP-5)	Secreted
Bmp6	ENSMUSG00000039004	2	2	Bone morphogenetic protein 6 (BMP-6) (VG-1-related protein) (VGR-1)	Secreted	kidney glomerular epithelial cell;leptomeningeal cell;vascular leptomeningeal cell (Mmus);fibroblast
Bmp7	ENSMUSG00000008999	2	2	Bone morphogenetic protein 7 (BMP-7) (Osteogenic protein 1) (OP-1)	Secreted
Bmp8b	ENSMUSG00000002384	2	2	Bone morphogenetic protein 8B (BMP-8B)	Secreted
Bmpr1a	ENSMUSG00000021796	2	2	Bone morphogenetic protein receptor type-1A (BMP type-1A receptor) (BMPR-1A)	Cell membrane		BMP;AMH
Bmpr1b	ENSMUSG00000052430	2	2	Bone morphogenetic protein receptor type-1B (BMP type-1B receptor) (BMPR-1B)	Cell membrane	astrocyte	BMP;AMH
Bmpr2	ENSMUSG00000067336	2	2	Bone morphogenetic protein receptor type-2 (BMP type-2 receptor) (BMPR-2)	Cell membrane	endothelial stalk cell	BMP;BMP10;GDF
Bnc1	ENSMUSG00000025105	2	2	Zinc finger protein basonuclin-1	Nucleus
Bnc2	ENSMUSG00000028487	2	2	Zinc finger protein basonuclin-2	Nucleus	ciliated epithelial cell;epithelial cell of proximal tubule;columnar/cuboidal epithelial cell;kidney glomerular epithelial cell;kidney cortex tubule cell;kidney loop of Henle thin descending limb epithelial cell;leptomeningeal cell
Bnip3	ENSMUSG00000078566	2	2	BCL2/adenovirus E1B 19 kDa protein-interacting protein 3	Mitochondrion;Mitochondrion outer membrane
Boc	ENSMUSG00000022687	2	2	Brother of CDO (Protein BOC)	Membrane
Borcs8	ENSMUSG00000002345	2	2	BLOC-1-related complex subunit 8	Lysosome membrane
Bpifb1	ENSMUSG00000027485	2	2	BPI fold-containing family B member 1 (Long palate, lung and nasal epithelium carcinoma-associated protein 1)	Secreted
Braf	ENSMUSG00000002413	2	2	Serine/threonine-protein kinase B-raf	Nucleus
Brca1	ENSMUSG00000017146	2	2	Breast cancer type 1 susceptibility protein homolog	Nucleus
Brca2	ENSMUSG00000041147	2	2	Breast cancer type 2 susceptibility protein homolog (Fanconi anemia group D1 protein homolog)	Nucleus
Brcc3	ENSMUSG00000031201	2	2	Lys-63-specific deubiquitinase BRCC36	Nucleus
Brd2	ENSMUSG00000024335	3	2	Bromodomain-containing protein 2 (Female sterile homeotic-related protein 1) (Fsrg-1) (Protein RING3)	Nucleus	smooth muscle cell of trachea
Brd4	ENSMUSG00000024002	2	2	Bromodomain-containing protein 4 (Mitotic chromosome-associated protein) (MCAP)	Nucleus
Brd7	ENSMUSG00000031660	2	2	Bromodomain-containing protein 7 (75 kDa bromodomain protein)	Nucleus
Brd8	ENSMUSG00000003778	2	2	Bromodomain-containing protein 8	Nucleus
Brip1	ENSMUSG00000034329	3	3	Fanconi anemia group J protein homolog (Protein FACJ)	Nucleus
Brpf1	ENSMUSG00000001632	2	2	Peregrin (Bromodomain and PHD finger-containing protein 1)	Nucleus
Brpf3	ENSMUSG00000063952	2	2	Bromodomain and PHD finger-containing protein 3	Nucleus
Brs3	ENSMUSG00000031130	2	2	Bombesin receptor subtype-3 (BRS-3)	Cell membrane
Brsk2	ENSMUSG00000053046	2	2	Serine/threonine-protein kinase BRSK2	Cytoplasm
Brwd3	ENSMUSG00000063663	2	2	Bromodomain and WD repeat-containing protein 3
Bsn	ENSMUSG00000032589	3	2	Protein bassoon	Cytoplasm	pyramidal neuron;L6 intratelencephalic projecting glutamatergic neuron of the primary motor cortex
Bsnd	ENSMUSG00000025418	2	2	Barttin	Basolateral cell membrane	kidney collecting duct epithelial cell;kidney collecting duct principal cell;renal principal cell;renal intercalated cell;renal beta-intercalated cell;renal alpha-intercalated cell;kidney distal convoluted tubule epithelial cell;kidney loop of Henle ascending limb epithelial cell;kidney loop of Henle thick ascending limb epithelial cell;kidney loop of Henle epithelial cell;kidney collecting duct …
Bsx	ENSMUSG00000054360	2	2	Brain-specific homeobox protein homolog	Cytoplasm
Btbd2	ENSMUSG00000003344	2	2	BTB (POZ) domain containing 2
Btbd9	ENSMUSG00000062202	2	2	BTB/POZ domain-containing protein 9		hippocampal neuron
Btc	ENSMUSG00000082361	2	2	Probetacellulin	Cell membrane	kidney collecting duct epithelial cell;kidney collecting duct principal cell;renal principal cell;Schwann cell;kidney collecting duct cell
Btk	ENSMUSG00000031264	2	2	Tyrosine-protein kinase BTK	Cytoplasm
Btla	ENSMUSG00000052013	2	2	B- and T-lymphocyte attenuator (B- and T-lymphocyte-associated protein) (CD antigen CD272)	Cell membrane	B cell
Btrc	ENSMUSG00000025217	2	2	F-box/WD repeat-containing protein 1A (Beta-TrCP protein E3RS-IkappaB) (Beta-transducin repeat-containing protein) (Beta-TrCP) (E3RSIkappaB) (mE3RS-IkappaB) (F-box and WD repeats protein beta-TrCP) (HOS) (Ubiquitin ligase FWD1) (pIkappaB-E3 receptor subunit)	Cytoplasm
Bub1	ENSMUSG00000027379	2	2	Mitotic checkpoint serine/threonine-protein kinase BUB1 (mBUB1)	Nucleus;Chromosome
Bub1b	ENSMUSG00000040084	2	2	Mitotic checkpoint serine/threonine-protein kinase BUB1 beta	Cytoplasm
C1ql1	ENSMUSG00000045532	2	2	C1q-related factor (C1q and tumor necrosis factor-related protein 14) (C1q/TNF-related protein 14) (CTRP14) (Complement component 1 Q subcomponent-like 1)	Secreted	Schwann cell	ADGRB
C1qtnf12	ENSMUSG00000023571	2	2	Adipolin (Adipose-derived insulin-sensitizing factor) (Complement C1q tumor necrosis factor-related protein 12)	Secreted
C1qtnf5	ENSMUSG00000079592	2	2	Complement C1q tumor necrosis factor-related protein 5	Secreted
C2	ENSMUSG00000024371	3	3	Complement C2	Secreted	mesothelial cell of pleura;mesothelial cell of visceral pleura;epithelial cell of lung;epithelial cell of alveolus of lung;pneumocyte;type II pneumocyte;endothelial cell of lymphatic vessel;Hofbauer cell;fibroblast;pancreatic stellate cell;lung secretory cell
C2cd6	ENSMUSG00000072295	2	2	Cation channel sperm-associated targeting subunit tau (CatSper-tau) (C2 calcium-dependent domain-containing 6)	Cell projection
C3	ENSMUSG00000024164	1	1	Complement C3 (HSE-MSF)	Secreted	mesenchymal stem cell;mesenchymal stem cell of adipose tissue;intrahepatic cholangiocyte;mesothelial cell of pleura;mesothelial cell of visceral pleura;hepatocyte;periportal region hepatocyte;midzonal region hepatocyte;centrilobular region hepatocyte;club cell;inflammatory macrophage;microglial cell;follicular dendritic cell;fibroblast;keratocyte;pancreatic stellate cell;fibroblast of cardiac tis…
C3ar1	ENSMUSG00000040552	2	2	C3a anaphylatoxin chemotactic receptor (C3AR) (C3a-R) (Complement component 3a receptor 1)	Cell membrane	phagocyte;macrophage;tissue-resident macrophage;professional antigen presenting cell;myeloid leukocyte;myeloid cell	COMPLEMENT
C4b	ENSMUSG00000073418	2	2	Complement C4-B	Secreted	mesenchymal stem cell of adipose tissue;cardiac neuron;fibroblast;pancreatic stellate cell;fibroblast of cardiac tissue;fibroblast of lung;adventitial cell
C4bp	ENSMUSG00000026405	2	2	Complement component 4 binding protein		hepatocyte
C5ar1	ENSMUSG00000049130	2	2	C5a anaphylatoxin chemotactic receptor 1 (C5a anaphylatoxin chemotactic receptor) (C5a-R) (C5aR) (CD antigen CD88)	Cell membrane	alveolar macrophage;lung macrophage;blood cell;granulocyte;neutrophil;myeloid leukocyte;myeloid cell;proerythroblast	COMPLEMENT
C5ar2	ENSMUSG00000074361	2	2	C5a anaphylatoxin chemotactic receptor 2 (Complement component 5a receptor 2) (G-protein coupled receptor 77)	Cell membrane
C6	ENSMUSG00000022181	2	2	Complement component C6	Secreted	cholangiocyte;intrahepatic cholangiocyte;hepatocyte;periportal region hepatocyte;midzonal region hepatocyte;centrilobular region hepatocyte;hepatic stellate cell;lung secretory cell
C7	ENSMUSG00000079105	2	2	Complement component 7	Secreted	retinal blood vessel endothelial cell;lung microvascular endothelial cell;lung endothelial cell;endocardial cell;Leydig cell;connective tissue cell;fibroblast;pulmonary interstitial fibroblast;alveolar type 2 fibroblast cell;pancreatic stellate cell;fibroblast of cardiac tissue;fibroblast of lung;bronchus fibroblast of lung;fibroblast of connective tissue of prostate;fibroblast of connective tiss…
Cab39l	ENSMUSG00000021981	2	2	Calcium-binding protein 39-like (MO25beta) (Mo25-like protein)		ependymal cell
Cabp1	ENSMUSG00000029544	2	2	Calcium-binding protein 1 (CaBP1)
Cacna1a	ENSMUSG00000034656	2	2	Voltage-dependent P/Q-type calcium channel subunit alpha-1A (Brain calcium channel I) (BI) (Calcium channel, L type, alpha-1 polypeptide isoform 4) (Voltage-gated calcium channel subunit alpha Cav2.1)	Cell membrane	neural cell;neuron;cerebellar Golgi cell;granule cell;cerebellar granule cell;Purkinje cell
Cacna1b	ENSMUSG00000004113	2	2	Voltage-dependent N-type calcium channel subunit alpha-1B (Brain calcium channel III) (BIII) (Calcium channel, L type, alpha-1 polypeptide isoform 5) (Voltage-gated calcium channel subunit alpha Cav2.2)	Membrane	sncg GABAergic cortical interneuron
Cacna1c	ENSMUSG00000051331	2	2	Voltage-dependent L-type calcium channel subunit alpha-1C (Calcium channel, L type, alpha-1 polypeptide, isoform 1, cardiac muscle) (MELC-CC) (Mouse brain class C) (MBC) (Voltage-gated calcium channel subunit alpha Cav1.2)	Cell membrane	cerebellar granule cell;medium spiny neuron;pericyte
Cacna1d	ENSMUSG00000015968	2	2	Voltage-dependent L-type calcium channel subunit alpha-1D (Calcium channel, L type, alpha-1 polypeptide isoform 2) (Voltage-gated calcium channel subunit alpha Cav1.3)	Membrane	interneuron;cerebellar Golgi cell;meis2 expressing cortical GABAergic cell
Cacna1g	ENSMUSG00000020866	2	2	Voltage-dependent T-type calcium channel subunit alpha	Membrane	Purkinje cell
Cacna1h	ENSMUSG00000024112	2	2	Voltage-dependent T-type calcium channel subunit alpha-1H (Voltage-gated calcium channel subunit alpha Cav3.2)	Cell membrane
Cacna1s	ENSMUSG00000026407	2	2	Voltage-dependent L-type calcium channel subunit alpha-1S (Calcium channel, L type, alpha-1 polypeptide, isoform 3, skeletal muscle) (Dihydropyridine receptor) (DHPR) (Voltage-gated calcium channel subunit alpha Cav1.1)	Cell membrane	B cell;precursor B cell;late pro-B cell;plasma cell
Cacna2d1	ENSMUSG00000040118	2	2	Voltage-dependent calcium channel subunit alpha-2/delta-1 (Voltage-gated calcium channel subunit alpha-2/delta-1)	Membrane	lamp5 GABAergic cortical interneuron;pyramidal neuron;L6 intratelencephalic projecting glutamatergic neuron of the primary motor cortex;Cajal-Retzius cell;glutamatergic neuron;L2/3-6 intratelencephalic projecting glutamatergic cortical neuron;L2/3 intratelencephalic projecting glutamatergic neuron of the primary motor cortex;L4/5 intratelencephalic projecting glutamatergic neuron of the primary m…
Cacna2d2	ENSMUSG00000010066	2	2	Voltage-dependent calcium channel subunit alpha-2/delta-2 (Protein ducky) (Voltage-gated calcium channel subunit alpha-2/delta-2)	Membrane	sst GABAergic cortical interneuron;pvalb GABAergic cortical interneuron;Purkinje cell;Cajal-Retzius cell
Cacnb1	ENSMUSG00000020882	2	2	Voltage-dependent L-type calcium channel subunit beta-1 (CAB1) (Calcium channel voltage-dependent subunit beta 1)	Cell membrane
Cacng1	ENSMUSG00000020722	2	2	Voltage-dependent calcium channel gamma-1 subunit (Dihydropyridine-sensitive L-type, skeletal muscle calcium channel subunit gamma)	Cell membrane
Cacng2	ENSMUSG00000019146	2	2	Voltage-dependent calcium channel gamma-2 subunit (Neuronal voltage-gated calcium channel gamma-2 subunit) (Stargazin) (Transmembrane AMPAR regulatory protein gamma-2) (TARP gamma-2)	Membrane	interneuron;pvalb GABAergic cortical interneuron;inhibitory interneuron
Cacng3	ENSMUSG00000066189	3	3	Voltage-dependent calcium channel gamma-3 subunit (Neuronal voltage-gated calcium channel gamma-3 subunit) (Transmembrane AMPAR regulatory protein gamma-3) (TARP gamma-3)	Membrane	cerebellar Golgi cell
Cadm1	ENSMUSG00000032076	3	2	Cell adhesion molecule 1 (Immunoglobulin superfamily member 4) (IgSF4) (Nectin-like protein 2) (NECL-2) (Spermatogenic immunoglobulin superfamily) (SgIgSF) (Synaptic cell adhesion molecule) (SynCAM) (Tumor suppressor in lung cancer 1) (TSLC-1)	Cell membrane		CADM
Cadm3	ENSMUSG00000005338	2	2	Cell adhesion molecule 3 (Immunoglobulin superfamily member 4B) (IgSF4B) (Nectin-like protein 1) (NECL-1) (Synaptic cell adhesion molecule 3) (TSLC1-like protein 1)	Cell membrane	L2/3 intratelencephalic projecting glutamatergic neuron of the primary motor cortex	CADM;NECTIN
Cadps2	ENSMUSG00000017978	2	2	Calcium-dependent secretion activator 2 (Calcium-dependent activator protein for secretion 2) (CAPS-2)	Cytoplasmic vesicle membrane	sncg GABAergic cortical interneuron;granule cell;cerebellar granule cell
Calb1	ENSMUSG00000028222	3	2	Calbindin (Calbindin D28) (D-28K) (PCD-29) (Spot 35 protein) (Vitamin D-dependent calcium-binding protein, avian-type)		kidney collecting duct epithelial cell;kidney collecting duct principal cell;renal principal cell;pancreatic PP cell;PP cell;kidney distal convoluted tubule epithelial cell;kidney connecting tubule epithelial cell;sst GABAergic cortical interneuron;Purkinje cell;kidney collecting duct cell
Calb2	ENSMUSG00000003657	2	2	Calretinin (CR)		vip GABAergic cortical interneuron;Cajal-Retzius cell
Calcr	ENSMUSG00000023964	2	2	Calcitonin receptor (CT-R)	Cell membrane	renal alpha-intercalated cell	ADM;CALC;IAPP
Calcrl	ENSMUSG00000059588	2	2	Calcitonin gene-related peptide type 1 receptor (CGRP type 1 receptor) (Calcitonin receptor-like receptor)	Cell membrane	blood vessel endothelial cell;vein endothelial cell;endothelial cell of artery;capillary endothelial cell;endothelial cell;endothelial cell of vascular tree;muscle cell;smooth muscle cell;smooth muscle cell of the pulmonary artery;tracheobronchial smooth muscle cell;bronchial smooth muscle cell;hepatic stellate cell	ADM;CALC;IAPP
Calu	ENSMUSG00000029767	2	2	Calumenin (Crocalbin)	Endoplasmic reticulum membrane
Camk1d	ENSMUSG00000039145	2	2	Calcium/calmodulin-dependent protein kinase type 1D	Cytoplasm	pyramidal neuron;L6 intratelencephalic projecting glutamatergic neuron of the primary motor cortex
Camk2a	ENSMUSG00000024617	1	1	Calcium/calmodulin-dependent protein kinase type II subunit alpha (CaM kinase II subunit alpha) (CaMK-II subunit alpha)	Cytoplasm	pyramidal neuron;L6 intratelencephalic projecting glutamatergic neuron of the primary motor cortex;L5 extratelencephalic projecting glutamatergic cortical neuron;glutamatergic neuron;L2/3-6 intratelencephalic projecting glutamatergic cortical neuron;L4/5 intratelencephalic projecting glutamatergic neuron of the primary motor cortex;corticothalamic-projecting glutamatergic cortical neuron;L6 corti…
Camk2b	ENSMUSG00000057897	2	2	Calcium/calmodulin-dependent protein kinase type II subunit beta (CaM kinase II subunit beta) (CaMK-II subunit beta)	Cytoplasm	pyramidal neuron;L5 extratelencephalic projecting glutamatergic cortical neuron;hippocampal neuron
Camk2d	ENSMUSG00000053819	2	2	Calcium/calmodulin-dependent protein kinase type II subunit delta (CaM kinase II subunit delta) (CaMK-II subunit delta)	Cell membrane	L2/3 intratelencephalic projecting glutamatergic neuron of the primary motor cortex;L5/6 near-projecting glutamatergic neuron of the primary motor cortex
Camk2g	ENSMUSG00000021820	2	2	Calcium/calmodulin-dependent protein kinase type II subunit gamma (CaM kinase II subunit gamma) (CaMK-II subunit gamma)	Sarcoplasmic reticulum membrane
Camk4	ENSMUSG00000038128	2	2	Calcium/calmodulin-dependent protein kinase type IV (CaMK IV)	Cytoplasm	neuron;L5 extratelencephalic projecting glutamatergic cortical neuron;granule cell;cerebellar granule cell;medium spiny neuron;glutamatergic neuron;L2/3-6 intratelencephalic projecting glutamatergic cortical neuron;L2/3 intratelencephalic projecting glutamatergic neuron of the primary motor cortex;L4/5 intratelencephalic projecting glutamatergic neuron of the primary motor cortex;corticothalamic-…
Camkv	ENSMUSG00000032936	2	2	CaM kinase-like vesicle-associated protein	Cell membrane	L5 extratelencephalic projecting glutamatergic cortical neuron;L6b glutamatergic cortical neuron
Camsap1	ENSMUSG00000026933	2	2	Calmodulin-regulated spectrin-associated protein 1	Cytoplasm
Camsap2	ENSMUSG00000041570	2	2	Calmodulin-regulated spectrin-associated protein 2 (Calmodulin-regulated spectrin-associated protein 1-like protein 1)	Cytoplasm
Camsap3	ENSMUSG00000044433	2	2	Calmodulin-regulated spectrin-associated protein 3 (Marshalin) (Protein Nezha)	Cytoplasm
Camta2	ENSMUSG00000040712	2	2	Calmodulin-binding transcription activator 2	Nucleus
Canx	ENSMUSG00000020368	2	1	Calnexin	Endoplasmic reticulum membrane
Cap2	ENSMUSG00000021373	4	2	Adenylyl cyclase-associated protein 2 (CAP 2)	Cell membrane	pyramidal neuron;L6 intratelencephalic projecting glutamatergic neuron of the primary motor cortex;L5 extratelencephalic projecting glutamatergic cortical neuron;glutamatergic neuron;L2/3-6 intratelencephalic projecting glutamatergic cortical neuron;L4/5 intratelencephalic projecting glutamatergic neuron of the primary motor cortex;corticothalamic-projecting glutamatergic cortical neuron;L6 corti…
Capn1	ENSMUSG00000024942	2	2	Calpain-1 catalytic subunit	Cytoplasm
Capn10	ENSMUSG00000026270	2	2	Calpain-10
Capn2	ENSMUSG00000026509	2	2	Calpain-2 catalytic subunit	Cytoplasm	type I pneumocyte
Caprin1	ENSMUSG00000027184	2	2	Caprin-1 (Cytoplasmic activation- and proliferation-associated protein 1) (GPI-anchored membrane protein 1) (GPI-anchored protein p137) (GPI-p137) (p137GPI) (Membrane component chromosome 11 surface marker 1) (RNA granule protein 105)	Cytoplasm
Car4	ENSMUSG00000000805	2	2	Carbonic anhydrase		enterocyte;enterocyte of epithelium of large intestine;blood vessel endothelial cell;endothelial stalk cell;endothelial cell of coronary artery;endothelial cell of artery;epithelial cell of large intestine;endothelial cell;endothelial cell of vascular tree;cardiac endothelial cell;alveolar macrophage;tracheobronchial smooth muscle cell;bronchial smooth muscle cell
Car7	ENSMUSG00000031883	2	2	Carbonic anhydrase
Card9	ENSMUSG00000026928	2	2	Caspase recruitment domain-containing protein 9	Cytoplasm
Carm1	ENSMUSG00000032185	2	2	Histone-arginine methyltransferase CARM1	Nucleus
Carmil1	ENSMUSG00000021338	2	2	F-actin-uncapping protein LRRC16A (CARMIL homolog) (Capping protein regulator and myosin 1 linker protein 1) (Capping protein, Arp2/3 and myosin-I linker homolog 1) (Capping protein, Arp2/3 and myosin-I linker protein 1) (CARML1) (Leucine-rich repeat-containing protein 16A)	Cytoplasm	kidney connecting tubule epithelial cell
Carns1	ENSMUSG00000075289	2	2	Carnosine synthase 1
Cartpt	ENSMUSG00000021647	3	3	Cocaine- and amphetamine-regulated transcript protein	Secreted
Casc4	ENSMUSG00000060227	2	2
Caskin1	ENSMUSG00000033597	2	2	Caskin-1 (CASK-interacting protein 1)	Cytoplasm
Casp1	ENSMUSG00000025888	2	2	Caspase-1 (CASP-1)	Cytoplasm
Casp12	ENSMUSG00000025887	2	2	Caspase-12 (CASP-12)		duct epithelial cell
Casp2	ENSMUSG00000029863	2	2	Caspase-2 (CASP-2)
Casp3	ENSMUSG00000031628	2	2	Caspase-3 (CASP-3)	Cytoplasm	eosinophil;mast cell
Casp4	ENSMUSG00000033538	2	2	Caspase-4 (CASP-4)	Cytoplasm	prostate gland microvascular endothelial cell;Schwann cell
Casp7	ENSMUSG00000025076	2	2	Caspase-7 (CASP-7)	Cytoplasm	kidney loop of Henle medullary thick ascending limb epithelial cell
Casp8	ENSMUSG00000026029	2	2	Caspase-8 (CASP-8)	Cytoplasm
Casp9	ENSMUSG00000028914	2	2	Caspase-9 (CASP-9)
Casq1	ENSMUSG00000007122	2	2	Calsequestrin-1 (Calmitine) (Calsequestrin, skeletal muscle isoform)	Endoplasmic reticulum
Casq2	ENSMUSG00000027861	2	2	Calsequestrin-2 (Calsequestrin, cardiac muscle isoform)	Sarcoplasmic reticulum lumen	muscle cell;cardiac muscle cell
Casr	ENSMUSG00000051980	2	2	Extracellular calcium-sensing receptor (CaSR) (Parathyroid cell calcium-sensing receptor) (PCaR1)	Cell membrane
Casz1	ENSMUSG00000028977	2	2	Zinc finger protein castor homolog 1 (Castor-related protein)	Nucleus
Cat	ENSMUSG00000027187	2	2	Catalase	Peroxisome	kidney proximal convoluted tubule epithelial cell;kidney proximal straight tubule epithelial cell;type II pneumocyte;hepatocyte;brush cell;lung secretory cell
Cav1	ENSMUSG00000007655	2	2	Caveolin-1	Golgi apparatus membrane	blood vessel endothelial cell;vein endothelial cell;endothelial cell of coronary artery;endothelial cell of artery;capillary endothelial cell;prostate gland microvascular endothelial cell;mesothelial cell of pleura;mesothelial cell of visceral pleura;type I pneumocyte;endothelial cell of vascular tree;cardiac endothelial cell;endocardial cell;smooth muscle cell of the pulmonary artery;tracheobron…
Cav2	ENSMUSG00000000058	2	2	Caveolin-2	Nucleus;Cytoplasm;Golgi apparatus membrane	blood vessel endothelial cell;vein endothelial cell;endothelial cell of coronary artery;endothelial cell of artery;capillary endothelial cell;cardiac endothelial cell;endocardial cell;smooth muscle cell;smooth muscle cell of the pulmonary artery;tracheobronchial smooth muscle cell;bronchial smooth muscle cell
Cav3	ENSMUSG00000062694	2	2	Caveolin-3 (M-caveolin)	Golgi apparatus membrane
Cavin1	ENSMUSG00000004044	2	2	Caveolae-associated protein 1 (Cav-p60) (Cavin-1) (Polymerase I and transcript release factor)	Membrane	ciliated cell of the bronchus;blood vessel endothelial cell;vein endothelial cell;capillary endothelial cell;prostate gland microvascular endothelial cell;mesothelial cell of pleura;mesothelial cell of visceral pleura;type I pneumocyte;bronchial epithelial cell;endothelial cell of vascular tree;smooth muscle cell of prostate
Cbfb	ENSMUSG00000031885	2	2	Core-binding factor subunit beta (CBF-beta) (Polyomavirus enhancer-binding protein 2 beta subunit) (PEA2-beta) (PEBP2-beta) (SL3-3 enhancer factor 1 subunit beta) (SL3/AKV core-binding factor beta subunit)	Nucleus
Cbl	ENSMUSG00000034342	2	2	E3 ubiquitin-protein ligase CBL	Cytoplasm;Cell membrane
Cblb	ENSMUSG00000022637	2	2	E3 ubiquitin-protein ligase CBL-B	Cytoplasm
Cblc	ENSMUSG00000040525	2	2	E3 ubiquitin-protein ligase CBL-C
Cblif	ENSMUSG00000024682	2	2	Cobalamin binding intrinsic factor (Gastric intrinsic factor) (Intrinsic factor) (IF) (INF)	Secreted
Cbln1	ENSMUSG00000031654	3	3	Cerebellin-1 (Brain protein D3) (Precerebellin)	Secreted	hypendymal cell	Glutamate
Cbln2	ENSMUSG00000024647	2	2	Cerebellin-2	Secreted	vip GABAergic cortical interneuron
Cbln3	ENSMUSG00000040380	2	2	Cerebellin-3	Endoplasmic reticulum;Golgi apparatus
Cbln4	ENSMUSG00000067578	2	2	Cerebellin-4 (Cerebellin-like glycoprotein 1)	Secreted	L2/3 intratelencephalic projecting glutamatergic neuron of the primary motor cortex
Cbs	ENSMUSG00000024039	2	2	Cystathionine beta-synthase	Cytoplasm	pancreatic acinar cell;acinar cell
Cbx1	ENSMUSG00000018666	2	2	Chromobox protein homolog 1 (Heterochromatin protein 1 homolog beta) (HP1 beta) (Heterochromatin protein p25) (M31) (Modifier 1 protein)	Nucleus	mesothelial cell;skeletal muscle fiber;mesenchymal cell
Cbx2	ENSMUSG00000025577	2	2	Chromobox protein homolog 2 (M33) (Modifier 3 protein)	Nucleus speckle
Cbx3	ENSMUSG00000029836	2	2	Chromobox protein homolog 3 (Heterochromatin protein 1 homolog gamma) (HP1 gamma) (M32) (Modifier 2 protein)	Nucleus	neural progenitor cell
Cbx5	ENSMUSG00000009575	2	2	Chromobox protein homolog 5 (Heterochromatin protein 1 homolog alpha) (HP1 alpha)	Nucleus	hypendymal cell;neural progenitor cell
Cbx7	ENSMUSG00000053411	2	2	Chromobox protein homolog 7	Nucleus
Ccar2	ENSMUSG00000033712	2	2	Cell cycle and apoptosis regulator protein 2 (Cell division cycle and apoptosis regulator protein 2)	Nucleus
Ccdc130	ENSMUSG00000004994	2	2
Ccdc184	ENSMUSG00000029875	2	2	Coiled-coil domain-containing protein 184		columnar/cuboidal epithelial cell;kidney connecting tubule epithelial cell
Cckbr	ENSMUSG00000030898	2	2	Gastrin/cholecystokinin type B receptor (CCK-B receptor) (CCK-BR) (Cholecystokinin-2 receptor) (CCK2-R)	Cell membrane		CCK
Ccl1	ENSMUSG00000020702	2	2	C-C motif chemokine 1 (P500) (SIS-epsilon) (Small-inducible cytokine A1) (T-cell activation protein 3) (TCA-3) (TCA3)
Ccl11	ENSMUSG00000020676	2	2	Eotaxin (C-C motif chemokine 11) (Eosinophil chemotactic protein) (Small-inducible cytokine A11)	Secreted	stem cell;mesenchymal stem cell;mesenchymal stem cell of adipose tissue;smooth muscle cell;smooth muscle cell of trachea;smooth muscle cell of prostate;connective tissue cell;fibroblast;pancreatic stellate cell;fibroblast of connective tissue of prostate;adventitial cell
Ccl12	ENSMUSG00000035352	2	2	C-C motif chemokine 12 (MCP-1-related chemokine) (Monocyte chemoattractant protein 5) (Monocyte chemotactic protein 5) (MCP-5) (Small-inducible cytokine A12)	Secreted	endothelial cell of lymphatic vessel
Ccl17	ENSMUSG00000031780	3	3	C-C motif chemokine 17 (ABCD-2) (CC chemokine TARC) (Small-inducible cytokine A17) (Thymus and activation-regulated chemokine)	Secreted	CD141-positive myeloid dendritic cell;Langerhans cell;myeloid dendritic cell;erythroid progenitor cell;erythroid progenitor cell, mammalian
Ccl19	ENSMUSG00000071005	2	2	C-C motif chemokine 19 (Epstein-Barr virus-induced molecule 1 ligand chemokine) (EBI1 ligand chemokine) (ELC) (Small-inducible cytokine A19)	Secreted	smooth muscle cell;smooth muscle cell of trachea;cell of skeletal muscle;skeletal muscle satellite cell;muscle precursor cell;connective tissue cell;fibroblast;pancreatic stellate cell;fibroblast of cardiac tissue
Ccl2	ENSMUSG00000035385	2	2	C-C motif chemokine 2 (Monocyte chemoattractant protein 1) (Monocyte chemotactic protein 1) (MCP-1) (Platelet-derived growth factor-inducible protein JE) (Small-inducible cytokine A2)	Secreted	stem cell;mesenchymal stem cell;smooth muscle cell of trachea;skeletal muscle satellite cell;muscle precursor cell;mast cell;Schwann cell;fibroblast;pancreatic stellate cell
Ccl20	ENSMUSG00000026166	2	2	C-C motif chemokine 20 (Beta-chemokine exodus-1) (CC chemokine LARC) (CC chemokine ST38) (Liver and activation-regulated chemokine) (Macrophage inflammatory protein 3 alpha) (MIP-3-alpha) (Small-inducible cytokine A20)	Secreted	endothelial cell of lymphatic vessel
Ccl21a	ENSMUSG00000094686	2	2	C-C motif chemokine 21a (6Ckine) (Beta-chemokine exodus-2) (Small-inducible cytokine A21a) (Thymus-derived chemotactic agent 4) (TCA4)	Secreted	endothelial cell of lymphatic vessel;pancreatic stellate cell
Ccl21b	ENSMUSG00000095675	2	2	C-C motif chemokine 21b (6Ckine) (Beta-chemokine exodus-2) (Small-inducible cytokine A21b) (Thymus-derived chemotactic agent 4) (TCA4)	Secreted
Ccl24	ENSMUSG00000004814	3	3	C-C motif chemokine 24 (Eosinophil chemotactic protein 2) (Eotaxin-2) (Small-inducible cytokine A24)	Secreted	Kupffer cell;CD141-positive myeloid dendritic cell
Ccl25	ENSMUSG00000023235	2	2	C-C motif chemokine 25 (Chemokine TECK) (Small-inducible cytokine A25) (Thymus-expressed chemokine)	Secreted
Ccl3	ENSMUSG00000000982	2	2	C-C motif chemokine 3 (Heparin-binding chemotaxis protein) (L2G25B) (Macrophage inflammatory protein 1-alpha) (MIP-1-alpha) (SIS-alpha) (Small-inducible cytokine A3) (TY-5)	Secreted	basophil;eosinophil;mature B cell;naive B cell;natural killer cell
Ccl7	ENSMUSG00000035373	2	2	C-C motif chemokine 7 (Intercrine/chemokine MARC) (Monocyte chemoattractant protein 3) (Monocyte chemotactic protein 3) (MCP-3) (Protein FIC) (Small-inducible cytokine A7)	Secreted	stem cell;mesenchymal stem cell;mesenchymal stem cell of adipose tissue;mast cell;connective tissue cell;fibroblast;pancreatic stellate cell;fibroblast of connective tissue of prostate
Ccl8	ENSMUSG00000009185	2	2	C-C motif chemokine 8 (Monocyte chemoattractant protein 2) (Monocyte chemotactic protein 2) (MCP-2) (Small-inducible cytokine A8)	Secreted	lung macrophage
Ccn1	ENSMUSG00000028195	2	2	CCN family member 1 (3CH61) (Cellular communication network factor 1) (Cysteine-rich angiogenic inducer 61) (Insulin-like growth factor-binding protein 10) (IBP-10) (IGF-binding protein 10) (IGFBP-10) (Protein CYR61)	Secreted	ciliated cell of the bronchus;type I pneumocyte;bronchial epithelial cell;fibroblast of lung
Ccn2	ENSMUSG00000019997	2	2	CCN family member 2 (Cellular communication network factor 2) (Connective tissue growth factor) (Hypertrophic chondrocyte-specific protein 24) (Protein FISP-12)	Secreted	chondrocyte
Ccna1	ENSMUSG00000027793	2	2	Cyclin-A1	Nucleus
Ccna2	ENSMUSG00000027715	2	2	Cyclin-A2 (Cyclin-A)	Nucleus	erythroblast;hematopoietic precursor cell;myeloid lineage restricted progenitor cell;granulocytopoietic cell
Ccnb1	ENSMUSG00000041431	2	2	G2/mitotic-specific cyclin-B1	Cytoplasm;Nucleus;Cytoplasm
Ccnb3	ENSMUSG00000051592	2	2	G2/mitotic-specific cyclin-B3	Nucleus
Ccnd1	ENSMUSG00000070348	2	2	G1/S-specific cyclin-D1	Nucleus	seminal vesicle glandular cell
Ccnd2	ENSMUSG00000000184	2	2	G1/S-specific cyclin-D2	Nucleus	pancreatic endocrine cell;type B pancreatic cell;pancreatic A cell;glandular epithelial cell;enteroendocrine cell;club cell;ovarian surface epithelial cell;endocrine cell
Ccnd3	ENSMUSG00000034165	2	2	G1/S-specific cyclin-D3	Nucleus	megakaryocyte-erythroid progenitor cell
Ccne1	ENSMUSG00000002068	2	2	G1/S-specific cyclin-E1	Nucleus	erythroid lineage cell;erythroblast
Ccnt1	ENSMUSG00000011960	2	2	Cyclin-T1 (CycT1) (Cyclin-T)	Nucleus
Ccp110	ENSMUSG00000033904	2	2	Centriolar coiled-coil protein of 110 kDa (Centrosomal protein of 110 kDa) (Cep110) (Cp110)	Cytoplasm
Ccr1	ENSMUSG00000025804	2	2	C-C chemokine receptor type 1 (C-C CKR-1) (CC-CKR-1) (CCR-1) (CCR1) (Macrophage inflammatory protein 1-alpha receptor) (MIP-1alpha-R) (RANTES-R) (CD antigen CD191)	Cell membrane	blood cell;granulocyte;basophil;eosinophil;neutrophil;Langerhans cell;mature B cell;naive B cell;proerythroblast	CCL
Ccr10	ENSMUSG00000044052	2	2	C-C chemokine receptor type 10 (C-C CKR-10) (CC-CKR-10) (CCR-10) (Chemokine C-C receptor 9) (G-protein coupled receptor 2)	Cell membrane		CCL
Ccr2	ENSMUSG00000049103	2	2	C-C chemokine receptor type 2 (C-C CKR-2) (CC-CKR-2) (CCR-2) (CCR2) (JE/FIC receptor) (MCP-1 receptor) (CD antigen CD192)	Cell membrane	classical monocyte;hematopoietic cell;basophil;leukocyte;dendritic cell;plasmacytoid dendritic cell;CD141-positive myeloid dendritic cell;conventional dendritic cell;myeloid dendritic cell;CD1c-positive myeloid dendritic cell;monocyte;intermediate monocyte;mononuclear cell;innate lymphoid cell;promonocyte	CCL
Ccr3	ENSMUSG00000035448	2	2	Probable C-C chemokine receptor type 3 (C-C CKR-3) (CC-CKR-3) (CCR-3) (CCR3) (CKR3) (Macrophage inflammatory protein 1-alpha receptor-like 2) (MIP-1 alpha RL2) (CD antigen CD193)	Cell membrane		CCL
Ccr4	ENSMUSG00000047898	2	2	C-C chemokine receptor type 4 (C-C CKR-4) (CC-CKR-4) (CCR-4) (CCR4) (CD antigen CD194)	Cell membrane		CCL
Ccr5	ENSMUSG00000079227	2	2	C-C chemokine receptor type 5 (C-C CKR-5) (CC-CKR-5) (CCR-5) (MIP-1 alpha receptor) (CD antigen CD195)	Cell membrane	phagocyte;macrophage;tissue-resident macrophage;central nervous system macrophage;microglial cell;leukocyte;professional antigen presenting cell	CCL
Ccr6	ENSMUSG00000040899	2	2	C-C chemokine receptor type 6 (C-C CKR-6) (CC-CKR-6) (CCR-6) (KY411) (CD antigen CD196)	Cell membrane	B cell	CCL
Ccr7	ENSMUSG00000037944	2	2	C-C chemokine receptor type 7 (C-C CKR-7) (CC-CKR-7) (CCR-7) (Epstein-Barr virus-induced G-protein coupled receptor 1) (EBI1) (EBV-induced G-protein coupled receptor 1) (MIP-3 beta receptor) (CD antigen CD197)	Cell membrane	Langerhans cell;mononuclear cell;lymphocyte;T cell;alpha-beta T cell;mature alpha-beta T cell;CD4-positive, alpha-beta T cell;mature T cell;immature T cell;thymocyte;double negative thymocyte;DN4 thymocyte;B cell	CCL
Ccr9	ENSMUSG00000029530	2	2	C-C chemokine receptor type 9 (C-C CKR-9) (CC-CKR-9) (CCR-9) (Chemokine C-C receptor 10) (CD antigen CDw199)	Cell membrane	dendritic cell;plasmacytoid dendritic cell;lymphocyte;T cell;immature T cell;thymocyte;double negative thymocyte;DN3 thymocyte;DN4 thymocyte;precursor B cell;macrophage dendritic cell progenitor	CCL
Ccser2	ENSMUSG00000058690	2	2	Serine-rich coiled-coil domain-containing protein 2 (Coiled-coil serine-rich protein 2) (Granule cell antiserum positive protein 14) (Protein GCAP14)	Cytoplasm
Cct3	ENSMUSG00000001416	2	2	T-complex protein 1 subunit gamma (TCP-1-gamma) (CCT-gamma) (Matricin) (mTRiC-P5)	Cytoplasm	mesothelial cell;skeletal muscle fiber
Cct5	ENSMUSG00000022234	3	2	T-complex protein 1 subunit epsilon (TCP-1-epsilon) (CCT-epsilon)	Cytoplasm
Cct7	ENSMUSG00000030007	3	2	T-complex protein 1 subunit eta (TCP-1-eta) (CCT-eta)	Cytoplasm
Cct8	ENSMUSG00000025613	3	2	T-complex protein 1 subunit theta (TCP-1-theta) (CCT-theta)	Cytoplasm	mesothelial cell;skeletal muscle fiber
Cd109	ENSMUSG00000046186	2	2	CD109 antigen (GPI-anchored alpha-2 macroglobulin-related protein) (CD antigen CD109)	Cell membrane
Cd14	ENSMUSG00000051439	2	2	Monocyte differentiation antigen CD14 (Myeloid cell-specific leucine-rich glycoprotein) (CD antigen CD14)	Cell membrane	duct epithelial cell;pancreatic ductal cell;basal epithelial cell of tracheobronchial tree;phagocyte;macrophage;Kupffer cell;professional antigen presenting cell;CD141-positive myeloid dendritic cell;Langerhans cell;myeloid leukocyte
Cd151	ENSMUSG00000025510	2	2	CD151 antigen (GP27) (Membrane glycoprotein SFA-1) (Platelet-endothelial tetraspan antigen 3) (PETA-3) (CD antigen CD151)	Membrane	endothelial cell of artery;mesothelial cell of pleura;mesothelial cell of visceral pleura;cardiac endothelial cell;endocardial cell;hepatic stellate cell
Cd160	ENSMUSG00000038304	2	2	CD160 antigen (Natural killer cell receptor BY55) (CD antigen CD160)	Secreted	T cell;alpha-beta T cell;mature alpha-beta T cell;CD8-positive, alpha-beta T cell;mature NK T cell;mature T cell;double negative thymocyte;DN4 thymocyte;innate lymphoid cell;natural killer cell	CD160
Cd163	ENSMUSG00000008845	2	2	Scavenger receptor cysteine-rich type 1 protein M130 (CD antigen CD163)	Secreted
Cd177	ENSMUSG00000052212	2	2	CD177 antigen (CD antigen CD177)	Cell membrane	hematopoietic cell;blood cell;granulocyte;neutrophil;myeloid leukocyte;immature B cell;myeloid cell;megakaryocyte-erythroid progenitor cell;proerythroblast;hematopoietic precursor cell;myeloid lineage restricted progenitor cell;granulocytopoietic cell	PECAM1
Cd180	ENSMUSG00000021624	2	2	CD180 antigen (Lymphocyte antigen 78) (Ly-78) (Radioprotective 105 kDa protein) (CD antigen CD180)	Cell membrane	plasmacytoid dendritic cell
Cd19	ENSMUSG00000030724	1	2	B-lymphocyte antigen CD19 (Differentiation antigen CD19) (CD antigen CD19)	Cell membrane	mononuclear cell;lymphocyte;B cell;erythroid progenitor cell;erythroid progenitor cell, mammalian
Cd1d1	ENSMUSG00000028076	2	2	Antigen-presenting glycoprotein CD1d1 (CD antigen CD1d.1)	Cell membrane		CEACAM
Cd2	ENSMUSG00000027863	2	2	T-cell surface antigen CD2 (LFA-2) (LFA-3 receptor) (Lymphocyte antigen 37) (Ly-37) (T-cell surface antigen T11/Leu-5) (CD antigen CD2)	Cell membrane	hematopoietic cell;leukocyte;mononuclear cell;lymphocyte;T cell;alpha-beta T cell;immature alpha-beta T cell;immature NK T cell;mature alpha-beta T cell;CD4-positive, alpha-beta T cell;CD8-positive, alpha-beta T cell;mature NK T cell;mature T cell;regulatory T cell;immature T cell;thymocyte;double negative thymocyte;DN4 thymocyte;innate lymphoid cell;natural killer cell;erythroid progenitor cell;…
Cd200	ENSMUSG00000022661	2	2	OX-2 membrane glycoprotein (MRC OX-2 antigen) (CD antigen CD200)	Cell membrane	vein endothelial cell;vasa recta descending limb cell;kidney efferent arteriole endothelial cell;kidney capillary endothelial cell;kidney cortex artery cell;smooth muscle cell of the pulmonary artery	CD200
Cd200r1	ENSMUSG00000022667	2	2	Cell surface glycoprotein CD200 receptor 1 (CD200 cell surface glycoprotein receptor) (Cell surface glycoprotein OX2 receptor 1)	Cell membrane		CD200
Cd207	ENSMUSG00000034783	2	2	C-type lectin domain family 4 member K (Langerin) (CD antigen CD207)	Membrane	Kupffer cell;Langerhans cell
Cd209a	ENSMUSG00000031494	2	2	CD209 antigen-like protein A (Dendritic cell-specific ICAM-3-grabbing non-integrin) (DC-SIGN) (CD antigen CD209)	Membrane	dendritic cell;plasmacytoid dendritic cell;CD141-positive myeloid dendritic cell;conventional dendritic cell;myeloid dendritic cell;macrophage dendritic cell progenitor	CEACAM;ICAM
Cd209b	ENSMUSG00000065987	2	2	CD209 antigen-like protein B (DC-SIGN-related protein 1) (DC-SIGNR1) (OtB7) (CD antigen CD209)	Membrane		CEACAM
Cd209d	ENSMUSG00000031495	2	2	CD209 antigen-like protein D (DC-SIGN-related protein 3) (DC-SIGNR3) (CD antigen CD209)	Membrane	plasmacytoid dendritic cell;precursor B cell;macrophage dendritic cell progenitor	CEACAM
Cd22	ENSMUSG00000030577	2	2	B-cell receptor CD22 (B-lymphocyte cell adhesion molecule) (BL-CAM) (Sialic acid-binding Ig-like lectin 2) (Siglec-2) (T-cell surface antigen Leu-14) (CD antigen CD22)	Cell membrane	mononuclear cell;lymphocyte;B cell	CD45
Cd226	ENSMUSG00000034028	2	2	CD226 antigen (Platelet and T-cell activation antigen 1) (CD antigen CD226)	Cell membrane	alpha-beta T cell;mature alpha-beta T cell;CD4-positive, alpha-beta T cell;CD8-positive, alpha-beta T cell;mature NK T cell;mature T cell;innate lymphoid cell;natural killer cell	NECTIN;PVR
Cd244a	ENSMUSG00000004709	2	2	CD244 molecule A	Membrane		CD48
Cd247	ENSMUSG00000005763	2	2	T-cell surface glycoprotein CD3 zeta chain (T-cell receptor T3 zeta chain) (CD antigen CD247)	Cell membrane	mononuclear cell;lymphocyte;T cell;alpha-beta T cell;immature alpha-beta T cell;immature NK T cell;mature alpha-beta T cell;CD4-positive, alpha-beta T cell;CD8-positive, alpha-beta T cell;mature NK T cell;mature T cell;regulatory T cell;immature T cell;thymocyte;double negative thymocyte;DN3 thymocyte;DN4 thymocyte;innate lymphoid cell;natural killer cell
Cd248	ENSMUSG00000056481	2	2	Endosialin (Tumor endothelial marker 1) (CD antigen CD248)	Membrane	mesenchymal stem cell of adipose tissue;smooth muscle cell;vascular associated smooth muscle cell;aortic smooth muscle cell;vascular leptomeningeal cell;connective tissue cell;fibroblast of connective tissue of prostate;mesothelial fibroblast;adventitial cell
Cd24a	ENSMUSG00000047139	1	1	CD24a antigen		enucleate erythrocyte;immature B cell;megakaryocyte-erythroid progenitor cell;erythroblast;granulocytopoietic cell
Cd27	ENSMUSG00000030336	2	2	CD27 antigen (CD27L receptor) (T-cell activation antigen CD27) (Tumor necrosis factor receptor superfamily member 7) (CD antigen CD27)	Membrane	mononuclear cell;lymphocyte;T cell;alpha-beta T cell;immature alpha-beta T cell;immature NK T cell;mature alpha-beta T cell;CD4-positive, alpha-beta T cell;CD8-positive, alpha-beta T cell;mature NK T cell;mature T cell;regulatory T cell;immature T cell;thymocyte;double negative thymocyte;DN3 thymocyte;DN4 thymocyte	CD70
Cd274	ENSMUSG00000016496	2	2	Programmed cell death 1 ligand 1 (PD-L1) (PDCD1 ligand 1) (Programmed death ligand 1) (B7 homolog 1) (B7-H1) (CD antigen CD274)	Cell membrane		CD80
Cd276	ENSMUSG00000035914	2	2	CD276 antigen (B7 homolog 3) (B7-H3) (Costimulatory molecule) (CD antigen CD276)	Membrane		CD276
Cd28	ENSMUSG00000026012	2	2	T-cell-specific surface glycoprotein CD28 (CD antigen CD28)	Membrane	mononuclear cell;lymphocyte;T cell;alpha-beta T cell;immature alpha-beta T cell;immature NK T cell;mature alpha-beta T cell;CD4-positive, alpha-beta T cell;CD8-positive, alpha-beta T cell;mature NK T cell;mature T cell;regulatory T cell;immature T cell;thymocyte;double negative thymocyte;DN4 thymocyte	CD80;CD86;ICOS
Cd2ap	ENSMUSG00000061665	2	2	CD2-associated protein (Mesenchyme-to-epithelium transition protein with SH3 domains 1) (METS-1)	Cytoplasm	duct epithelial cell;pancreatic ductal cell;urethra urothelial cell;epithelial cell of urethra;ovarian surface epithelial cell
Cd2bp2	ENSMUSG00000042502	2	2	CD2 antigen cytoplasmic tail-binding protein 2 (CD2 cytoplasmic domain-binding protein 2) (CD2 tail-binding protein 2)	Cytoplasm
Cd300a	ENSMUSG00000034652	2	2	CMRF35-like molecule 8 (CLM-8) (CD300 antigen-like family member A) (Leukocyte mono-Ig-like receptor 1) (Mast cell-derived paired immunoglobulin-like receptor 1) (Myeloid-associated immunoglobulin-like receptor 1) (MAIR-1) (MAIR-I) (CD antigen CD300a)	Cell membrane	Kupffer cell;classical monocyte;conventional dendritic cell;myeloid dendritic cell;myeloid leukocyte;monocyte;non-classical monocyte;intermediate monocyte;myeloid cell
Cd300lb	ENSMUSG00000063193	2	2	CMRF35-like molecule 7 (CLM-7) (CD300 antigen-like family member B) (Immune receptor expressed on myeloid cells 3) (IREM-3) (Leukocyte mono-Ig-like receptor 5) (CD antigen CD300b)	Cell membrane
Cd300ld	ENSMUSG00000034641	2	2	CMRF35-like molecule 5 (CLM-5) (CD300 antigen like family member D) (Leukocyte mono-Ig-like receptor 4) (Myeloid-associated immunoglobulin-like receptor 4) (MAIR-4) (MAIR-IV)	Cell membrane	non-classical monocyte;intermediate monocyte
Cd300lf	ENSMUSG00000047798	2	2	CMRF35-like molecule 1 (CLM-1) (CD300 antigen-like family member F) (Leukocyte mono-Ig-like receptor 3) (Myeloid-associated immunoglobulin-like receptor 5) (MAIR-5) (MAIR-V) (CD antigen CD300f)	Cell membrane	alveolar macrophage;lung macrophage;blood cell;granulocyte;neutrophil
Cd320	ENSMUSG00000002308	2	2	CD320 antigen (Transcobalamin receptor) (TCblR) (CD antigen CD320)	Cell membrane	Sertoli cell
Cd33	ENSMUSG00000004609	2	2	Myeloid cell surface antigen CD33 (Sialic acid-binding Ig-like lectin 3) (Siglec-3) (CD antigen CD33)	Cell membrane	phagocyte;macrophage;tissue-resident macrophage;central nervous system macrophage;microglial cell;blood cell;granulocyte;neutrophil;leukocyte;professional antigen presenting cell;myeloid leukocyte;myeloid cell
Cd34	ENSMUSG00000016494	2	2	Hematopoietic progenitor cell antigen CD34 (CD antigen CD34)	Membrane	mesenchymal stem cell of adipose tissue;blood vessel endothelial cell;vasa recta descending limb cell;endothelial cell of coronary artery;endothelial cell of artery;kidney capillary endothelial cell;endothelial cell;endothelial cell of vascular tree;cardiac endothelial cell;fibroblast of cardiac tissue;adventitial cell	SELL
Cd36	ENSMUSG00000002944	2	2	Platelet glycoprotein 4 (Glycoprotein IIIb) (GPIIIB) (PAS IV) (PAS-4) (Platelet glycoprotein IV) (GPIV) (CD antigen CD36)	Cell membrane	blood vessel endothelial cell;endothelial cell of coronary artery;endothelial cell of artery;capillary endothelial cell;endothelial cell of vascular tree;cardiac endothelial cell;smooth muscle cell of the pulmonary artery;tracheobronchial smooth muscle cell;bronchial smooth muscle cell	THBS
Cd37	ENSMUSG00000030798	2	2	Leukocyte antigen CD37 (CD antigen CD37)	Membrane	hematopoietic cell;leukocyte;mononuclear cell;lymphocyte;B cell;precursor B cell;erythroid progenitor cell;erythroid progenitor cell, mammalian;macrophage dendritic cell progenitor
Cd38	ENSMUSG00000029084	2	2	ADP-ribosyl cyclase/cyclic ADP-ribose hydrolase 1	Membrane	endothelial cell of sinusoid;endothelial cell of hepatic sinusoid	PECAM2
Cd3d	ENSMUSG00000032094	1	2	T-cell surface glycoprotein CD3 delta chain (T-cell receptor T3 delta chain) (CD antigen CD3d)	Membrane	hematopoietic cell;leukocyte;mononuclear cell;lymphocyte;T cell;alpha-beta T cell;immature alpha-beta T cell;immature NK T cell;mature alpha-beta T cell;CD4-positive, alpha-beta T cell;CD8-positive, alpha-beta T cell;effector CD8-positive, alpha-beta T cell;mature NK T cell;mature T cell;regulatory T cell;immature T cell;thymocyte;double negative thymocyte;DN3 thymocyte;DN4 thymocyte;innate lymph…
Cd3e	ENSMUSG00000032093	1	2	T-cell surface glycoprotein CD3 epsilon chain (T-cell surface antigen T3/Leu-4 epsilon chain) (CD antigen CD3e)	Cell membrane	leukocyte;mononuclear cell;lymphocyte;T cell;alpha-beta T cell;immature alpha-beta T cell;immature NK T cell;mature alpha-beta T cell;CD4-positive, alpha-beta T cell;CD8-positive, alpha-beta T cell;effector CD8-positive, alpha-beta T cell;mature NK T cell;mature T cell;regulatory T cell;immature T cell;thymocyte;double negative thymocyte;DN3 thymocyte;DN4 thymocyte;innate lymphoid cell;natural ki…
Cd3eap	ENSMUSG00000047649	2	2
Cd3g	ENSMUSG00000002033	1	2	T-cell surface glycoprotein CD3 gamma chain (T-cell receptor T3 gamma chain) (CD antigen CD3g)	Membrane	hematopoietic stem cell;hematopoietic cell;leukocyte;mononuclear cell;lymphocyte;T cell;alpha-beta T cell;immature alpha-beta T cell;immature NK T cell;mature alpha-beta T cell;CD4-positive, alpha-beta T cell;effector CD4-positive, alpha-beta T cell;CD8-positive, alpha-beta T cell;effector CD8-positive, alpha-beta T cell;mature NK T cell;mature T cell;regulatory T cell;immature T cell;thymocyte;d…
Cd4	ENSMUSG00000023274	1	2	T-cell surface glycoprotein CD4 (T-cell differentiation antigen L3T4) (T-cell surface antigen T4/Leu-3) (CD antigen CD4)	Cell membrane	plasmacytoid dendritic cell;lymphocyte;T cell;CD4-positive, alpha-beta T cell;immature T cell;thymocyte;double negative thymocyte;DN4 thymocyte;macrophage dendritic cell progenitor	IL16;MHC-II
Cd40	ENSMUSG00000017652	2	2	Tumor necrosis factor receptor superfamily member 5 (B-cell surface antigen CD40) (Bp50) (CD40L receptor) (CD antigen CD40)	Secreted	Langerhans cell	CD40
Cd40lg	ENSMUSG00000031132	2	2	CD40 ligand (CD40-L) (T-cell antigen Gp39) (TNF-related activation protein) (TRAP) (Tumor necrosis factor ligand superfamily member 5) (CD antigen CD154)	Cell membrane	CD4-positive, alpha-beta T cell
Cd44	ENSMUSG00000005087	2	2	CD44 antigen (Extracellular matrix receptor III) (ECMR-III) (GP90 lymphocyte homing/adhesion receptor) (HUTCH-I) (Hermes antigen) (Hyaluronate receptor) (Lymphocyte antigen 24) (Ly-24) (Phagocytic glycoprotein 1) (PGP-1) (Phagocytic glycoprotein I) (PGP-I) (CD antigen CD44)	Cell membrane	basal epithelial cell of tracheobronchial tree;alveolar macrophage;lung macrophage;Langerhans cell	MIF;SPP1;GALECTIN;COLLAGEN;FN1;LAMININ;SELE
Cd47	ENSMUSG00000055447	2	1	Leukocyte surface antigen CD47 (Integrin-associated protein) (IAP) (CD antigen CD47)	Cell membrane	macrophage dendritic cell progenitor	THBS;SIRP
Cd48	ENSMUSG00000015355	2	2	CD48 antigen (BCM1 surface antigen) (BLAST-1) (HM48-1) (MRC OX-45 surface antigen) (SLAM family member 2) (SLAMF2) (Signaling lymphocytic activation molecule 2) (sgp-60) (CD antigen CD48)	Cell membrane	hematopoietic cell;dendritic cell;conventional dendritic cell;CD1c-positive myeloid dendritic cell;immature alpha-beta T cell;immature NK T cell;regulatory T cell;promonocyte
Cd5	ENSMUSG00000024669	2	2	T-cell surface glycoprotein CD5 (Lymphocyte antigen 1) (Ly-1) (Lyt-1) (CD antigen CD5)	Cell membrane	lymphocyte;T cell;alpha-beta T cell;immature alpha-beta T cell;immature NK T cell;mature alpha-beta T cell;CD4-positive, alpha-beta T cell;CD8-positive, alpha-beta T cell;mature NK T cell;mature T cell;immature T cell;thymocyte;double negative thymocyte;DN4 thymocyte
Cd53	ENSMUSG00000040747	2	2	Leukocyte surface antigen CD53 (Cell surface glycoprotein CD53) (CD antigen CD53)	Cell membrane	hematopoietic cell;eosinophil;mature B cell;naive B cell;regulatory T cell;DN4 thymocyte;erythroid progenitor cell;erythroid progenitor cell, mammalian
Cd55	ENSMUSG00000026399	2	2	Complement decay-accelerating factor, GPI-anchored (DAF-GPI) (CD antigen CD55)	Cell membrane	urothelial cell;bladder urothelial cell;endothelial cell of lymphatic vessel;endothelial cell of sinusoid;endothelial cell of hepatic sinusoid;mast cell;bladder cell	ADGRE
Cd59a	ENSMUSG00000032679	2	2	CD59A glycoprotein (MAC-inhibitory protein) (MAC-IP) (Membrane attack complex inhibition factor) (MACIF) (Protectin) (CD antigen CD59)	Cell membrane	endothelial cell of sinusoid;endothelial cell of hepatic sinusoid;endocardial cell;kidney glomerular epithelial cell;podocyte;Schwann cell;cardiac neuron
Cd59b	ENSMUSG00000068686	2	2	CD59B glycoprotein (MAC-inhibitory protein) (MAC-IP) (Membrane attack complex inhibition factor) (MACIF) (Protectin) (CD antigen CD59)	Cell membrane
Cd5l	ENSMUSG00000015854	2	2	CD5 antigen-like (Apoptosis inhibitor expressed by macrophages) (mAIM) (Apoptosis inhibitory 6) (SP-alpha)	Secreted	endothelial cell of sinusoid;endothelial cell of hepatic sinusoid;Kupffer cell;lung macrophage
Cd6	ENSMUSG00000024670	2	2	T-cell differentiation antigen CD6 (CD antigen CD6)	Cell membrane	lymphocyte;T cell;alpha-beta T cell;immature alpha-beta T cell;immature NK T cell;mature alpha-beta T cell;CD4-positive, alpha-beta T cell;CD8-positive, alpha-beta T cell;mature NK T cell;mature T cell;regulatory T cell;immature T cell;thymocyte;double negative thymocyte;DN4 thymocyte
Cd68	ENSMUSG00000018774	2	2	Macrosialin (CD antigen CD68)	Cell membrane	phagocyte;macrophage;tissue-resident macrophage;Kupffer cell;central nervous system macrophage;microglial cell;classical monocyte;hematopoietic cell;leukocyte;professional antigen presenting cell;myeloid dendritic cell;CD1c-positive myeloid dendritic cell;myeloid leukocyte;monocyte;non-classical monocyte;myeloid cell;macrophage dendritic cell progenitor
Cd69	ENSMUSG00000030156	2	2	Early activation antigen CD69 (CD antigen CD69)	Membrane	basophil;lymphocyte;double negative thymocyte;innate lymphoid cell
Cd70	ENSMUSG00000019489	2	2	CD70 antigen (CD27 ligand) (CD27-L) (Tumor necrosis factor ligand superfamily member 7) (CD antigen CD70)	Membrane
Cd72	ENSMUSG00000028459	2	2	B-cell differentiation antigen CD72 (Lyb-2) (Lymphocyte antigen 32) (Ly-32) (CD antigen CD72)	Membrane	hematopoietic cell;leukocyte;Langerhans cell;mononuclear cell;lymphocyte;B cell;erythroid progenitor cell;erythroid progenitor cell, mammalian	SEMA4
Cd79a	ENSMUSG00000003379	1	2	B-cell antigen receptor complex-associated protein alpha chain (Ig-alpha) (MB-1 membrane glycoprotein) (Membrane-bound immunoglobulin-associated protein) (Surface IgM-associated protein) (CD antigen CD79a)	Cell membrane	hematopoietic cell;leukocyte;mononuclear cell;lymphocyte;B cell;precursor B cell;late pro-B cell;plasma cell;erythroid progenitor cell;erythroid progenitor cell, mammalian;hematopoietic precursor cell;myeloid lineage restricted progenitor cell;granulocytopoietic cell
Cd79b	ENSMUSG00000040592	2	2	B-cell antigen receptor complex-associated protein beta chain (B-cell-specific glycoprotein B29) (Ig-beta) (Immunoglobulin-associated B29 protein) (CD antigen CD79b)	Cell membrane	hematopoietic cell;leukocyte;mononuclear cell;lymphocyte;B cell;precursor B cell;late pro-B cell;plasma cell;erythroid progenitor cell;erythroid progenitor cell, mammalian;hematopoietic precursor cell;myeloid lineage restricted progenitor cell;granulocytopoietic cell
Cd80	ENSMUSG00000075122	2	2	T-lymphocyte activation antigen CD80 (Activation B7-1 antigen) (B7) (CD antigen CD80)	Membrane	CD141-positive myeloid dendritic cell
Cd81	ENSMUSG00000037706	1	1	CD81 antigen (26 kDa cell surface protein TAPA-1) (Target of the antiproliferative antibody 1) (CD antigen CD81)	Cell membrane	endothelial cell of coronary artery;kidney efferent arteriole endothelial cell;mesothelial cell of pleura;mesothelial cell of visceral pleura;cardiac endothelial cell;fibroblast of lung
Cd82	ENSMUSG00000027215	2	2	CD82 antigen (C33 antigen) (IA4) (Inducible membrane protein R2) (Metastasis suppressor Kangai-1 homolog) (CD antigen CD82)	Cell membrane	skeletal muscle satellite cell;muscle precursor cell;Langerhans cell;regulatory T cell
Cd83	ENSMUSG00000015396	2	2	CD83 antigen (mCD83) (CD antigen CD83)	Membrane	hematopoietic cell;leukocyte;professional antigen presenting cell;dendritic cell;CD141-positive myeloid dendritic cell;conventional dendritic cell;Langerhans cell;myeloid dendritic cell;CD1c-positive myeloid dendritic cell;mononuclear cell;B cell
Cd84	ENSMUSG00000038147	2	2	SLAM family member 5 (Leukocyte differentiation antigen CD84) (Signaling lymphocytic activation molecule 5) (CD antigen CD84)	Cell membrane	phagocyte;macrophage;tissue-resident macrophage;alveolar macrophage;central nervous system macrophage;microglial cell;lung macrophage;leukocyte;professional antigen presenting cell;myeloid leukocyte;myeloid cell
Cd86	ENSMUSG00000022901	2	2	T-lymphocyte activation antigen CD86 (Activation B7-2 antigen) (Early T-cell costimulatory molecule 1) (ETC-1) (CD antigen CD86)	Cell membrane	phagocyte;macrophage;professional antigen presenting cell;dendritic cell;CD141-positive myeloid dendritic cell;Langerhans cell;myeloid dendritic cell;CD1c-positive myeloid dendritic cell;myeloid leukocyte;myeloid cell
Cd8a	ENSMUSG00000053977	1	2	T-cell surface glycoprotein CD8 alpha chain (T-cell surface glycoprotein Lyt-2) (CD antigen CD8a)	Cell membrane	mononuclear cell;lymphocyte;T cell;alpha-beta T cell;immature alpha-beta T cell;immature NK T cell;mature alpha-beta T cell;CD8-positive, alpha-beta T cell;mature NK T cell;mature T cell;immature T cell;thymocyte;double negative thymocyte;DN4 thymocyte	CEACAM;LCK;MHC-I
Cd8b1	ENSMUSG00000053044	3	4	Ig-like domain-containing protein	Membrane	leukocyte;mononuclear cell;lymphocyte;T cell;alpha-beta T cell;immature alpha-beta T cell;immature NK T cell;mature alpha-beta T cell;CD4-positive, alpha-beta T cell;CD8-positive, alpha-beta T cell;mature NK T cell;mature T cell;immature T cell;thymocyte;double negative thymocyte;DN4 thymocyte;macrophage dendritic cell progenitor	LCK;MHC-I
Cd9	ENSMUSG00000030342	1	1	CD9 antigen (CD antigen CD9)	Cell membrane	basal cell;stratified epithelial cell;alveolar macrophage;Schwann cell;cardiac neuron
Cd93	ENSMUSG00000027435	2	2	Complement component C1q receptor (C1q/MBL/SPA receptor) (C1qR(p)) (C1qRp) (Cell surface antigen AA4) (Complement component 1 q subcomponent receptor 1) (Lymphocyte antigen 68) (Ly-68) (CD antigen CD93)	Membrane	blood vessel endothelial cell;vein endothelial cell;vasa recta descending limb cell;endothelial cell of coronary artery;endothelial cell of artery;capillary endothelial cell;endothelial cell;endothelial cell of vascular tree;cardiac endothelial cell;endocardial cell;kidney cortex artery cell;tracheobronchial smooth muscle cell;bronchial smooth muscle cell
Cd96	ENSMUSG00000022657	2	2	T-cell surface protein tactile (Cell surface antigen CD96) (T cell-activated increased late expression protein) (CD antigen CD96)	Membrane	mature NK T cell;double negative thymocyte;DN4 thymocyte	NECTIN
Cdc16	ENSMUSG00000038416	2	2	Cell division cycle protein 16 homolog (Anaphase-promoting complex subunit 6) (APC6) (Cyclosome subunit 6)
Cdc20	ENSMUSG00000006398	2	2	Cell division cycle protein 20 homolog (mmCdc20) (p55CDC)	Cytoplasm
Cdc23	ENSMUSG00000024370	2	2	Cell division cycle protein 23 homolog (Anaphase-promoting complex subunit 8) (APC8) (Cyclosome subunit 8)
Cdc25a	ENSMUSG00000032477	2	2	M-phase inducer phosphatase 1		cell of skeletal muscle
Cdc27	ENSMUSG00000020687	2	2	Cell division cycle protein 27 homolog	Nucleus
Cdc37	ENSMUSG00000019471	2	2	Hsp90 co-chaperone Cdc37 (Hsp90 chaperone protein kinase-targeting subunit) (p50Cdc37)	Cytoplasm
Cdc42	ENSMUSG00000006699	1	1	Cell division control protein 42 homolog	Cell membrane
Cdc42bpb	ENSMUSG00000021279	2	2	Serine/threonine-protein kinase MRCK beta	Cytoplasm
Cdc42ep4	ENSMUSG00000041598	2	2	Cdc42 effector protein 4 (Binder of Rho GTPases 4)	Endomembrane system
Cdc5l	ENSMUSG00000023932	2	2	Cell division cycle 5-like protein (Cdc5-like protein)	Nucleus
Cdc6	ENSMUSG00000017499	2	2	Cell division control protein 6 homolog (CDC6-related protein) (p62(cdc6))	Nucleus
Cdc73	ENSMUSG00000026361	2	2	Parafibromin (Cell division cycle protein 73 homolog) (Hyperparathyroidism 2 protein homolog)	Nucleus
Cdca5	ENSMUSG00000024791	2	2	Sororin (Cell division cycle-associated protein 5)	Nucleus
Cdca8	ENSMUSG00000028873	2	2	Borealin (Cell division cycle-associated protein 8) (MESrg)	Nucleus	hematopoietic precursor cell;myeloid lineage restricted progenitor cell;granulocytopoietic cell
Cdcp1	ENSMUSG00000035498	2	2	CUB domain-containing protein 1 (Membrane glycoprotein gp140) (Transmembrane and associated with src kinases) (CD antigen CD318)	Cell membrane
Cdh1	ENSMUSG00000000303	2	2	Cadherin-1 (ARC-1) (Epithelial cadherin) (E-cadherin) (Uvomorulin) (CD antigen CD324)	Cell junction		CDH
Cdh10	ENSMUSG00000022321	2	2	Cadherin-10 (T2-cadherin)	Cell membrane
Cdh11	ENSMUSG00000031673	2	2	Cadherin-11 (OSF-4) (Osteoblast cadherin) (OB-cadherin)	Cell membrane	L5/6 near-projecting glutamatergic neuron of the primary motor cortex;L6b glutamatergic cortical neuron	ANGPTL
Cdh12	ENSMUSG00000040452	3	3	Cadherin-12	Cell membrane	L2/3-6 intratelencephalic projecting glutamatergic cortical neuron;L2/3 intratelencephalic projecting glutamatergic neuron of the primary motor cortex;L4/5 intratelencephalic projecting glutamatergic neuron of the primary motor cortex	CDH
Cdh13	ENSMUSG00000031841	2	2	Cadherin-13 (Heart cadherin) (H-cadherin) (Truncated cadherin) (T-cad) (T-cadherin)	Cell membrane	sst GABAergic cortical interneuron;sst chodl GABAergic cortical interneuron;cerebellar Golgi cell
Cdh2	ENSMUSG00000024304	2	2	Cadherin-2 (Neural cadherin) (N-cadherin) (CD antigen CD325)	Cell membrane	hepatic stellate cell	CDH
Cdh20	ENSMUSG00000050840	3	3	Cadherin-20 (Cadherin-7)	Cell membrane	neuron associated cell;neuron associated cell (sensu Vertebrata);oligodendrocyte precursor cell;glial cell;macroglial cell;astrocyte;Bergmann glial cell;astrocyte of the cerebellum;oligodendrocyte;L2/3 intratelencephalic projecting glutamatergic neuron of the primary motor cortex
Cdh23	ENSMUSG00000012819	2	2	Cadherin-23 (Otocadherin)	Cell membrane
Cdh26	ENSMUSG00000039155	2	2	Cadherin-like protein 26	Cell membrane
Cdh3	ENSMUSG00000061048	2	2	Cadherin-3 (Placental cadherin) (P-cadherin)	Cell membrane		CDH
Cdh4	ENSMUSG00000000305	2	2	Cadherin-4 (Retinal cadherin) (R-CAD) (R-cadherin)	Cell membrane	Bergmann glial cell;cerebellar Golgi cell;Cajal-Retzius cell	CDH
Cdh5	ENSMUSG00000031871	2	2	Cadherin-5 (Vascular endothelial cadherin) (VE-cadherin) (CD antigen CD144)	Cell junction	blood vessel endothelial cell;vasa recta descending limb cell;endothelial cell of coronary artery;endothelial cell of artery;capillary endothelial cell;endothelial cell;endothelial cell of vascular tree;endothelial cell of sinusoid;endothelial cell of hepatic sinusoid;cardiac endothelial cell;smooth muscle cell of the pulmonary artery;tracheobronchial smooth muscle cell;bronchial smooth muscle ce…	ANGPTL;CDH5
Cdh6	ENSMUSG00000039385	2	2	Cadherin-6 (Kidney cadherin) (K-cadherin)	Cell membrane
Cdh7	ENSMUSG00000026312	2	2	Cadherin-7	Cell membrane	granule cell;cerebellar granule cell
Cdh8	ENSMUSG00000036510	2	2	Cadherin-8	Cell membrane	granule cell;medium spiny neuron;L2/3 intratelencephalic projecting glutamatergic neuron of the primary motor cortex;hippocampal neuron
Cdh9	ENSMUSG00000025370	3	3	Cadherin-9 (T1-cadherin)	Cell membrane	sst GABAergic cortical interneuron;GABAergic neuron;hippocampal neuron
Cdhr1	ENSMUSG00000021803	2	2	Cadherin-related family member 1 (Photoreceptor cadherin) (prCAD) (Protocadherin-21)	Cell membrane
Cdipt	ENSMUSG00000030682	2	2	CDP-diacylglycerol--inositol 3-phosphatidyltransferase	Endoplasmic reticulum membrane
Cdk1	ENSMUSG00000019942	2	2	Cyclin-dependent kinase 1 (CDK1)	Nucleus	erythroblast;hematopoietic precursor cell;myeloid lineage restricted progenitor cell;granulocytopoietic cell
Cdk2	ENSMUSG00000025358	2	2	Cyclin-dependent kinase 2	Cytoplasm
Cdk4	ENSMUSG00000006728	2	2	Cyclin-dependent kinase 4	Cytoplasm	Sertoli cell;mesothelial cell;skeletal muscle fiber;mesenchymal cell
Cdk5	ENSMUSG00000028969	2	2	Cyclin-dependent kinase 5	Nucleus
Cdk5r1	ENSMUSG00000048895	2	2	Cyclin-dependent kinase 5 activator 1 (CDK5 activator 1) (Cyclin-dependent kinase 5 regulatory subunit 1) (TPKII regulatory subunit)	Nucleus	pyramidal neuron;L5 extratelencephalic projecting glutamatergic cortical neuron;glutamatergic neuron;L2/3-6 intratelencephalic projecting glutamatergic cortical neuron;L2/3 intratelencephalic projecting glutamatergic neuron of the primary motor cortex;L4/5 intratelencephalic projecting glutamatergic neuron of the primary motor cortex
Cdk5r2	ENSMUSG00000090071	3	2	Cyclin-dependent kinase 5 activator 2 (CDK5 activator 2) (Cyclin-dependent kinase 5 regulatory subunit 2) (p39) (p39I)	Cell membrane	glutamatergic neuron;L2/3 intratelencephalic projecting glutamatergic neuron of the primary motor cortex;L4/5 intratelencephalic projecting glutamatergic neuron of the primary motor cortex
Cdk5rap2	ENSMUSG00000039298	2	2	CDK5 regulatory subunit-associated protein 2 (CDK5 activator-binding protein C48)	Cytoplasm
Cdk6	ENSMUSG00000040274	2	2	Cyclin-dependent kinase 6	Cytoplasm	eosinophil
Cdk7	ENSMUSG00000069089	2	2	Cyclin-dependent kinase 7	Nucleus
Cdk8	ENSMUSG00000029635	2	2	Cyclin-dependent kinase 8	Nucleus
Cdk9	ENSMUSG00000009555	2	2	Cyclin-dependent kinase 9	Nucleus
Cdkn1a	ENSMUSG00000023067	1	1	Cyclin-dependent kinase inhibitor 1 (CDK-interacting protein 1) (Melanoma differentiation-associated protein) (p21)	Cytoplasm	smooth muscle cell of trachea;chondrocyte
Cdkn1b	ENSMUSG00000003031	2	2	Cyclin-dependent kinase inhibitor 1B (Cyclin-dependent kinase inhibitor p27) (p27Kip1)	Nucleus;Cytoplasm;Endosome	granulosa cell
Cdkn1c	ENSMUSG00000037664	2	2	Cyclin-dependent kinase inhibitor 1C (Cyclin-dependent kinase inhibitor p57) (p57Kip2)	Nucleus	mesothelial cell of pleura;mesothelial cell of visceral pleura;granulosa cell;club cell
Cdkn2a	ENSMUSG00000044303	2	2	Cyclin-dependent kinase inhibitor 2A (Cyclin-dependent kinase 4 inhibitor A) (CDK4I) (p16-INK4a) (p16-INK4)	Cytoplasm
Cdkn2b	ENSMUSG00000073802	2	2	Cyclin-dependent kinase 4 inhibitor B (p14-INK4b) (p15-INK4b)		ciliated cell of the bronchus;epithelial cell of lung;epithelial cell of alveolus of lung;pneumocyte;type I pneumocyte;bronchial epithelial cell
Cdkn2c	ENSMUSG00000028551	2	2	Cyclin-dependent kinase 4 inhibitor C (Cyclin-dependent kinase 6 inhibitor) (p18-INK4c) (p18-INK6)		immature T cell;thymocyte;hematopoietic precursor cell;myeloid lineage restricted progenitor cell;granulocytopoietic cell
Cdkn2d	ENSMUSG00000096472	2	2	Cyclin-dependent kinase 4 inhibitor D (p19-INK4d)	Nucleus	basophil;immature T cell;immature B cell;promonocyte;hematopoietic precursor cell;myeloid lineage restricted progenitor cell;granulocytopoietic cell
Cdx1	ENSMUSG00000024619	4	4	Homeobox protein CDX-1 (Caudal-type homeobox protein 1)	Nucleus	intestinal crypt stem cell;goblet cell;intestine goblet cell;large intestine goblet cell;intestinal epithelial cell;epithelial cell of large intestine
Cdx2	ENSMUSG00000029646	2	2	Homeobox protein CDX-2 (Caudal-type homeobox protein 2)	Nucleus	intestinal crypt stem cell
Ceacam1	ENSMUSG00000074272	2	2	Carcinoembryonic antigen-related cell adhesion molecule 1 (Biliary glycoprotein 1) (BGP-1) (Biliary glycoprotein D) (MHVR1) (Murine hepatitis virus receptor) (MHV-R) (CD antigen CD66a)	Cell membrane	intestinal crypt stem cell;enterocyte;enterocyte of epithelium of large intestine;goblet cell;intestine goblet cell;large intestine goblet cell;urethra urothelial cell;intestinal epithelial cell;epithelial cell of large intestine;epithelial cell of urethra	CEACAM
Cebpa	ENSMUSG00000034957	2	2	CCAAT/enhancer-binding protein alpha (C/EBP alpha)	Nucleus	type II pneumocyte;eosinophil;mature B cell;naive B cell;lung secretory cell
Cebpg	ENSMUSG00000056216	2	2	CCAAT/enhancer-binding protein gamma (C/EBP gamma) (Granulocyte colony-stimulating factor promoter element 1-binding protein) (GPE1-BP) (GPE1-binding protein) (Immunoglobulin enhancer-binding protein 1) (IG/EBP-1)	Nucleus
Celf6	ENSMUSG00000032297	2	2	CUGBP Elav-like family member 6 (CELF-6) (Bruno-like protein 6) (CUG-BP- and ETR-3-like factor 6) (RNA-binding protein BRUNOL-6)	Nucleus
Celsr1	ENSMUSG00000016028	3	3	Cadherin EGF LAG seven-pass G-type receptor 1	Cell membrane
Celsr2	ENSMUSG00000068740	2	2	Cadherin EGF LAG seven-pass G-type receptor 2 (Flamingo homolog)	Cell membrane
Celsr3	ENSMUSG00000023473	3	3	Cadherin EGF LAG seven-pass G-type receptor 3	Cell membrane
Cemip	ENSMUSG00000052353	2	2	Cell migration-inducing and hyaluronan-binding protein	Nucleus	pvalb GABAergic cortical interneuron;vascular leptomeningeal cell (Mmus)
Cenpa	ENSMUSG00000029177	2	2	Histone H3-like centromeric protein A (Centromere protein A) (CENP-A)	Nucleus	hematopoietic precursor cell;myeloid lineage restricted progenitor cell;granulocytopoietic cell
Cenpe	ENSMUSG00000045328	2	2	Centromere-associated protein E (Centromere protein E) (CENP-E) (Kinesin superfamily protein 10) (KIF10) (Motor domain of KIF10)	Cytoplasm
Cenpf	ENSMUSG00000026605	3	3	Centromere protein F		granulocytopoietic cell;neural progenitor cell
Cenps	ENSMUSG00000073705	2	2	Centromere protein S (CENP-S) (Apoptosis-inducing TAF9-like domain-containing protein 1 homolog) (FANCM-interacting histone fold protein 1)	Nucleus
Cenpu	ENSMUSG00000031629	2	2	Centromere protein U (CENP-U) (MLF1-interacting protein)	Cytoplasm
Cep104	ENSMUSG00000039523	2	2	Centrosomal protein of 104 kDa (Cep104)	Cell projection
Cep152	ENSMUSG00000068394	2	2	Centrosomal protein of 152 kDa (Cep152)	Cytoplasm
Cep164	ENSMUSG00000043987	2	2	Centrosomal protein of 164 kDa (Cep164)	Cytoplasm
Cep250	ENSMUSG00000038241	2	2	Centrosome-associated protein CEP250 (250 kDa centrosomal protein) (Cep250) (Centrosomal Nek2-associated protein 1) (C-Nap1) (Centrosomal protein 2) (Intranuclear matrix protein)	Cytoplasm
Cep290	ENSMUSG00000019971	2	2	Centrosomal protein of 290 kDa (Cep290) (Bardet-Biedl syndrome 14 protein homolog) (Nephrocystin-6)	Cytoplasm
Cer1	ENSMUSG00000038192	2	2	Cerberus (Cerberus-like protein) (Cer-l) (Cerberus-related protein)	Secreted
Cercam	ENSMUSG00000039787	2	2	Inactive glycosyltransferase 25 family member 3 (Cerebral endothelial cell adhesion molecule)	Endoplasmic reticulum lumen
Cers1	ENSMUSG00000087408	2	2	Ceramide synthase 1 (CerS1) (Longevity assurance gene 1 protein homolog 1) (Protein UOG-1) (Sphingoid base N-stearoyltransferase CERS1)	Endoplasmic reticulum membrane
Cers2	ENSMUSG00000015714	2	2	Ceramide synthase 2 (CerS2) (LAG1 longevity assurance homolog 2) (Sphingosine N-acyltransferase CERS2)	Endoplasmic reticulum membrane	ciliated cell of the bronchus;epithelial cell of lung;epithelial cell of alveolus of lung;pneumocyte;type I pneumocyte;bronchial epithelial cell
Cers4	ENSMUSG00000008206	2	2	Ceramide synthase 4 (CerS4)	Endoplasmic reticulum membrane
Cers5	ENSMUSG00000023021	2	2	Ceramide synthase 5 (CerS5) (LAG1 longevity assurance homolog 5) (Sphingoid base N-palmitoyltransferase CERS5)	Endoplasmic reticulum membrane
Cers6	ENSMUSG00000027035	2	2	Ceramide synthase 6 (CerS6)	Endoplasmic reticulum membrane	sst GABAergic cortical interneuron;sst chodl GABAergic cortical interneuron
Cetn2	ENSMUSG00000031347	2	2	Centrin-2 (Caltractin isoform 1)	Cytoplasm	multi-ciliated epithelial cell;ciliated columnar cell of tracheobronchial tree;respiratory epithelial cell;epithelial cell of lower respiratory tract;club cell
Cetn3	ENSMUSG00000021537	2	2	Centrin-3	Cytoplasm
Cfap299	ENSMUSG00000057816	2	2	Cilia- and flagella-associated protein 299	Cytoplasm
Cfap36	ENSMUSG00000020462	2	2	Cilia- and flagella-associated protein 36 (Coiled-coil domain-containing protein 104)	Nucleus
Cfap44	ENSMUSG00000071550	2	2	Cilia- and flagella-associated protein 44	Cell projection	ependymal cell
Cfap45	ENSMUSG00000026546	2	2	Cilia- and flagella-associated protein 45 (Coiled-coil domain-containing protein 19) (Nasopharyngeal epithelium-specific protein 1)	Cytoplasm
Cfap52	ENSMUSG00000020904	2	2	Cilia- and flagella-associated protein 52 (WD repeat-containing protein 16)	Cytoplasm
Cfap53	ENSMUSG00000035394	2	2	Cilia- and flagella-associated protein 53 (Coiled-coil domain-containing protein 11)	Cytoplasm
Cfap57	ENSMUSG00000028730	2	2	Cilia- and flagella-associated protein 57 (WD repeat-containing protein 65)		erythrocyte
Cfap61	ENSMUSG00000037143	2	2	Cilia- and flagella-associated protein 61	Cytoplasm	pancreatic D cell
Cfap65	ENSMUSG00000047021	2	2	Cilia- and flagella-associated protein 65 (Coiled-coil domain-containing protein 108)	Cell projection	ependymal cell
Cfap69	ENSMUSG00000040473	2	2	Cilia- and flagella-associated protein 69	Cell projection	ependymal cell
Cfb	ENSMUSG00000090231	2	2	Complement factor B	Secreted	hepatocyte
Cfc1	ENSMUSG00000026124	2	2	Cryptic protein	Cell membrane
Cflar	ENSMUSG00000026031	2	2	CASP8 and FADD-like apoptosis regulator (Caspase homolog) (CASH) (Caspase-eight-related protein) (Casper) (Caspase-like apoptosis regulatory protein) (CLARP) (Cellular FLICE-like inhibitory protein) (c-FLIP) (FADD-like antiapoptotic molecule 1) (FLAME-1) (Inhibitor of FLICE) (I-FLICE) (MACH-related inducer of toxicity) (MRIT) (Usurpin)
Cftr	ENSMUSG00000041301	2	2	Cystic fibrosis transmembrane conductance regulator (CFTR) (ATP-binding cassette sub-family C member 7) (Channel conductance-controlling ATPase)	Apical cell membrane	intestinal crypt stem cell
Cga	ENSMUSG00000028298	2	2	Glycoprotein hormones alpha chain (Anterior pituitary glycoprotein hormones common subunit alpha) (Follicle-stimulating hormone alpha chain) (FSH-alpha) (Follitropin alpha chain) (Luteinizing hormone alpha chain) (LSH-alpha) (Lutropin alpha chain) (Thyroid-stimulating hormone alpha chain) (TSH-alpha) (Thyrotropin alpha chain)	Secreted		TSH
Cgas	ENSMUSG00000032344	2	2	Cyclic GMP-AMP synthase (cGAMP synthase) (cGAS) (m-cGAS)	Nucleus
Cgn	ENSMUSG00000068876	2	2	Cingulin	Cell junction
Ch25h	ENSMUSG00000050370	2	2	Cholesterol 25-hydroxylase	Endoplasmic reticulum membrane	vein endothelial cell
Champ1	ENSMUSG00000047710	2	2	Chromosome alignment-maintaining phosphoprotein 1 (Zinc finger protein 828)	Nucleus
Chat	ENSMUSG00000021919	2	2	Choline O-acetyltransferase (CHOACTase) (ChAT) (Choline acetylase)
Chchd3	ENSMUSG00000053768	2	2	MICOS complex subunit Mic19 (Coiled-coil-helix-coiled-coil-helix domain-containing protein 3)	Mitochondrion inner membrane
Chd1	ENSMUSG00000023852	2	2	Chromodomain-helicase-DNA-binding protein 1 (CHD-1)	Nucleus
Chd4	ENSMUSG00000063870	2	2	Chromodomain-helicase-DNA-binding protein 4 (CHD-4)	Nucleus
Chd6	ENSMUSG00000057133	2	2	Chromodomain-helicase-DNA-binding protein 6 (CHD-6)	Nucleus
Chd7	ENSMUSG00000041235	2	2	Chromodomain-helicase-DNA-binding protein 7 (CHD-7)	Nucleus	granule cell;cerebellar granule cell
Chek1	ENSMUSG00000032113	2	2	Serine/threonine-protein kinase Chk1	Nucleus
Chek2	ENSMUSG00000029521	2	2	Serine/threonine-protein kinase Chk2	Nucleus
Chia1	ENSMUSG00000062778	2	2	Chitinase, acidic 1		epithelial cell of lung;epithelial cell of alveolus of lung;pneumocyte;type II pneumocyte;lung secretory cell
Chic2	ENSMUSG00000029229	2	2	Cysteine-rich hydrophobic domain-containing protein 2	Membrane
Chil1	ENSMUSG00000064246	2	2			epithelial cell of lung;epithelial cell of alveolus of lung;pneumocyte;type II pneumocyte;blood cell;granulocyte;neutrophil;lung secretory cell
Chil3	ENSMUSG00000040809	2	2	Chitinase-like protein 3	Secreted;Rough endoplasmic reticulum lumen;Nucleus envelope;Cytoplasm;Cytoplasmic granule	blood cell;granulocyte;neutrophil;leukocyte;myeloid leukocyte;monocyte;mononuclear cell;myeloid cell
Chil4	ENSMUSG00000063779	2	2	Chitinase-like protein 4 (Chitinase-3-like protein 4) (Secreted protein Ym2)	Secreted;Cytoplasm
Chka	ENSMUSG00000024843	2	2	Choline kinase alpha (CK)	Cytoplasm	pancreatic ductal cell
Chmp3	ENSMUSG00000053119	2	2	Charged multivesicular body protein 3 (Chromatin-modifying protein 3) (Vacuolar protein sorting-associated protein 24)	Cytoplasm
Chmp4c	ENSMUSG00000027536	2	2	Charged multivesicular body protein 4c (Chromatin-modifying protein 4c) (CHMP4c)	Cytoplasm
Chrd	ENSMUSG00000006958	2	2	Chordin	Secreted
Chrm1	ENSMUSG00000032773	2	2	Muscarinic acetylcholine receptor M1	Cell membrane		Ach
Chrm2	ENSMUSG00000045613	2	2	Muscarinic acetylcholine receptor M2	Cell membrane	sst chodl GABAergic cortical interneuron;L5/6 near-projecting glutamatergic neuron of the primary motor cortex	Ach
Chrm3	ENSMUSG00000046159	2	2	Muscarinic acetylcholine receptor M3 (Mm3 mAChR)	Cell membrane	cerebral cortex GABAergic interneuron;sncg GABAergic cortical interneuron;vip GABAergic cortical interneuron;sst GABAergic cortical interneuron;L6 intratelencephalic projecting glutamatergic neuron of the primary motor cortex;L2/3 intratelencephalic projecting glutamatergic neuron of the primary motor cortex	Ach
Chrm4	ENSMUSG00000040495	2	2	Muscarinic acetylcholine receptor M4 (Mm4 mAChR)	Cell membrane		Ach
Chrm5	ENSMUSG00000074939	2	2	Muscarinic acetylcholine receptor M5	Cell membrane		Ach
Chrna1	ENSMUSG00000027107	2	2	Acetylcholine receptor subunit alpha	Postsynaptic cell membrane	skeletal muscle satellite cell;muscle precursor cell	SLURP
Chrna2	ENSMUSG00000022041	3	3	Neuronal acetylcholine receptor subunit alpha-2	Postsynaptic cell membrane		SLURP
Chrna4	ENSMUSG00000027577	2	2	Neuronal acetylcholine receptor subunit alpha-4	Postsynaptic cell membrane		SLURP
Chrna6	ENSMUSG00000031491	2	2	Neuronal acetylcholine receptor subunit alpha-6	Postsynaptic cell membrane		SLURP
Chrna7	ENSMUSG00000030525	2	2	Neuronal acetylcholine receptor subunit alpha-7	Postsynaptic cell membrane		SLURP;Ach
Chrnb1	ENSMUSG00000041189	2	2	Acetylcholine receptor subunit beta	Postsynaptic cell membrane	skeletal muscle satellite cell;muscle precursor cell	SLURP
Chrnb2	ENSMUSG00000027950	2	2	Neuronal acetylcholine receptor subunit beta-2	Postsynaptic cell membrane		SLURP
Chrnb3	ENSMUSG00000031492	2	2	Neuronal acetylcholine receptor subunit beta-3	Postsynaptic cell membrane		SLURP
Chrnb4	ENSMUSG00000035200	2	2	Neuronal acetylcholine receptor subunit beta-4	Postsynaptic cell membrane		SLURP
Chrnd	ENSMUSG00000026251	2	2	Acetylcholine receptor subunit delta	Postsynaptic cell membrane		SLURP
Chrng	ENSMUSG00000026253	2	2	Acetylcholine receptor subunit gamma	Postsynaptic cell membrane		SLURP
Chst10	ENSMUSG00000026080	2	2	Carbohydrate sulfotransferase 10	Golgi apparatus membrane
Chst8	ENSMUSG00000060402	3	3	Carbohydrate sulfotransferase 8	Golgi apparatus membrane	renal alpha-intercalated cell
Chtop	ENSMUSG00000001017	2	2	Chromatin target of PRMT1 protein (Friend of PRMT1 protein) (Small arginine- and glycine-rich protein) (SRAG)	Nucleus
Chuk	ENSMUSG00000025199	2	2	Inhibitor of nuclear factor kappa-B kinase subunit alpha (I-kappa-B kinase alpha) (IKK-A) (IKK-alpha) (IkBKA) (IkappaB kinase)	Cytoplasm
Ciart	ENSMUSG00000038550	2	2	Circadian-associated transcriptional repressor (ChIP-derived repressor of network oscillator) (Chrono) (Computationally highlighted repressor of the network oscillator)	Nucleus;Nucleus
Cib2	ENSMUSG00000037493	2	2	Calcium and integrin-binding family member 2 (Kinase-interacting protein 2) (KIP 2)	Cytoplasm
Cic	ENSMUSG00000005442	2	2	Protein capicua homolog	Nucleus
Cidea	ENSMUSG00000024526	2	2	Lipid transferase CIDEA (Cell death activator CIDE-A) (Cell death-inducing DFFA-like effector A)	Lipid droplet	pancreatic D cell
Cideb	ENSMUSG00000022219	2	2	Lipid transferase CIDEB (Cell death activator CIDE-B) (Cell death-inducing DFFA-like effector B)	Lipid droplet
Ciita	ENSMUSG00000022504	2	2	MHC class II transactivator (CIITA)	Nucleus	dendritic cell;CD141-positive myeloid dendritic cell;conventional dendritic cell;myeloid dendritic cell;B cell
Cisd2	ENSMUSG00000028165	2	2	CDGSH iron-sulfur domain-containing protein 2 (MitoNEET-related 1 protein) (Miner1) (Nervous system overexpressed protein 70)	Endoplasmic reticulum membrane
Cish	ENSMUSG00000032578	2	2	Cytokine-inducible SH2-containing protein (CIS) (CIS-1) (Suppressor of cytokine signaling) (SOCS)
Cit	ENSMUSG00000029516	3	2	Citron Rho-interacting kinase (CRIK)	Cytoplasm	interneuron;cortical interneuron;cerebral cortex GABAergic interneuron;sncg GABAergic cortical interneuron;vip GABAergic cortical interneuron;pvalb GABAergic cortical interneuron;inhibitory interneuron;GABAergic neuron
Cited1	ENSMUSG00000051159	2	2	Cbp/p300-interacting transactivator 1 (Melanocyte-specific protein 1)	Nucleus	duct epithelial cell;luminal epithelial cell of mammary gland;club cell;mammary gland epithelial cell
Cited2	ENSMUSG00000039910	2	2	Cbp/p300-interacting transactivator 2 (MSG-related protein 1) (MRG-1) (P35srj)	Nucleus	granulosa cell;Leydig cell
Cited4	ENSMUSG00000070803	2	2	Cbp/p300-interacting transactivator 4 (MSG1-related protein 2) (MRG-2)	Nucleus	erythrocyte
Ckb	ENSMUSG00000001270	2	2	Creatine kinase B-type	Cytoplasm	glioblast;ependymal cell;hypendymal cell;neural progenitor cell
Cklf	ENSMUSG00000054400	2	2	Chemokine-like factor	Membrane
Cks1b	ENSMUSG00000028044	2	2	Cyclin-dependent kinases regulatory subunit 1 (CKS-1) (Sid 1334)		myeloid lineage restricted progenitor cell
Clca3a2	ENSMUSG00000028262	2	2	Calcium-activated chloride channel N-terminal domain-containing protein		seminal vesicle glandular cell;epithelial cell of prostate;basal cell of prostate epithelium
Clcn4	ENSMUSG00000000605	2	2	H(+)/Cl(-) exchange transporter 4 (Chloride channel protein 4) (ClC-4) (Chloride transporter ClC-4)	Early endosome membrane
Clcn7	ENSMUSG00000036636	2	2	H(+)/Cl(-) exchange transporter 7 (Chloride channel 7 alpha subunit) (Chloride channel protein 7) (ClC-7)	Lysosome membrane
Clcnka	ENSMUSG00000033770	2	2	Chloride channel protein ClC-Ka (Chloride channel Ka) (ClC-K1)	Membrane	kidney distal convoluted tubule epithelial cell;kidney loop of Henle ascending limb epithelial cell;kidney loop of Henle thick ascending limb epithelial cell;kidney loop of Henle medullary thick ascending limb epithelial cell;kidney loop of Henle epithelial cell
Clcnkb	ENSMUSG00000006216	2	2	Chloride channel protein ClC-Kb (Chloride channel Kb) (ClC-K2)	Cell membrane	kidney collecting duct epithelial cell;kidney collecting duct principal cell;renal principal cell;renal intercalated cell;renal beta-intercalated cell;renal alpha-intercalated cell;kidney distal convoluted tubule epithelial cell;kidney loop of Henle ascending limb epithelial cell;kidney loop of Henle thick ascending limb epithelial cell;kidney loop of Henle cortical thick ascending limb epithelia…
Cldn1	ENSMUSG00000022512	2	2	Claudin-1	Cell junction	Langerhans cell	CLDN
Cldn10	ENSMUSG00000022132	2	2	Claudin-10	Cell junction	respiratory epithelial cell;epithelial cell of lower respiratory tract;club cell;kidney loop of Henle ascending limb epithelial cell;kidney loop of Henle thick ascending limb epithelial cell;kidney loop of Henle epithelial cell
Cldn12	ENSMUSG00000046798	2	2	Claudin-12	Cell junction
Cldn14	ENSMUSG00000047109	2	2	Claudin-14	Cell junction
Cldn16	ENSMUSG00000038148	2	2	Claudin-16 (Paracellin-1)	Cell junction	kidney loop of Henle ascending limb epithelial cell;kidney loop of Henle thick ascending limb epithelial cell;kidney loop of Henle epithelial cell
Cldn17	ENSMUSG00000055811	2	2	Claudin-17	Cell junction
Cldn19	ENSMUSG00000066058	2	2	Claudin-19	Cell junction	kidney loop of Henle ascending limb epithelial cell;kidney loop of Henle thick ascending limb epithelial cell;kidney loop of Henle epithelial cell;Schwann cell
Cldn2	ENSMUSG00000047230	2	2	Claudin-2	Cell junction	kidney proximal convoluted tubule epithelial cell	CLDN
Cldn23	ENSMUSG00000055976	2	2	Claudin-23	Cell junction
Cldn6	ENSMUSG00000023906	2	2	Claudin-6 (Skullin)	Cell junction	epithelial cell of lung;epithelial cell of alveolus of lung;pneumocyte;type I pneumocyte;type II pneumocyte;respiratory epithelial cell;epithelial cell of lower respiratory tract;club cell;enucleate erythrocyte;lung secretory cell
Cldn7	ENSMUSG00000018569	2	2	Claudin-7	Cell membrane	intestinal crypt stem cell;enterocyte;enterocyte of epithelium of large intestine;pancreatic ductal cell;goblet cell;intestine goblet cell;large intestine goblet cell;intestinal epithelial cell;epithelial cell of large intestine
Cldn8	ENSMUSG00000050520	2	2	Claudin-8	Cell junction	duct epithelial cell;kidney collecting duct epithelial cell;kidney collecting duct principal cell;seminal vesicle glandular cell;renal principal cell;renal intercalated cell;renal beta-intercalated cell;renal alpha-intercalated cell;epithelial cell of prostate;luminal cell of prostate epithelium;kidney distal convoluted tubule epithelial cell;kidney collecting duct cell
Cldn9	ENSMUSG00000066720	2	2	Claudin-9	Cell junction
Clec10a	ENSMUSG00000000318	2	2	C-type lectin domain family 10 member A (MMGL) (Macrophage asialoglycoprotein-binding protein 1) (M-ASGP-BP-1) (Macrophage galactose/N-acetylgalactosamine-specific lectin)	Membrane	dendritic cell;plasmacytoid dendritic cell;CD141-positive myeloid dendritic cell;conventional dendritic cell;myeloid dendritic cell;precursor B cell;macrophage dendritic cell progenitor
Clec14a	ENSMUSG00000045930	2	2	C-type lectin domain family 14 member A	Membrane	blood vessel endothelial cell;vein endothelial cell;kidney efferent arteriole endothelial cell;endothelial cell of artery;capillary endothelial cell;endothelial cell;endothelial cell of vascular tree;endothelial cell of sinusoid;endothelial cell of hepatic sinusoid;smooth muscle cell of the pulmonary artery;tracheobronchial smooth muscle cell;bronchial smooth muscle cell
Clec1b	ENSMUSG00000030159	2	2	C-type lectin domain family 1 member B (C-type lectin-like receptor 2) (CLEC-2)	Membrane	endothelial cell of sinusoid;endothelial cell of hepatic sinusoid;Kupffer cell
Clec4e	ENSMUSG00000030142	2	2	C-type lectin domain family 4 member E (C-type lectin superfamily member 9) (Macrophage-inducible C-type lectin) (Mincle)	Cell membrane	classical monocyte;mast cell;non-classical monocyte;intermediate monocyte;proerythroblast
Clec4n	ENSMUSG00000023349	2	2	C-type lectin domain-containing protein		Kupffer cell;alveolar macrophage;lung macrophage
Clec9a	ENSMUSG00000046080	2	2	C-type lectin domain family 9 member A (Dendritic cell natural killer lectin group receptor 1) (CD antigen CD370)	Membrane	CD1c-positive myeloid dendritic cell
Clgn	ENSMUSG00000002190	2	2	Calmegin (A2/6) (Calnexin-T) (MEG 1 antigen)	Endoplasmic reticulum membrane
Clic3	ENSMUSG00000015093	2	2	Chloride intracellular channel protein 3	Nucleus	multi-ciliated epithelial cell;ciliated columnar cell of tracheobronchial tree;ciliated cell of the bronchus;epithelial cell of lung;epithelial cell of alveolus of lung;pneumocyte;type I pneumocyte;respiratory epithelial cell;epithelial cell of lower respiratory tract;club cell;bronchial epithelial cell
Clic4	ENSMUSG00000037242	2	2	Chloride intracellular channel protein 4 (mc3s5/mtCLIC)	Cytoplasm	endothelial stalk cell;prostate gland microvascular endothelial cell;smooth muscle cell of trachea;chondrocyte
Clic5	ENSMUSG00000023959	2	2	Chloride intracellular channel protein 5	Golgi apparatus	ciliated cell of the bronchus;type I pneumocyte;bronchial epithelial cell;kidney glomerular epithelial cell;podocyte
Clic6	ENSMUSG00000022949	2	2	Chloride intracellular channel protein 6	Cytoplasm	ependymal cell
Clk1	ENSMUSG00000026034	2	2	Dual specificity protein kinase CLK1	Nucleus	ovarian surface epithelial cell
Clmp	ENSMUSG00000032024	2	2	CXADR-like membrane protein (Adipocyte adhesion molecule) (Adipocyte-specific protein 5) (Coxsackie- and adenovirus receptor-like membrane protein) (CAR-like membrane protein)	Cell junction	vascular leptomeningeal cell (Mmus)
Cln3	ENSMUSG00000030720	2	2	Battenin (Protein CLN3)	Lysosome membrane
Cln6	ENSMUSG00000032245	2	2	Cln6 protein
Cln8	ENSMUSG00000026317	2	2	Protein CLN8	Endoplasmic reticulum membrane
Clock	ENSMUSG00000029238	2	2	Circadian locomoter output cycles protein kaput (mCLOCK)	Nucleus
Clspn	ENSMUSG00000042489	2	2	Claspin	Nucleus
Cltb	ENSMUSG00000047547	2	2	Clathrin light chain B (Lcb)	Cytoplasmic vesicle membrane
Cltc	ENSMUSG00000047126	2	2	Clathrin heavy chain 1	Cytoplasmic vesicle membrane
Cltrn	ENSMUSG00000015401	3	2	Collectrin (Transmembrane protein 27)	Cell membrane	epithelial cell;epithelial cell of proximal tubule;pancreatic endocrine cell;type B pancreatic cell;pancreatic A cell;pancreatic D cell;pancreatic PP cell;glandular epithelial cell;enteroendocrine cell;PP cell;endocrine cell
Cmah	ENSMUSG00000016756	2	2	Cytidine monophosphate-N-acetylneuraminic acid hydroxylase (CMP-N-acetylneuraminic acid hydroxylase)	Cytoplasm	plasma cell
Cmip	ENSMUSG00000034390	3	2	C-Maf-inducing protein (c-Mip)	Nucleus
Cmklr1	ENSMUSG00000042190	2	2	Chemerin-like receptor 1 (Chemokine-like receptor 1) (G-protein coupled receptor DEZ)	Cell membrane	fibroblast of lung	CHEMERIN
Cmtm6	ENSMUSG00000032434	2	2	CKLF-like MARVEL transmembrane domain-containing protein 6 (Chemokine-like factor superfamily member 6)	Cell membrane
Cndp1	ENSMUSG00000056162	2	2	Beta-Ala-His dipeptidase	Secreted
Cnga2	ENSMUSG00000005864	2	2	Cyclic nucleotide-gated olfactory channel (Cyclic nucleotide-gated cation channel 2) (Cyclic nucleotide-gated channel alpha-2) (CNG channel alpha-2) (CNG-2) (CNG2)	Membrane
Cngb3	ENSMUSG00000056494	3	3	Cyclic nucleotide-gated cation channel beta-3 (Cone photoreceptor cGMP-gated channel subunit beta) (Cyclic nucleotide-gated cation channel modulatory subunit) (Cyclic nucleotide-gated channel beta-3) (CNG channel beta-3) (Cyclic nucleotide-gated channel subunit CNG6)	Membrane
Cnmd	ENSMUSG00000022025	2	2	Leukocyte cell-derived chemotaxin 1 (Chondromodulin)	Endomembrane system
Cnn1	ENSMUSG00000001349	2	2	Calponin-1 (Basic calponin) (Calponin H1, smooth muscle)		muscle cell;smooth muscle cell;vascular associated smooth muscle cell;aortic smooth muscle cell;smooth muscle cell of prostate;pericyte;mesangial cell;mural cell
Cnot11	ENSMUSG00000003135	2	2	CCR4-NOT transcription complex subunit 11	Cytoplasm
Cnot2	ENSMUSG00000020166	2	2	CCR4-NOT transcription complex subunit 2 (CCR4-associated factor 2)	Cytoplasm
Cnot4	ENSMUSG00000038784	2	2	CCR4-NOT transcription complex subunit 4	Cytoplasm
Cnot8	ENSMUSG00000020515	2	2	CCR4-NOT transcription complex subunit 8	Cytoplasm
Cnot9	ENSMUSG00000026174	2	2	CCR4-NOT transcription complex subunit 9 (Cell differentiation protein RQCD1 homolog) (Rcd-1) (EPO-induced protein FL10)	Nucleus
Cnp	ENSMUSG00000006782	3	2	2',3'-cyclic-nucleotide 3'-phosphodiesterase (CNP) (CNPase)	Membrane	B cell;precursor B cell;erythroid progenitor cell;erythroid progenitor cell, mammalian;macrophage dendritic cell progenitor;oligodendrocyte;Schwann cell;cardiac neuron
Cnppd1	ENSMUSG00000033159	2	2	Protein CNPPD1	Membrane
Cnpy1	ENSMUSG00000044681	2	2	Protein canopy homolog 1
Cnr2	ENSMUSG00000062585	2	2	Cannabinoid receptor 2 (CB-2) (CB2) (mCB2)	Cell membrane		2-AG
Cntf	ENSMUSG00000079415	2	2	Ciliary neurotrophic factor (CNTF)	Cytoplasm
Cntn1	ENSMUSG00000055022	2	2	Contactin-1 (Neural cell surface protein F3)	Cell membrane	neural cell;neuron associated cell (sensu Vertebrata);oligodendrocyte precursor cell;astrocyte of the cerebellum;neuron	CNTN
Cntn2	ENSMUSG00000053024	2	2	Contactin-2 (Axonal glycoprotein TAG-1) (Axonin-1) (Transient axonal glycoprotein 1) (TAX-1)	Cell membrane		CNTN
Cntn3	ENSMUSG00000030075	2	2	Contactin-3 (Brain-derived immunoglobulin superfamily protein 1) (BIG-1) (Plasmacytoma-associated neuronal glycoprotein)	Cell membrane	sst GABAergic cortical interneuron;L5/6 near-projecting glutamatergic neuron of the primary motor cortex
Cntn4	ENSMUSG00000064293	2	2	Contactin-4 (Brain-derived immunoglobulin superfamily protein 2) (BIG-2)	Cell membrane	interneuron;vip GABAergic cortical interneuron
Cntn6	ENSMUSG00000030092	3	3	Contactin-6 (Neural recognition molecule NB-3) (mNB-3)	Cell membrane	vip GABAergic cortical interneuron;granule cell;cerebellar granule cell;L5/6 near-projecting glutamatergic neuron of the primary motor cortex
Cntnap1	ENSMUSG00000017167	2	2	Contactin-associated protein 1 (Caspr) (Caspr1) (MHDNIV) (NCP1) (Neurexin IV) (Neurexin-4) (Paranodin)	Membrane		CNTN
Cntnap3	ENSMUSG00000033063	3	3	Contactin associated protein-like 3
Cntnap4	ENSMUSG00000031772	3	3	Contactin-associated protein-like 4 (Cell recognition molecule Caspr4)	Presynaptic cell membrane	pvalb GABAergic cortical interneuron;granule cell;cerebellar granule cell
Cntnap5b	ENSMUSG00000067028	3	3	Contactin-associated protein like 5-2 (Cell recognition molecule Caspr5-2) (Cell recognition molecule Caspr5b) (Contactin-associated protein-like 5b)	Membrane	Purkinje cell;hippocampal neuron
Cntrob	ENSMUSG00000032782	2	2	Centrobin (Centrosomal BRCA2-interacting protein) (LYST-interacting protein 8)	Cytoplasm
Coa7	ENSMUSG00000048351	2	2	Cytochrome c oxidase assembly factor 7 (Beta-lactamase hcp-like protein) (Respiratory chain assembly factor 1) (Sel1 repeat-containing protein 1)	Mitochondrion intermembrane space
Col10a1	ENSMUSG00000039462	2	2	Collagen alpha-1(X) chain	Secreted	chondrocyte
Col12a1	ENSMUSG00000032332	3	3	Collagen alpha-1(XII) chain	Secreted	connective tissue cell;stromal cell
Col13a1	ENSMUSG00000058806	2	2	Collagen alpha-1(XIII) chain	Cell membrane	stem cell;mesenchymal stem cell;multi-ciliated epithelial cell;ciliated columnar cell of tracheobronchial tree;ciliated cell of the bronchus;bronchial epithelial cell
Col14a1	ENSMUSG00000022371	2	2	Collagen alpha-1(XIV) chain	Secreted	mesothelial cell of pleura;mesothelial cell of visceral pleura;connective tissue cell;fibroblast;hepatic stellate cell;pancreatic stellate cell;fibroblast of cardiac tissue;fibroblast of connective tissue of prostate;stromal cell;adventitial cell
Col15a1	ENSMUSG00000028339	2	2	Collagen alpha-1(XV) chain	Secreted	mesenchymal stem cell;mesenchymal stem cell of adipose tissue;smooth muscle cell of prostate;vascular leptomeningeal cell (Mmus);fibroblast;pancreatic stellate cell;fibroblast of cardiac tissue;fibroblast of connective tissue of prostate;adventitial cell
Col18a1	ENSMUSG00000001435	2	2	Collagen alpha-1(XVIII) chain	Secreted	Sertoli cell;renal intercalated cell;renal beta-intercalated cell;renal alpha-intercalated cell;Purkinje cell
Col1a1	ENSMUSG00000001506	1	1	Collagen alpha-1(I) chain (Alpha-1 type I collagen)	Secreted	mesenchymal stem cell;mesenchymal stem cell of adipose tissue;vascular associated smooth muscle cell;aortic smooth muscle cell;connective tissue cell;pulmonary interstitial fibroblast;fibroblast of lung;stromal cell;stromal cell of ovary;interstitial cell of ovary;adventitial cell
Col1a2	ENSMUSG00000029661	2	2	Collagen alpha-2(I) chain (Alpha-2 type I collagen)	Secreted	stem cell;mesenchymal stem cell;mesenchymal stem cell of adipose tissue;vascular associated smooth muscle cell;aortic smooth muscle cell;connective tissue cell;fibroblast;pancreatic stellate cell;fibroblast of cardiac tissue;fibroblast of lung;fibroblast of connective tissue of prostate;stromal cell;stromal cell of ovary;interstitial cell of ovary;adventitial cell
Col23a1	ENSMUSG00000063564	3	3	Collagen alpha-1(XXIII) chain	Cell membrane	leptomeningeal cell
Col24a1	ENSMUSG00000028197	2	2	Collagen alpha-1(XXIV) chain	Secreted
Col26a1	ENSMUSG00000004415	2	2	Collagen alpha-1(XXVI) chain (Alpha-1 type XXVI collagen) (EMI domain-containing protein 2) (Emilin and multimerin domain-containing protein 2) (Emu2)	Secreted	cell of skeletal muscle;mesenchymal cell
Col4a1	ENSMUSG00000031502	2	2	Collagen alpha-1(IV) chain	Secreted	endothelial cell of coronary artery;endothelial cell of sinusoid;endothelial cell of hepatic sinusoid;Leydig cell;vascular leptomeningeal cell;hepatic stellate cell;mesothelial fibroblast	ADGRG
Col4a2	ENSMUSG00000031503	2	2	Collagen alpha-2(IV) chain	Secreted	endothelial cell of coronary artery;endothelial cell of artery;vascular leptomeningeal cell;mesothelial fibroblast	ADGRG
Col4a3	ENSMUSG00000079465	2	2	Collagen alpha-3(IV) chain	Secreted	ciliated cell of the bronchus;type I pneumocyte;bronchial epithelial cell;kidney loop of Henle thin ascending limb epithelial cell;kidney glomerular epithelial cell;podocyte;kidney loop of Henle epithelial cell;kidney loop of Henle thin descending limb epithelial cell	ADGRG
Col4a3bp	ENSMUSG00000021669	2	2
Col4a5	ENSMUSG00000031274	2	2	Collagen, type IV, alpha 5	Membrane	kidney glomerular epithelial cell;podocyte;kidney loop of Henle thin descending limb epithelial cell;vascular leptomeningeal cell (Mmus);fibroblast of connective tissue of prostate	ADGRG
Col5a1	ENSMUSG00000026837	2	2	Collagen alpha-1(V) chain	Secreted	mesenchymal stem cell of adipose tissue;fibroblast of connective tissue of prostate;stromal cell;stromal cell of ovary;interstitial cell of ovary
Col6a1	ENSMUSG00000001119	1	1	Collagen alpha-1(VI) chain	Secreted	mesenchymal stem cell;mesenchymal stem cell of adipose tissue;connective tissue cell;stromal cell;stromal cell of ovary;interstitial cell of ovary
Col6a2	ENSMUSG00000020241	2	2	Collagen alpha-2(VI) chain	Secreted	mesenchymal stem cell;mesenchymal stem cell of adipose tissue;connective tissue cell;stromal cell;stromal cell of ovary;interstitial cell of ovary
Col6a3	ENSMUSG00000048126	2	2	Collagen, type VI, alpha 3		mesenchymal stem cell;mesenchymal stem cell of adipose tissue;ciliated cell of the bronchus;bronchial epithelial cell;connective tissue cell;fibroblast of lung;fibroblast of connective tissue of prostate;stromal cell;chondrocyte;stromal cell of ovary;interstitial cell of ovary
Col7a1	ENSMUSG00000025650	2	2	Collagen alpha-1(VII) chain (Long-chain collagen) (LC collagen)	Secreted
Col9a2	ENSMUSG00000028626	2	2	Collagen alpha-2(IX) chain	Secreted	duct epithelial cell;Sertoli cell;stromal cell;chondrocyte;stromal cell of ovary;interstitial cell of ovary
Col9a3	ENSMUSG00000027570	2	2	Collagen, type IX, alpha 3		ependymal cell;duct epithelial cell;chondrocyte
Colgalt2	ENSMUSG00000032649	2	2	Procollagen galactosyltransferase 2	Endoplasmic reticulum lumen
Colq	ENSMUSG00000057606	2	2	Acetylcholinesterase collagenic tail peptide (AChE Q subunit) (Acetylcholinesterase-associated collagen)	Synapse	immature T cell
Commd1	ENSMUSG00000051355	2	2	COMM domain-containing protein 1 (Protein Murr1)	Nucleus
Commd10	ENSMUSG00000042705	2	2	COMM domain-containing protein 10 (Down-regulated in W/WV mouse stomach 2) (mDRWMS2)	Cytoplasm
Comt	ENSMUSG00000000326	2	2	Catechol O-methyltransferase	Cell membrane	kidney proximal straight tubule epithelial cell;hepatocyte;cardiac neuron;hepatic stellate cell
Cop1	ENSMUSG00000040782	2	2	E3 ubiquitin-protein ligase COP1	Nucleus speckle
Copg1	ENSMUSG00000030058	2	2	Coatomer subunit gamma-1 (Gamma-1-coat protein) (Gamma-1-COP)	Cytoplasm
Coprs	ENSMUSG00000031458	2	2	Coordinator of PRMT5 and differentiation stimulator (Cooperator of PRMT5)	Nucleus
Cops2	ENSMUSG00000027206	2	2	COP9 signalosome complex subunit 2 (SGN2) (Signalosome subunit 2) (Alien homolog) (JAB1-containing signalosome subunit 2) (Thyroid receptor-interacting protein 15) (TR-interacting protein 15) (TRIP-15)	Cytoplasm
Cops5	ENSMUSG00000025917	2	2	COP9 signalosome complex subunit 5 (SGN5) (Signalosome subunit 5)	Cytoplasm
Cops8	ENSMUSG00000034432	2	2	COP9 signalosome complex subunit 8 (SGN8) (Signalosome subunit 8) (COP9 homolog) (JAB1-containing signalosome subunit 8)	Cytoplasm
Cops9	ENSMUSG00000073616	2	2	COP9 signalosome complex subunit 9	Nucleus
Coq8a	ENSMUSG00000026489	2	2	Atypical kinase COQ8A, mitochondrial	Mitochondrion	basal cell of prostate epithelium
Coro1c	ENSMUSG00000004530	2	2	Coronin-1C (Coronin-3)	Cell membrane
Coro2b	ENSMUSG00000041729	3	2	Coronin-2B	Cytoplasm
Coro6	ENSMUSG00000020836	2	2	Coronin-6 (Coronin-like protein E) (Clipin-E)
Cort	ENSMUSG00000028971	2	2	Cortistatin	Secreted
Cox7a1	ENSMUSG00000074218	2	2	Cytochrome c oxidase subunit 7A1, mitochondrial (Cytochrome c oxidase subunit VIIa-heart) (Cytochrome c oxidase subunit VIIa-H) (Cytochrome c oxidase subunit VIIa-muscle) (Cytochrome c oxidase subunit VIIa-M)	Mitochondrion inner membrane	renal intercalated cell;renal beta-intercalated cell;renal alpha-intercalated cell;cardiac muscle cell
Cox8b	ENSMUSG00000025488	2	2	Cytochrome c oxidase subunit 8B, mitochondrial (Cytochrome c oxidase polypeptide VIII-heart) (Cytochrome c oxidase subunit 8-1) (Cytochrome c oxidase subunit 8H)	Mitochondrion inner membrane	cardiac muscle cell
Cpa4	ENSMUSG00000039070	2	2	Carboxypeptidase A4	Secreted
Cpeb2	ENSMUSG00000039782	2	2	Cytoplasmic polyadenylation element-binding protein 2 (CPE-BP2) (CPE-binding protein 2) (mCPEB-2)	Cytoplasm
Cpeb4	ENSMUSG00000020300	3	3	Cytoplasmic polyadenylation element-binding protein 4 (CPE-BP4) (CPE-binding protein 4) (mCPEB-4)	Cytoplasm
Cplx3	ENSMUSG00000039714	3	3	Complexin-3 (Complexin III) (CPX III)	Synapse
Cpn1	ENSMUSG00000025196	2	2	Carboxypeptidase N catalytic chain (CPN)	Secreted
Cpne4	ENSMUSG00000032564	3	3	Copine-4 (Copine IV)		sst chodl GABAergic cortical interneuron;L5/6 near-projecting glutamatergic neuron of the primary motor cortex
Cpox	ENSMUSG00000022742	2	2	Oxygen-dependent coproporphyrinogen-III oxidase, mitochondrial (COX) (Coprogen oxidase) (Coproporphyrinogenase)	Mitochondrion intermembrane space	basophil;erythrocyte;immature B cell;erythroid lineage cell;erythroblast;hematopoietic precursor cell;myeloid lineage restricted progenitor cell;granulocytopoietic cell
Cps1	ENSMUSG00000025991	2	1	Carbamoyl-phosphate synthase [ammonia], mitochondrial	Mitochondrion
Cpsf6	ENSMUSG00000055531	2	2	Cleavage and polyadenylation specificity factor subunit 6	Nucleus
Cpt1a	ENSMUSG00000024900	3	2	Carnitine O-palmitoyltransferase 1, liver isoform (CPT1-L)	Mitochondrion outer membrane
Cpt1c	ENSMUSG00000007783	2	2	Carnitine O-palmitoyltransferase 1, brain isoform (CPT1-B)	Mitochondrion outer membrane
Cpt2	ENSMUSG00000028607	2	2	Carnitine O-palmitoyltransferase 2, mitochondrial	Mitochondrion inner membrane
Cptp	ENSMUSG00000029073	2	2	Ceramide-1-phosphate transfer protein (CPTP) (Glycolipid transfer protein domain-containing protein 1)	Cytoplasm
Cr1l	ENSMUSG00000016481	2	2	Complement component receptor 1-like protein (Complement regulatory protein Crry) (Protein p65)	Membrane
Cr2	ENSMUSG00000026616	2	2	Complement receptor type 2 (Cr2) (Complement C3d receptor) (CD antigen CD21)	Cell membrane	mononuclear cell;lymphocyte;mature NK T cell;B cell	COMPLEMENT;CD23
Crabp1	ENSMUSG00000032291	2	2	Cellular retinoic acid-binding protein 1 (Cellular retinoic acid-binding protein I) (CRABP-I)	Cytoplasm	mesenchymal cell
Crabp2	ENSMUSG00000004885	3	3	Cellular retinoic acid-binding protein 2 (Cellular retinoic acid-binding protein II) (CRABP-II)	Cytoplasm	muscle cell;skeletal muscle fiber;cell of skeletal muscle	RA
Crb1	ENSMUSG00000063681	2	2	Protein crumbs homolog 1	Secreted
Crb2	ENSMUSG00000035403	2	2	Protein crumbs homolog 2 (crumbs2) (Crumbs-like protein 2)	Apical cell membrane
Crbn	ENSMUSG00000005362	2	2	Protein cereblon (Protein PiL)	Cytoplasm
Creb1	ENSMUSG00000025958	2	2	Cyclic AMP-responsive element-binding protein 1 (CREB-1) (cAMP-responsive element-binding protein 1)	Nucleus
Crebbp	ENSMUSG00000022521	2	2	Histone lysine acetyltransferase CREBBP	Cytoplasm
Crebrf	ENSMUSG00000048249	2	2	CREB3 regulatory factor (Luman recruitment factor) (LRF)	Nucleus
Creg1	ENSMUSG00000040713	3	3	Protein CREG1 (Cellular repressor of E1A-stimulated genes 1)	Secreted	Kupffer cell
Creld1	ENSMUSG00000030284	2	2	Protein disulfide isomerase Creld1	Membrane
Crh	ENSMUSG00000049796	2	2	Corticoliberin (Corticotropin-releasing factor) (CRF) (Corticotropin-releasing hormone)	Secreted	vip GABAergic cortical interneuron
Crhbp	ENSMUSG00000021680	2	2	Corticotropin-releasing factor-binding protein (CRF-BP) (CRF-binding protein) (Corticotropin-releasing hormone-binding protein) (CRH-BP)	Secreted	sst chodl GABAergic cortical interneuron
Crhr1	ENSMUSG00000018634	2	2	Corticotropin-releasing factor receptor 1 (CRF-R-1) (CRF-R1) (CRFR-1) (Corticotropin-releasing hormone receptor 1) (CRH-R-1) (CRH-R1)	Cell membrane		CRH;UCN
Crhr2	ENSMUSG00000003476	2	2	Corticotropin-releasing factor receptor 2 (CRF-R-2) (CRF-R2) (CRFR-2) (CRF-RB) (Corticotropin-releasing hormone receptor 2) (CRH-R-2) (CRH-R2)	Cell membrane		CRH;UCN
Crisp1	ENSMUSG00000025431	2	2	Cysteine-rich secretory protein 1 (CRISP-1) (Acidic epididymal glycoprotein 1) (Sperm-coating glycoprotein 1) (SCP 1)	Cytoplasmic vesicle	seminal vesicle glandular cell
Crk	ENSMUSG00000017776	2	2	Adapter molecule crk (Proto-oncogene c-Crk) (p38)	Cytoplasm
Crlf2	ENSMUSG00000033467	2	2	Cytokine receptor-like factor 2 (Cytokine receptor-like molecule 2) (CRLM-2) (Thymic stromal lymphopoietin protein receptor) (TSLP receptor) (Type I cytokine receptor delta 1)	Secreted	mature B cell;naive B cell	IL2
Crmp1	ENSMUSG00000029121	2	2	Dihydropyrimidinase-related protein 1 (DRP-1) (Collapsin response mediator protein 1) (CRMP-1) (Inactive dihydropyrimidinase) (Unc-33-like phosphoprotein 3) (ULIP-3)	Cytoplasm
Crocc	ENSMUSG00000040860	2	2	Rootletin (Ciliary rootlet coiled-coil protein)	Cytoplasm
Crtc1	ENSMUSG00000003575	1	1	CREB-regulated transcription coactivator 1 (Mucoepidermoid carcinoma translocated protein 1 homolog) (Transducer of regulated cAMP response element-binding protein 1) (TORC-1) (Transducer of CREB protein 1)	Cytoplasm
Crtc2	ENSMUSG00000027936	2	2	CREB-regulated transcription coactivator 2 (Transducer of regulated cAMP response element-binding protein 2) (TORC-2) (Transducer of CREB protein 2)	Cytoplasm
Crx	ENSMUSG00000041578	2	2	Cone-rod homeobox protein	Nucleus
Crxos	ENSMUSG00000074365	2	2	EGAM1N	Nucleus
Cry1	ENSMUSG00000020038	2	2	Cryptochrome-1	Cytoplasm
Cry2	ENSMUSG00000068742	2	2	Cryptochrome-2	Cytoplasm
Cryaa	ENSMUSG00000024041	2	2	Alpha-crystallin A chain	Cytoplasm
Cryab	ENSMUSG00000032060	2	2	Alpha-crystallin B chain (Alpha(B)-crystallin) (P23)	Cytoplasm	ciliated cell of the bronchus;type I pneumocyte;bronchial epithelial cell;cardiac muscle cell;Schwann cell;cardiac neuron
Cryba2	ENSMUSG00000006546	2	2	Beta-crystallin A2 (Beta-A2 crystallin)		epithelial cell;pancreatic A cell;pancreatic PP cell;PP cell
Cryba4	ENSMUSG00000066975	2	2	Beta-crystallin A4 (Beta-A4 crystallin)
Crybb3	ENSMUSG00000029352	2	2	Beta-crystallin B3 (Beta-B3 crystallin)
Crygb	ENSMUSG00000073658	2	2	Gamma-crystallin B (Gamma-B-crystallin) (Gamma-crystallin 3)
Crygc	ENSMUSG00000025952	2	2	Gamma-crystallin C (Gamma-C-crystallin)
Crygd	ENSMUSG00000067299	2	2	Gamma-crystallin D (Gamma-D-crystallin) (Gamma-crystallin 1)
Cryge	ENSMUSG00000070870	2	2	Gamma-crystallin E (Gamma-E-crystallin)
Crygf	ENSMUSG00000025945	2	2	Gamma-crystallin F (Gamma-F-crystallin)
Crygs	ENSMUSG00000033501	2	2	Gamma-crystallin S (Beta-crystallin S) (Gamma-S-crystallin)
Crym	ENSMUSG00000030905	2	2	Ketimine reductase mu-crystallin	Cytoplasm
Cs	ENSMUSG00000005683	3	2	Citrate synthase, mitochondrial	Mitochondrion matrix
Csde1	ENSMUSG00000068823	2	2	Cold shock domain-containing protein E1	Cytoplasm
Cse1l	ENSMUSG00000002718	2	2	Exportin-2 (Exp2) (Chromosome segregation 1-like protein) (Importin-alpha re-exporter)	Cytoplasm
Csf1	ENSMUSG00000014599	2	2	Macrophage colony-stimulating factor 1 (CSF-1) (MCSF) (Proteoglycan macrophage colony-stimulating factor) (PG-M-CSF)	Cell membrane	endothelial cell of lymphatic vessel;basophil;eosinophil
Csf1r	ENSMUSG00000024621	2	2	Macrophage colony-stimulating factor 1 receptor (CSF-1 receptor) (CSF-1-R) (CSF-1R) (M-CSF-R)	Cell membrane	phagocyte;macrophage;tissue-resident macrophage;Kupffer cell;central nervous system macrophage;microglial cell;lung macrophage;classical monocyte;hematopoietic cell;leukocyte;professional antigen presenting cell;Langerhans cell;myeloid leukocyte;monocyte;non-classical monocyte;intermediate monocyte;myeloid cell	CSF
Csf2	ENSMUSG00000018916	2	2	Granulocyte-macrophage colony-stimulating factor (GM-CSF) (Colony-stimulating factor) (CSF)	Secreted	innate lymphoid cell
Csf2rb	ENSMUSG00000071713	2	2	Cytokine receptor common subunit beta (GM-CSF/IL-3/IL-5 receptor common beta subunit) (CD antigen CD131)	Membrane	alveolar macrophage;lung macrophage;basophil;eosinophil;dendritic cell;CD141-positive myeloid dendritic cell;Langerhans cell;CD1c-positive myeloid dendritic cell;mast cell	IL4
Csf2rb2	ENSMUSG00000071714	2	2	Interleukin-3 receptor class 2 subunit beta (IL-3 receptor class 2 subunit beta) (IL-3R class 2 subunit beta) (Colony-stimulating factor 2 receptor subunit beta-2) (Interleukin-3 receptor class II beta chain)	Membrane	endothelial cell of lymphatic vessel;eosinophil;plasmacytoid dendritic cell
Csf3	ENSMUSG00000038067	2	2	Granulocyte colony-stimulating factor (G-CSF)	Secreted	luminal epithelial cell of mammary gland;mammary gland epithelial cell
Csf3r	ENSMUSG00000028859	2	2	Granulocyte colony-stimulating factor receptor (G-CSF receptor) (G-CSF-R) (CD antigen CD114)	Membrane	blood cell;granulocyte;neutrophil;myeloid leukocyte;mast cell;myeloid cell;proerythroblast	CSF3
Csk	ENSMUSG00000032312	2	2	Tyrosine-protein kinase CSK	Cytoplasm	immature alpha-beta T cell;immature NK T cell
Csnk1a1	ENSMUSG00000024576	2	2	Casein kinase I isoform alpha (CKI-alpha)	Cytoplasm
Csnk1d	ENSMUSG00000025162	2	2	Casein kinase I isoform delta (CKI-delta) (CKId)	Cytoplasm
Csnk1e	ENSMUSG00000022433	2	2	Casein kinase I isoform epsilon (CKI-epsilon) (CKIe)	Cytoplasm
Csnk2a1	ENSMUSG00000074698	2	2	Casein kinase II subunit alpha (CK II alpha)	Nucleus
Csnk2a2	ENSMUSG00000046707	2	2	Casein kinase II subunit alpha' (CK II alpha')	Nucleus
Cspg4	ENSMUSG00000032911	2	2	Chondroitin sulfate proteoglycan 4 (Chondroitin sulfate proteoglycan NG2) (Proteoglycan AN2)	Cell membrane	neuron associated cell (sensu Vertebrata);oligodendrocyte precursor cell;vascular leptomeningeal cell;mesothelial fibroblast;chondrocyte;pericyte;mesangial cell;mural cell
Cspg5	ENSMUSG00000032482	2	2	Chondroitin sulfate proteoglycan 5 (Acidic leucine-rich EGF-like domain-containing brain protein) (Neuroglycan C)	Cell membrane	glioblast;hypendymal cell;neuron associated cell (sensu Vertebrata);oligodendrocyte precursor cell
Cst7	ENSMUSG00000068129	2	2	Cystatin-F (Cystatin-7) (Cystatin-like metastasis-associated protein) (CMAP) (Leukocystatin)	Secreted	eosinophil;mature B cell;naive B cell;T cell;mature NK T cell;mature T cell;naive T cell;natural killer cell
Csta1	ENSMUSG00000034362	2	2	Cystatin A		epithelial cell of prostate;luminal cell of prostate epithelium
Ctbp1	ENSMUSG00000037373	2	2	C-terminal-binding protein 1 (CtBP1)	Cytoplasm
Ctbp2	ENSMUSG00000030970	2	2	C-terminal-binding protein 2 (CtBP2)	Nucleus
Ctcf	ENSMUSG00000005698	2	2	Transcriptional repressor CTCF (11-zinc finger protein) (CCCTC-binding factor) (CTCFL paralog)	Nucleus
Ctdsp1	ENSMUSG00000026176	2	2	Carboxy-terminal domain RNA polymerase II polypeptide A small phosphatase 1	Nucleus
Ctdspl2	ENSMUSG00000033411	2	2	CTD small phosphatase-like protein 2 (CTDSP-like 2)
Cth	ENSMUSG00000028179	2	2	Cystathionine gamma-lyase (CGL) (CSE)	Cytoplasm	brush cell
Ctla4	ENSMUSG00000026011	1	2	Cytotoxic T-lymphocyte protein 4 (Cytotoxic T-lymphocyte-associated antigen 4) (CTLA-4) (CD antigen CD152)	Cell membrane	regulatory T cell	CD80;CD86;ICOS
Ctnna1	ENSMUSG00000037815	2	2	Catenin alpha-1 (102 kDa cadherin-associated protein) (Alpha E-catenin) (CAP102)	Cytoplasm
Ctnna3	ENSMUSG00000060843	2	2	Catenin alpha-3 (Alpha T-catenin) (Cadherin-associated protein)	Cytoplasm	neuron associated cell;glial cell;macroglial cell;Bergmann glial cell;astrocyte of the cerebellum;oligodendrocyte;cerebellar Golgi cell;granule cell;cerebellar granule cell
Ctnnal1	ENSMUSG00000038816	2	2	Alpha-catulin (Alpha-catenin-related protein) (ACRP) (Catenin alpha-like protein 1)	Cytoplasm
Ctnnb1	ENSMUSG00000006932	2	2	Catenin beta-1 (Beta-catenin)	Cytoplasm	hypendymal cell;mesenchymal cell;neural progenitor cell
Ctnnbip1	ENSMUSG00000028988	2	2	Beta-catenin-interacting protein 1 (Inhibitor of beta-catenin and Tcf-4)	Cytoplasm;Nucleus	endothelial cell of coronary artery;cardiac endothelial cell
Ctnnd1	ENSMUSG00000034101	2	2	Catenin delta-1 (Cadherin-associated Src substrate) (CAS) (p120 catenin) (p120(ctn)) (p120(cas))	Cell junction	Sertoli cell
Ctr9	ENSMUSG00000005609	2	2	RNA polymerase-associated protein CTR9 homolog (SH2 domain-binding protein 1) (Tetratricopeptide repeat-containing, SH2-binding phosphoprotein of 150 kDa) (TPR-containing, SH2-binding phosphoprotein of 150 kDa) (p150TSP)	Nucleus speckle
Ctsk	ENSMUSG00000028111	2	2	Cathepsin K	Lysosome	stem cell;mesenchymal stem cell;mesenchymal stem cell of adipose tissue;alveolar macrophage;lung macrophage;connective tissue cell;fibroblast;pancreatic stellate cell;fibroblast of connective tissue of prostate;stromal cell
Ctsl	ENSMUSG00000021477	1	1	Procathepsin L	Lysosome	mesenchymal stem cell of adipose tissue;endothelial cell of lymphatic vessel;macrophage dendritic cell progenitor
Ctsq	ENSMUSG00000021439	2	2	Cathepsin Q
Cttn	ENSMUSG00000031078	2	2	Src substrate cortactin	Cytoplasm
Cttnbp2	ENSMUSG00000000416	2	2	Cortactin-binding protein 2 (CortBP2)	Cytoplasm	hippocampal neuron
Cubn	ENSMUSG00000026726	2	2	Cubilin (Intrinsic factor-cobalamin receptor)	Apical cell membrane	ciliated epithelial cell;epithelial cell of proximal tubule;columnar/cuboidal epithelial cell;kidney epithelial cell;kidney glomerular epithelial cell;kidney cortex tubule cell;epithelial cell of nephron;kidney cell	ApoA
Cul1	ENSMUSG00000029686	2	2	Cullin-1 (CUL-1)
Cul3	ENSMUSG00000004364	3	2	Cullin-3 (CUL-3)	Nucleus
Cul4a	ENSMUSG00000031446	2	2	Cullin-4A (CUL-4A)
Cux1	ENSMUSG00000029705	2	2	Homeobox protein cut-like 1 (CCAAT displacement protein) (CDP) (Homeobox protein cux-1)	Nucleus
Cux2	ENSMUSG00000042589	2	2	Homeobox protein cut-like 2 (Homeobox protein Cux-2)	Nucleus
Cwc27	ENSMUSG00000021715	2	2	Spliceosome-associated protein CWC27 homolog (Probable inactive peptidyl-prolyl cis-trans isomerase CWC27 homolog) (PPIase CWC27)	Nucleus
Cx3cl1	ENSMUSG00000031778	2	2	Fractalkine (FK) (ABCD-3) (C-X3-C motif chemokine 1) (CX3C membrane-anchored chemokine) (Neurotactin) (Small-inducible cytokine D1)	Cell membrane	cerebral cortex GABAergic interneuron;pyramidal neuron;L6 intratelencephalic projecting glutamatergic neuron of the primary motor cortex;L5 extratelencephalic projecting glutamatergic cortical neuron;glutamatergic neuron;L2/3-6 intratelencephalic projecting glutamatergic cortical neuron;L4/5 intratelencephalic projecting glutamatergic neuron of the primary motor cortex;corticothalamic-projecting …
Cx3cr1	ENSMUSG00000052336	2	2	CX3C chemokine receptor 1 (C-X3-C CKR-1) (CX3CR1) (mCX3CR1) (Fractalkine receptor)	Cell membrane	phagocyte;macrophage;tissue-resident macrophage;central nervous system macrophage;microglial cell;classical monocyte;hematopoietic cell;leukocyte;professional antigen presenting cell;myeloid leukocyte;monocyte;non-classical monocyte;intermediate monocyte;myeloid cell	CX3C
Cxadr	ENSMUSG00000022865	2	2	Coxsackievirus and adenovirus receptor homolog (CAR) (mCAR)	Secreted	duct epithelial cell;pancreatic ductal cell
Cxcl1	ENSMUSG00000029380	1	1	Growth-regulated alpha protein (C-X-C motif chemokine 1) (Platelet-derived growth factor-inducible protein KC) (Secretory protein N51)	Secreted	stem cell;mesenchymal stem cell;mesenchymal stem cell of adipose tissue;duct epithelial cell;pancreatic ductal cell;neuroendocrine cell;smooth muscle cell of trachea;cell of skeletal muscle;skeletal muscle satellite cell;muscle precursor cell;connective tissue cell;pancreatic stellate cell
Cxcl10	ENSMUSG00000034855	2	2	C-X-C motif chemokine 10 (10 kDa interferon gamma-induced protein) (Gamma-IP10) (IP-10) (C7) (Interferon-gamma induced protein CRG-2) (Small-inducible cytokine B10)	Secreted	prostate gland microvascular endothelial cell;endothelial cell of lymphatic vessel;smooth muscle cell of trachea;Schwann cell;pancreatic stellate cell;fibroblast of connective tissue of prostate
Cxcl12	ENSMUSG00000061353	2	2	Stromal cell-derived factor 1 (SDF-1) (12-O-tetradecanoylphorbol 13-acetate repressed protein 1) (TPAR1) (C-X-C motif chemokine 12) (Pre-B cell growth-stimulating factor) (PBSF) (Thymic lymphoma cell-stimulating factor) (TLSF)	Secreted	blood vessel endothelial cell;endothelial stalk cell;endothelial cell of coronary artery;endothelial cell of artery;endothelial cell of vascular tree;cardiac endothelial cell;smooth muscle cell of the pulmonary artery;vascular leptomeningeal cell (Mmus);hepatic stellate cell;pancreatic stellate cell;adventitial cell
Cxcl13	ENSMUSG00000023078	2	2	C-X-C motif chemokine 13 (B lymphocyte chemoattractant) (CXC chemokine BLC) (Small-inducible cytokine B13)	Secreted	Kupffer cell;lung macrophage;pancreatic stellate cell;fibroblast of connective tissue of prostate
Cxcl14	ENSMUSG00000021508	2	1	C-X-C motif chemokine 14 (B-cell and monocyte-activating chemokine) (Chemokine BRAK) (Kidney-expressed chemokine CXC) (MIP-2G) (Small-inducible cytokine B14)	Secreted	stem cell;keratinocyte stem cell;sncg GABAergic cortical interneuron;vip GABAergic cortical interneuron;fibroblast of lung
Cxcl16	ENSMUSG00000018920	2	2	C-X-C motif chemokine 16 (Scavenger receptor for phosphatidylserine and oxidized low density lipoprotein) (SR-PSOX) (Small-inducible cytokine B16) (Transmembrane chemokine CXCL16)	Membrane	duct epithelial cell;pancreatic ductal cell;endocardial cell;Kupffer cell;Langerhans cell;CD1c-positive myeloid dendritic cell
Cxcl2	ENSMUSG00000058427	1	1	C-X-C motif chemokine 2 (Macrophage inflammatory protein 2) (MIP2)	Secreted	pancreatic ductal cell;alveolar macrophage;lung macrophage;Langerhans cell;mast cell
Cxcl3	ENSMUSG00000029379	3	3	C-X-C motif chemokine 3 (Dendritic cell inflammatory protein 1)	Secreted	skeletal muscle satellite cell;muscle precursor cell
Cxcl5	ENSMUSG00000029371	3	3	C-X-C motif chemokine 5 (Cytokine LIX) (Small-inducible cytokine B5)	Secreted	basal epithelial cell of tracheobronchial tree
Cxcl9	ENSMUSG00000029417	2	2	C-X-C motif chemokine 9 (Gamma-interferon-induced monokine) (Monokine induced by interferon-gamma) (MIG) (MuMIG) (Protein m119) (Small-inducible cytokine B9)	Secreted	endothelial cell of lymphatic vessel;fibroblast;pancreatic stellate cell
Cxcr1	ENSMUSG00000048480	3	3	C-X-C chemokine receptor type 1 (CXC-R1) (CXCR-1) (High affinity interleukin-8 receptor A) (IL-8R A) (CD antigen CD181)	Cell membrane		CXCL
Cxcr2	ENSMUSG00000026180	2	2	C-X-C chemokine receptor type 2 (CXC-R2) (CXCR-2) (GRO/MGSA receptor) (High affinity interleukin-8 receptor B) (IL-8R B) (CD antigen CD182)	Cell membrane	blood cell;granulocyte;eosinophil;neutrophil;myeloid leukocyte;myeloid cell;erythroid lineage cell;proerythroblast	CXCL;MIF
Cxcr3	ENSMUSG00000050232	2	2	C-X-C chemokine receptor type 3 (CXC-R3) (CXCR-3) (Interferon-inducible protein 10 receptor) (IP-10 receptor) (CD antigen CD183)	Cell membrane	mononuclear cell;lymphocyte;T cell;alpha-beta T cell;immature alpha-beta T cell;immature NK T cell;mature alpha-beta T cell;CD4-positive, alpha-beta T cell;CD8-positive, alpha-beta T cell;mature NK T cell;mature T cell;regulatory T cell;natural killer cell	CXCL
Cxcr4	ENSMUSG00000045382	2	2	C-X-C chemokine receptor type 4 (CXC-R4) (CXCR-4) (Fusin) (Leukocyte-derived seven transmembrane domain receptor) (LESTR) (Pre-B-cell-derived chemokine receptor) (PB-CKR) (Stromal cell-derived factor 1 receptor) (SDF-1 receptor) (CD antigen CD184)	Cell membrane	eosinophil;neutrophil	CXCL;MIF
Cxcr5	ENSMUSG00000047880	2	2	C-X-C chemokine receptor type 5 (CXC-R5) (CXCR-5) (Burkitt lymphoma receptor 1 homolog) (CD antigen CD185)	Cell membrane	B cell	CXCL
Cxcr6	ENSMUSG00000048521	2	2	C-X-C chemokine receptor type 6 (CXC-R6) (CXCR-6) (CD antigen CD186)	Cell membrane	mononuclear cell;lymphocyte;T cell;alpha-beta T cell;mature alpha-beta T cell;CD4-positive, alpha-beta T cell;CD8-positive, alpha-beta T cell;mature NK T cell;mature T cell;regulatory T cell;double negative thymocyte;DN4 thymocyte;innate lymphoid cell;natural killer cell	CXCL
Cxxc1	ENSMUSG00000024560	2	2	CXXC-type zinc finger protein 1 (CpG-binding protein) (PHD finger and CXXC domain-containing protein 1)	Nucleus speckle
Cxxc5	ENSMUSG00000046668	2	2	CXXC-type zinc finger protein 5	Nucleus
Cyb561	ENSMUSG00000019590	2	2	Transmembrane ascorbate-dependent reductase CYB561	Cytoplasmic vesicle
Cyb5a	ENSMUSG00000024646	2	2	Cytochrome b5	Endoplasmic reticulum membrane	club cell
Cyb5r3	ENSMUSG00000018042	2	2	NADH-cytochrome b5 reductase 3 (B5R) (Cytochrome b5 reductase)	Endoplasmic reticulum membrane
Cybb	ENSMUSG00000015340	2	2	Cytochrome b-245 heavy chain	Cell membrane	alveolar macrophage;lung macrophage;classical monocyte;hematopoietic cell;blood cell;granulocyte;neutrophil;leukocyte;myeloid leukocyte;monocyte;non-classical monocyte;intermediate monocyte;myeloid cell
Cybc1	ENSMUSG00000039294	2	2	Cytochrome b-245 chaperone 1 (Essential for reactive oxygen species protein) (Eros)	Endoplasmic reticulum membrane
Cyct	ENSMUSG00000056436	2	2	Cytochrome c, testis-specific	Mitochondrion intermembrane space
Cyfip1	ENSMUSG00000030447	3	2	Cytoplasmic FMR1-interacting protein 1 (Specifically Rac1-associated protein 1) (Sra-1)	Cytoplasm	phagocyte;macrophage;tissue-resident macrophage;central nervous system macrophage;microglial cell;professional antigen presenting cell
Cyfip2	ENSMUSG00000020340	2	2	Cytoplasmic FMR1-interacting protein 2 (p53-inducible protein 121)	Cytoplasm	pyramidal neuron;L5 extratelencephalic projecting glutamatergic cortical neuron;glutamatergic neuron;L2/3-6 intratelencephalic projecting glutamatergic cortical neuron;L4/5 intratelencephalic projecting glutamatergic neuron of the primary motor cortex
Cygb	ENSMUSG00000020810	2	2	Cytoglobin (Histoglobin) (HGb)	Cytoplasm	mesenchymal stem cell of adipose tissue;sst chodl GABAergic cortical interneuron;connective tissue cell;fibroblast;hepatic stellate cell;pancreatic stellate cell;fibroblast of cardiac tissue;stromal cell of ovary;interstitial cell of ovary;adventitial cell
Cyld	ENSMUSG00000036712	3	2	Ubiquitin carboxyl-terminal hydrolase CYLD	Cytoplasm;Cytoplasm
Cyp11a1	ENSMUSG00000032323	2	2	Cholesterol side-chain cleavage enzyme, mitochondrial	Mitochondrion inner membrane	Leydig cell;basophil;eosinophil;mature B cell;naive B cell;mast cell
Cyp11b2	ENSMUSG00000022589	2	2	Cytochrome P450 11B2, mitochondrial (Aldosterone synthase) (ALDOS) (Aldosterone-synthesizing enzyme) (CYPXIB2) (Corticosterone 18-monooxygenase, CYP11B2)	Mitochondrion inner membrane
Cyp17a1	ENSMUSG00000003555	2	2	Steroid 17-alpha-hydroxylase/17,20 lyase	Endoplasmic reticulum membrane	Leydig cell
Cyp19a1	ENSMUSG00000032274	2	2	Aromatase	Endoplasmic reticulum membrane
Cyp1a1	ENSMUSG00000032315	2	2	Cytochrome P450 1A1	Endoplasmic reticulum membrane	vein endothelial cell
Cyp1a2	ENSMUSG00000032310	2	2	Cytochrome P450 1A2	Endoplasmic reticulum membrane
Cyp1b1	ENSMUSG00000024087	2	2	Cytochrome P450 1B1	Endoplasmic reticulum membrane	endothelial cell of lymphatic vessel;vascular leptomeningeal cell (Mmus)
Cyp21a1	ENSMUSG00000024365	2	2	Cytochrome P450, family 21, subfamily a, polypeptide 1
Cyp24a1	ENSMUSG00000038567	2	2	1,25-dihydroxyvitamin D(3) 24-hydroxylase, mitochondrial (24-OHase) (Vitamin D(3) 24-hydroxylase)	Mitochondrion
Cyp26a1	ENSMUSG00000024987	2	2	Cytochrome P450 26A1 (CYP26A1)	Endoplasmic reticulum membrane
Cyp26b1	ENSMUSG00000063415	2	2	Cytochrome P450 26B1	Endoplasmic reticulum membrane	endothelial cell of sinusoid;endothelial cell of hepatic sinusoid;Leydig cell
Cyp27a1	ENSMUSG00000026170	2	2	Sterol 26-hydroxylase, mitochondrial	Mitochondrion inner membrane
Cyp27b1	ENSMUSG00000006724	2	2	25-hydroxyvitamin D-1 alpha hydroxylase, mitochondrial	Mitochondrion membrane
Cyp2a5	ENSMUSG00000005547	2	2	Cytochrome P450 2A5	Endoplasmic reticulum membrane	respiratory epithelial cell;epithelial cell of lower respiratory tract;basal epithelial cell of tracheobronchial tree
Cyp2c29	ENSMUSG00000003053	1	1	Cytochrome P450 2C29	Endoplasmic reticulum membrane	hepatocyte
Cyp2e1	ENSMUSG00000025479	1	1	Cytochrome P450 2E1	Endoplasmic reticulum membrane	ciliated epithelial cell;epithelial cell of proximal tubule;columnar/cuboidal epithelial cell;kidney epithelial cell;kidney cortex tubule cell;epithelial cell of nephron;pulmonary interstitial fibroblast;kidney cell
Cyp2g1	ENSMUSG00000049685	2	2	Cytochrome P450	Endoplasmic reticulum membrane
Cyp2r1	ENSMUSG00000030670	2	2	Vitamin D 25-hydroxylase	Endoplasmic reticulum membrane
Cyp3a13	ENSMUSG00000029727	2	2	Cytochrome P450 3A13	Endoplasmic reticulum membrane
Cyp7a1	ENSMUSG00000028240	2	2	Cytochrome P450 7A1 (24-hydroxycholesterol 7-alpha-hydroxylase)	Endoplasmic reticulum membrane
Cyp7b1	ENSMUSG00000039519	3	2	Cytochrome P450 7B1 (24-hydroxycholesterol 7-alpha-hydroxylase)	Endoplasmic reticulum membrane
Cyp8b1	ENSMUSG00000050445	2	2	7-alpha-hydroxycholest-4-en-3-one 12-alpha-hydroxylase	Endoplasmic reticulum membrane
Cyren	ENSMUSG00000046806	2	2	Cell cycle regulator of non-homologous end joining (Cell cycle regulator of NHEJ) (Modulator of retrovirus infection homolog)	Cytoplasm
Cysltr1	ENSMUSG00000052821	2	2	Cysteinyl leukotriene receptor 1 (CysLTR1) (Cysteinyl leukotriene D4 receptor) (LTD4 receptor)	Cell membrane		CysLTs
D1Ertd622e	ENSMUSG00000044768	2	2
D1Pas1	ENSMUSG00000039224	2	2	Putative ATP-dependent RNA helicase Pl10
Daam2	ENSMUSG00000040260	2	2	Disheveled-associated activator of morphogenesis 2		neuron associated cell;glial cell;macroglial cell;astrocyte;astrocyte of the cerebellum;oligodendrocyte;pericyte;mesangial cell;mural cell
Dab2	ENSMUSG00000022150	2	2	Disabled homolog 2 (Adaptor molecule disabled-2) (Differentially expressed in ovarian carcinoma 2) (DOC-2) (Mitogen-responsive phosphoprotein)	Cytoplasmic vesicle	ciliated epithelial cell;epithelial cell of proximal tubule;kidney proximal convoluted tubule epithelial cell;kidney proximal straight tubule epithelial cell;columnar/cuboidal epithelial cell;kidney epithelial cell;kidney cortex tubule cell;epithelial cell of nephron;kidney loop of Henle thin descending limb epithelial cell;kidney cell
Dach1	ENSMUSG00000055639	2	2	Dachshund homolog 1 (Dach1)	Nucleus	kidney glomerular epithelial cell;podocyte;kidney connecting tubule epithelial cell;Purkinje cell;Cajal-Retzius cell
Dact2	ENSMUSG00000048826	2	2	Dapper homolog 2 (mDpr2) (Dapper antagonist of catenin 2)
Dag1	ENSMUSG00000039952	2	2	Dystroglycan 1 (Dystroglycan) (Dystrophin-associated glycoprotein 1)	Cell membrane	ciliated cell of the bronchus;Sertoli cell;type I pneumocyte;bronchial epithelial cell	LAMININ;AGRN;HSPG;NRXN
Dagla	ENSMUSG00000035735	2	2	Diacylglycerol lipase-alpha (DAGL-alpha) (DGL-alpha)	Cell membrane	Purkinje cell
Daglb	ENSMUSG00000039206	2	2	Diacylglycerol lipase-beta (DAGL-beta) (DAGLbeta) (DGL-beta)	Cell membrane
Dao	ENSMUSG00000042096	3	3	D-amino-acid oxidase (DAAO) (DAMOX) (DAO)	Peroxisome	ciliated epithelial cell;epithelial cell of proximal tubule;kidney proximal convoluted tubule epithelial cell;kidney proximal straight tubule epithelial cell;columnar/cuboidal epithelial cell;kidney epithelial cell;kidney cortex tubule cell;epithelial cell of nephron;astrocyte of the cerebellum;kidney cell
Dapk1	ENSMUSG00000021559	2	2	Death-associated protein kinase 1 (DAP kinase 1)
Daxx	ENSMUSG00000002307	2	2	Death domain-associated protein 6 (Daxx)	Cytoplasm
Dazl	ENSMUSG00000010592	2	2	Deleted in azoospermia-like (DAZ-like autosomal) (Deleted in azoospermia-like 1)	Cytoplasm
Dbh	ENSMUSG00000000889	2	2	Dopamine beta-hydroxylase	Cytoplasmic vesicle
Dbn1	ENSMUSG00000034675	2	2	Drebrin (Developmentally-regulated brain protein)	Cytoplasm	skeletal muscle fiber;cell of skeletal muscle;mesenchymal cell
Dbnl	ENSMUSG00000020476	2	2	Drebrin-like protein (Actin-binding protein 1) (SH3 domain-containing protein 7)	Cytoplasm	macrophage dendritic cell progenitor
Dbp	ENSMUSG00000059824	3	2	D site-binding protein (Albumin D box-binding protein) (Albumin D-element-binding protein)	Nucleus	pulmonary interstitial fibroblast;mesangial cell
Dbx1	ENSMUSG00000030507	2	2	Homeobox protein DBX1 (Developing brain homeobox protein 1)	Nucleus
Dbx2	ENSMUSG00000045608	2	2	Homeobox domain-containing protein	Nucleus
Dcaf1	ENSMUSG00000040325	2	2	DDB1- and CUL4-associated factor 1 (Serine/threonine-protein kinase VPRBP)	Cytoplasm
Dcaf11	ENSMUSG00000022214	2	2	DDB1- and CUL4-associated factor 11 (WD repeat-containing protein 23)
Dcaf7	ENSMUSG00000049354	3	2	DDB1- and CUL4-associated factor 7 (WD repeat-containing protein 68) (WD repeat-containing protein An11 homolog)	Cytoplasm
Dcc	ENSMUSG00000060534	2	2	Netrin receptor DCC (Tumor suppressor protein DCC)	Membrane	neuron associated cell (sensu Vertebrata);oligodendrocyte precursor cell;medium spiny neuron;L5/6 near-projecting glutamatergic neuron of the primary motor cortex	Netrin
Dct	ENSMUSG00000022129	2	2	L-dopachrome tautomerase (DCT) (DT)	Melanosome membrane	fenestrated cell;glomerular endothelial cell
Dctn1	ENSMUSG00000031865	2	2	Dynactin subunit 1 (150 kDa dynein-associated polypeptide) (DAP-150) (DP-150) (p150-glued)	Cytoplasm
Dctn2	ENSMUSG00000025410	2	2	Dynactin subunit 2 (50 kDa dynein-associated polypeptide) (Dynactin complex 50 kDa subunit) (DCTN-50) (Growth cone membrane protein 23-48K) (GMP23-48K) (p50 dynamitin)	Cytoplasm
Dctn3	ENSMUSG00000028447	2	2	Dynactin subunit 3 (Dynactin light chain p24)	Cytoplasm
Dctn4	ENSMUSG00000024603	2	2	Dynactin subunit 4 (Dynactin subunit p62)	Cytoplasm
Dcx	ENSMUSG00000031285	2	2	Neuronal migration protein doublecortin (Doublin) (Lissencephalin-X) (Lis-X)	Cytoplasm
Ddah1	ENSMUSG00000028194	3	2	N(G),N(G)-dimethylarginine dimethylaminohydrolase 1 (DDAH-1) (Dimethylarginine dimethylaminohydrolase 1)
Ddb1	ENSMUSG00000024740	2	2	DNA damage-binding protein 1 (DDB p127 subunit) (Damage-specific DNA-binding protein 1) (UV-damaged DNA-binding factor)	Cytoplasm
Ddc	ENSMUSG00000020182	2	2	Aromatic-L-amino-acid decarboxylase (AADC)		epithelial cell;pancreatic endocrine cell;type B pancreatic cell;pancreatic A cell;glandular epithelial cell;enteroendocrine cell;endocrine cell
Ddit3	ENSMUSG00000025408	2	2	DDIT3 upstream open reading frame protein (Alternative DDIT3 proteins) (AltDDIT3)	Nucleus	pancreatic endocrine cell;type B pancreatic cell;glandular epithelial cell;enteroendocrine cell;endocrine cell
Ddit4	ENSMUSG00000020108	2	2	DNA damage-inducible transcript 4 protein (Dexamethasone-induced gene 2 protein) (HIF-1 responsive protein RTP801) (Protein regulated in development and DNA damage response 1) (REDD-1)	Mitochondrion	kidney cortex artery cell;non-classical monocyte
Ddr1	ENSMUSG00000003534	2	2	Epithelial discoidin domain-containing receptor 1 (Epithelial discoidin domain receptor 1)	Cell membrane	ependymal cell;hypendymal cell
Ddx19b	ENSMUSG00000033658	2	2	RNA helicase
Ddx21	ENSMUSG00000020075	2	2	Nucleolar RNA helicase 2	Nucleus	skeletal muscle satellite cell;muscle precursor cell
Ddx4	ENSMUSG00000021758	2	2	ATP-dependent RNA helicase DDX4	Cytoplasm
Ddx41	ENSMUSG00000021494	2	2	Probable ATP-dependent RNA helicase DDX41	Nucleus
Ddx42	ENSMUSG00000020705	2	2	ATP-dependent RNA helicase DDX42	Cytoplasm
Ddx56	ENSMUSG00000004393	2	2	Probable ATP-dependent RNA helicase DDX56	Nucleus
Ddx58	ENSMUSG00000040296	2	2
Ddx6	ENSMUSG00000032097	2	2	Probable ATP-dependent RNA helicase DDX6	Cytoplasm
Decr1	ENSMUSG00000028223	2	2	2,4-dienoyl-CoA reductase [(3E)-enoyl-CoA-producing], mitochondrial	Mitochondrion
Def6	ENSMUSG00000002257	2	2	Differentially expressed in FDCP 6 (DEF-6) (IRF4-binding protein) (SWAP-70-like adapter of T-cells)	Cytoplasm	T cell;immature T cell;thymocyte;DN3 thymocyte
Defa5	ENSMUSG00000074439	2	2	Alpha-defensin 5 (Defensin-related cryptdin-5)	Secreted
Dek	ENSMUSG00000021377	2	2	Protein DEK	Nucleus	megakaryocyte-erythroid progenitor cell;promonocyte;erythroblast;hematopoietic precursor cell;myeloid lineage restricted progenitor cell;granulocytopoietic cell
Dennd1a	ENSMUSG00000035392	2	2	DENN domain-containing protein 1A (Connecdenn 1) (Connecdenn)	Cytoplasmic vesicle
Derl2	ENSMUSG00000018442	2	2	Derlin-2 (Degradation in endoplasmic reticulum protein 2) (Der1-like protein 2) (F-LANa)	Endoplasmic reticulum membrane
Des	ENSMUSG00000026208	2	2	Desmin	Cytoplasm	neuroendocrine cell;muscle cell;cardiac muscle cell;smooth muscle cell;vascular associated smooth muscle cell;aortic smooth muscle cell;smooth muscle cell of trachea;smooth muscle cell of prostate;cell of skeletal muscle;skeletal muscle satellite cell;muscle precursor cell
Dffb	ENSMUSG00000029027	2	2	DNA fragmentation factor subunit beta	Cytoplasm;Nucleus
Dgat1	ENSMUSG00000022555	2	2	Diacylglycerol O-acyltransferase 1	Endoplasmic reticulum membrane	hematopoietic stem cell;blood cell;granulocyte;neutrophil
Dgcr2	ENSMUSG00000003166	2	2	Integral membrane protein DGCR2/IDD (Seizure-related membrane-bound adhesion protein)	Membrane
Dgcr8	ENSMUSG00000022718	2	2	Microprocessor complex subunit DGCR8 (DiGeorge syndrome critical region 8 homolog) (Gy1)	Nucleus
Dgka	ENSMUSG00000025357	2	2	Diacylglycerol kinase alpha (DAG kinase alpha)	Cytoplasm	double negative thymocyte;DN4 thymocyte
Dgkg	ENSMUSG00000022861	2	2	Diacylglycerol kinase gamma (DAG kinase gamma)	Membrane	sst GABAergic cortical interneuron;sst chodl GABAergic cortical interneuron;Purkinje cell
Dgkq	ENSMUSG00000004815	2	2	Diacylglycerol kinase theta (DAG kinase theta)	Cytoplasm
Dglucy	ENSMUSG00000021185	2	2	D-glutamate cyclase, mitochondrial	Mitochondrion matrix
Dhfr	ENSMUSG00000021707	2	2	Dihydrofolate reductase	Mitochondrion
Dhh	ENSMUSG00000023000	2	2	Desert hedgehog protein (DHH)	Endoplasmic reticulum membrane	duct epithelial cell
Dhodh	ENSMUSG00000031730	2	2	Dihydroorotate dehydrogenase (quinone), mitochondrial (DHOdehase)	Mitochondrion inner membrane
Dhx33	ENSMUSG00000040620	2	2	ATP-dependent RNA helicase DHX33	Nucleus
Dhx58	ENSMUSG00000017830	2	2	ATP-dependent RNA helicase DHX58	Cytoplasm
Diablo	ENSMUSG00000029433	2	2	Diablo IAP-binding mitochondrial protein (Diablo homolog, mitochondrial) (Direct IAP-binding protein with low pI) (Second mitochondria-derived activator of caspase) (Smac)	Mitochondrion	Cajal-Retzius cell
Diaph1	ENSMUSG00000024456	2	2	Protein diaphanous homolog 1 (Diaphanous-related formin-1) (DRF1) (p140mDIA) (mDIA1)	Cell membrane	CD141-positive myeloid dendritic cell
Diaph3	ENSMUSG00000022021	2	2	Protein diaphanous homolog 3 (Diaphanous-related formin-3) (DRF3) (p134mDIA2) (mDIA2)	Cytoplasm
Dicer1	ENSMUSG00000041415	2	2	Endoribonuclease Dicer	Cytoplasm
Dio1	ENSMUSG00000034785	2	2	Type I iodothyronine deiodinase	Endoplasmic reticulum membrane	epithelial cell
Dio2	ENSMUSG00000007682	2	2	Type II iodothyronine deiodinase	Membrane
Dio3	ENSMUSG00000075707	2	2	Thyroxine 5-deiodinase	Cell membrane
Dip2a	ENSMUSG00000020231	2	2	Disco-interacting protein 2 homolog A (DIP2 homolog A)	Cell membrane
Diras1	ENSMUSG00000043670	2	2	GTP-binding protein Di-Ras1 (Distinct subgroup of the Ras family member 1) (Small GTP-binding tumor suppressor 1)	Cell membrane	interneuron;cortical interneuron;inhibitory interneuron;GABAergic neuron
Disc1	ENSMUSG00000043051	2	2	Disrupted in schizophrenia 1 homolog	Cytoplasm
Disp2	ENSMUSG00000040035	2	2	Protein dispatched homolog 2	Membrane	sst GABAergic cortical interneuron;sst chodl GABAergic cortical interneuron
Dixdc1	ENSMUSG00000032064	2	2	Dixin (Coiled-coil protein DIX1) (Coiled-coil-DIX1) (DIX domain-containing protein 1)	Cell junction
Dkk1	ENSMUSG00000024868	2	2	Dickkopf-related protein 1 (Dickkopf-1) (Dkk-1) (mDkk-1)	Secreted
Dkk2	ENSMUSG00000028031	2	2	Dickkopf-related protein 2 (Dickkopf-2) (Dkk-2) (mDkk-2)	Secreted	kidney efferent arteriole endothelial cell;kidney capillary endothelial cell;fenestrated cell;glomerular endothelial cell;kidney cortex artery cell;mesangial cell
Dkk3	ENSMUSG00000030772	2	2	Dickkopf-related protein 3 (Dickkopf-3) (Dkk-3) (mDkk-3)	Secreted	pyramidal neuron;L6 intratelencephalic projecting glutamatergic neuron of the primary motor cortex;corticothalamic-projecting glutamatergic cortical neuron;L6 corticothalamic-projecting glutamatergic cortical neuron
Dkk4	ENSMUSG00000031535	2	2	Dickkopf-related protein 4 (Dickkopf-4) (Dkk-4)	Secreted
Dlg1	ENSMUSG00000022770	2	2	Disks large homolog 1 (Embryo-dlg/synapse-associated protein 97) (E-dlg/SAP97) (Synapse-associated protein 97) (SAP-97) (SAP97)	Membrane
Dlg3	ENSMUSG00000000881	2	2	Disks large homolog 3 (Synapse-associated protein 102) (SAP-102) (SAP102)
Dlg4	ENSMUSG00000020886	4	2	Disks large homolog 4 (Postsynaptic density protein 95) (PSD-95) (Synapse-associated protein 90) (SAP-90) (SAP90)	Cell membrane	L5 extratelencephalic projecting glutamatergic cortical neuron
Dlg5	ENSMUSG00000021782	2	2	Disks large homolog 5	Cell junction
Dlgap4	ENSMUSG00000061689	3	2	Disks large-associated protein 4 (DAP-4) (PSD-95/SAP90-binding protein 4) (SAP90/PSD-95-associated protein 4) (SAPAP-4)	Membrane	L5 extratelencephalic projecting glutamatergic cortical neuron
Dlk1	ENSMUSG00000040856	2	2	Protein delta homolog 1 (DLK-1) (Adipocyte differentiation inhibitor protein) (Preadipocyte factor 1) (Pref-1)	Membrane	mesothelial cell;mesothelial cell of pleura;mesothelial cell of visceral pleura;epithelial cell of lung;type II pneumocyte;skeletal muscle fiber;stromal cell;stromal cell of ovary;interstitial cell of ovary;mesenchymal cell;lung secretory cell
Dll1	ENSMUSG00000014773	2	2	Delta-like protein 1 (Drosophila Delta homolog 1) (Delta1)	Apical cell membrane
Dll3	ENSMUSG00000003436	2	2	Delta-like protein 3 (Drosophila Delta homolog 3) (Delta3) (M-Delta-3)	Membrane
Dll4	ENSMUSG00000027314	2	2	Delta-like protein 4 (Drosophila Delta homolog 4) (Delta4)	Cell membrane	kidney efferent arteriole endothelial cell;smooth muscle cell of the pulmonary artery
Dlx1	ENSMUSG00000041911	2	2	Homeobox protein DLX-1	Nucleus	vip GABAergic cortical interneuron
Dlx2	ENSMUSG00000023391	2	2	Homeobox protein DLX-2 (Homeobox protein TES-1)	Nucleus
Dlx3	ENSMUSG00000001510	2	2	Homeobox protein DLX-3	Nucleus
Dlx4	ENSMUSG00000020871	2	2	Homeobox protein DLX-4 (Homeobox protein DLX-7)	Nucleus
Dlx5	ENSMUSG00000029755	2	2	Homeobox protein DLX-5	Nucleus
Dlx6	ENSMUSG00000029754	2	2	Homeobox protein DLX-6	Nucleus
Dmap1	ENSMUSG00000009640	2	2	DNA methyltransferase 1-associated protein 1 (DNMAP1) (DNMT1-associated protein 1) (MAT1-mediated transcriptional repressor)	Nucleus;Cytoplasm
Dmbx1	ENSMUSG00000028707	3	3	Diencephalon/mesencephalon homeobox protein 1 (Diencephalon/mesencephalon-expressed brain homeobox gene 1 protein) (Orthodenticle homolog 3) (Paired-like homeobox protein DMBX1) (Paired-type homeobox Atx)	Nucleus
Dmc1	ENSMUSG00000022429	2	2	Meiotic recombination protein DMC1/LIM15 homolog	Nucleus
Dmd	ENSMUSG00000045103	2	2	Dystrophin	Cell membrane	L6 intratelencephalic projecting glutamatergic neuron of the primary motor cortex;Purkinje cell;glutamatergic neuron;corticothalamic-projecting glutamatergic cortical neuron;L6 corticothalamic-projecting glutamatergic cortical neuron
Dmp1	ENSMUSG00000029307	2	2	Dentin matrix acidic phosphoprotein 1 (DMP-1) (Dentin matrix protein 1) (AG1)	Nucleus
Dmrt1	ENSMUSG00000024837	2	2	Doublesex- and mab-3-related transcription factor 1	Nucleus
Dmrt2	ENSMUSG00000048138	3	3	Doublesex- and mab-3-related transcription factor 2 (Doublesex-like 2 protein) (Terra)	Nucleus	muscle cell;cell of skeletal muscle
Dmrta1	ENSMUSG00000043753	2	2	Doublesex- and mab-3-related transcription factor A1 (Doublesex- and mab-3-related transcription factor 4)	Nucleus
Dmrta2	ENSMUSG00000047143	3	3	Doublesex- and mab-3-related transcription factor A2 (Doublesex- and mab-3-related transcription factor 5)	Nucleus
Dnah11	ENSMUSG00000018581	2	2	Dynein, axonemal, heavy chain 11		kidney loop of Henle medullary thick ascending limb epithelial cell
Dnah12	ENSMUSG00000021879	2	2	Dynein axonemal heavy chain 12 (Axonemal beta dynein heavy chain 12) (Axonemal dynein heavy chain 12-like protein) (Axonemal dynein heavy chain 7-like protein) (Ciliary dynein heavy chain 12)	Cytoplasm	ependymal cell
Dnah5	ENSMUSG00000022262	2	2	Dynein axonemal heavy chain 5 (Axonemal beta dynein heavy chain 5) (mDNAH5) (Ciliary dynein heavy chain 5)	Cytoplasm
Dnajb6	ENSMUSG00000029131	2	2	DnaJ homolog subfamily B member 6 (Heat shock protein J2) (HSJ-2) (MRJ) (mDj4)	Cytoplasm	hematopoietic stem cell
Dnajc5	ENSMUSG00000000826	2	2	DnaJ homolog subfamily C member 5 (Cysteine string protein) (CSP) (Cysteine-string protein isoform alpha)	Cytoplasm	cerebral cortex GABAergic interneuron
Dnajc7	ENSMUSG00000014195	2	2	DnaJ homolog subfamily C member 7 (Cytoplasmic CAR retention protein) (CCRP) (MDj11) (Tetratricopeptide repeat protein 2) (TPR repeat protein 2)	Cytoplasm	plasmacytoid dendritic cell;DN3 thymocyte;B cell;precursor B cell;late pro-B cell;macrophage dendritic cell progenitor
Dner	ENSMUSG00000036766	2	2	Delta and Notch-like epidermal growth factor-related receptor (Brain EGF repeat-containing transmembrane protein)	Cell membrane	interneuron;cortical interneuron;cerebral cortex GABAergic interneuron;lamp5 GABAergic cortical interneuron;sncg GABAergic cortical interneuron;vip GABAergic cortical interneuron;pvalb GABAergic cortical interneuron;cerebellar Golgi cell;inhibitory interneuron;Purkinje cell;GABAergic neuron
Dnm1	ENSMUSG00000026825	2	2	Dynamin-1	Cytoplasm	glutamatergic neuron
Dnm1l	ENSMUSG00000022789	2	2	Dynamin-1-like protein	Cytoplasm
Dnm2	ENSMUSG00000033335	2	2	Dynamin-2	Cytoplasm
Dnmt1	ENSMUSG00000004099	2	2	DNA (cytosine-5)-methyltransferase 1 (Dnmt1) (Met-1)	Nucleus	immature alpha-beta T cell;immature NK T cell
Dnmt3a	ENSMUSG00000020661	2	2	DNA (cytosine-5)-methyltransferase 3A (Dnmt3a)	Nucleus
Dnmt3b	ENSMUSG00000027478	2	2	DNA (cytosine-5)-methyltransferase 3B (Dnmt3b)	Nucleus
Dnmt3l	ENSMUSG00000000730	2	2	DNA (cytosine-5)-methyltransferase 3-like	Nucleus	urothelial cell;bladder urothelial cell;basal cell of prostate epithelium;bladder cell
Dnttip1	ENSMUSG00000017299	2	2	Deoxynucleotidyltransferase terminal-interacting protein 1 (Terminal deoxynucleotidyltransferase-interacting factor 1) (TdIF1) (TdT-interacting factor 1)	Nucleus
Dnttip2	ENSMUSG00000039756	2	2	Deoxynucleotidyltransferase terminal-interacting protein 2	Nucleus
Doc2a	ENSMUSG00000052301	2	2	Double C2-like domain-containing protein alpha (Doc2-alpha)	Cytoplasmic vesicle
Dock2	ENSMUSG00000020143	2	2	Dedicator of cytokinesis protein 2 (Protein Hch)	Endomembrane system	phagocyte;macrophage;tissue-resident macrophage;central nervous system macrophage;microglial cell;leukocyte;professional antigen presenting cell;myeloid leukocyte
Dock3	ENSMUSG00000039716	2	2	Dedicator of cytokinesis protein 3 (Modifier of cell adhesion) (Presenilin-binding protein) (PBP)	Cytoplasm	neural cell;neuron
Dock5	ENSMUSG00000044447	2	2	Dedicator of cytokinesis protein 5 (Lens rupture protein 2) (Rupture of lens cataract protein)	Cytoplasm	kidney glomerular epithelial cell;podocyte;leptomeningeal cell
Dock7	ENSMUSG00000028556	2	2	Dedicator of cytokinesis protein 7 (Protein moonlight)	Cell projection
Dock8	ENSMUSG00000052085	2	2	Dedicator of cytokinesis protein 8	Cytoplasm	kidney loop of Henle ascending limb epithelial cell;kidney loop of Henle cortical thick ascending limb epithelial cell;kidney loop of Henle thin ascending limb epithelial cell;phagocyte;macrophage;professional antigen presenting cell
Dot1l	ENSMUSG00000061589	2	2	Histone-lysine N-methyltransferase, H3 lysine-79 specific	Nucleus
Dpf2	ENSMUSG00000024826	2	2	Zinc finger protein ubi-d4 (Apoptosis response zinc finger protein) (BRG1-associated factor 45D) (BAF45D) (D4, zinc and double PHD fingers family 2) (Protein requiem)	Nucleus
Dpf3	ENSMUSG00000021221	2	2	Zinc finger protein DPF3 (BRG1-associated factor 45C) (BAF45C) (Zinc finger protein cer-d4)	Nucleus	granule cell;cerebellar granule cell
Dpm1	ENSMUSG00000078919	2	2	Dolichol-phosphate mannosyltransferase subunit 1	Endoplasmic reticulum
Dpp10	ENSMUSG00000036815	2	2	Inactive dipeptidyl peptidase 10 (Dipeptidyl peptidase X) (DPP X)	Cell membrane
Dpp4	ENSMUSG00000035000	2	2	Dipeptidyl peptidase 4	Secreted	endothelial cell of sinusoid;endothelial cell of hepatic sinusoid;kidney glomerular epithelial cell;podocyte
Dpp9	ENSMUSG00000001229	2	2	Dipeptidyl peptidase 9 (DP9)	Cytoplasm
Dppa3	ENSMUSG00000046323	2	2	Developmental pluripotency-associated protein 3 (Compaction-associated protein 1) (Primordial germ cell protein 7) (Stella)	Nucleus
Dpy30	ENSMUSG00000024067	3	3	Protein dpy-30 homolog (Dpy-30-like protein) (Dpy-30L)	Nucleus	naive T cell
Dpyd	ENSMUSG00000033308	2	2	Dihydropyrimidine dehydrogenase [NADP(+)] (DHPDHase) (DPD)	Cytoplasm	neuron associated cell (sensu Vertebrata);oligodendrocyte precursor cell
Dpysl2	ENSMUSG00000022048	3	2	Dihydropyrimidinase-related protein 2 (DRP-2) (Unc-33-like phosphoprotein 2) (ULIP-2)	Cytoplasm	cerebral cortex GABAergic interneuron
Dpysl3	ENSMUSG00000024501	2	2	Dihydropyrimidinase-related protein 3 (DRP-3) (Unc-33-like phosphoprotein 1) (ULIP-1)	Cytoplasm	hypendymal cell;erythrocyte;vascular leptomeningeal cell;mesothelial fibroblast;neural progenitor cell
Dpysl4	ENSMUSG00000025478	2	2	Dihydropyrimidinase-related protein 4 (DRP-4) (Collapsin response mediator protein 3) (CRMP-3) (UNC33-like phosphoprotein 4) (ULIP-4)	Cytoplasm
Dpysl5	ENSMUSG00000029168	2	2	Dihydropyrimidinase-related protein 5 (DRP-5) (Collapsin response mediator protein 5) (CRMP-5)	Cytoplasm
Drc7	ENSMUSG00000031786	2	2	Dynein regulatory complex subunit 7 (Coiled-coil domain-containing protein 135) (Coiled-coil domain-containing protein lobo homolog) (Spermatogenesis-related gene in late stages of spermatogenesis cells protein)	Cell projection
Drd1	ENSMUSG00000021478	2	2	D(1A) dopamine receptor (Dopamine D1 receptor)	Cell membrane		Dopamine;SerotoninDopamin
Drd2	ENSMUSG00000032259	2	2	D(2) dopamine receptor (Dopamine D2 receptor)	Cell membrane		Dopamine;SerotoninDopamin
Drd3	ENSMUSG00000022705	2	2	D(3) dopamine receptor (Dopamine D3 receptor)	Cell membrane		Dopamine;SerotoninDopamin
Drd4	ENSMUSG00000025496	2	2	D(4) dopamine receptor (D(2C) dopamine receptor) (Dopamine D4 receptor)	Cell membrane		Dopamine;SerotoninDopamin
Drd5	ENSMUSG00000039358	2	2	D(1B) dopamine receptor (D(5) dopamine receptor) (Dopamine D5 receptor)	Cell membrane		Dopamine;SerotoninDopamin
Drosha	ENSMUSG00000022191	2	2	Ribonuclease 3	Nucleus
Dsc1	ENSMUSG00000044322	2	2	Desmocollin-1	Cell membrane		DESMOSOME
Dsc3	ENSMUSG00000059898	2	2	Desmocollin-3	Cell membrane	stem cell;keratinocyte stem cell;basal cell;basal cell of epidermis;stem cell of epidermis;squamous epithelial cell;keratinocyte;stratified epithelial cell;epidermal cell	DESMOSOME
Dscam	ENSMUSG00000050272	2	2	Cell adhesion molecule DSCAM (Down syndrome cell adhesion molecule homolog)	Cell membrane	neuron associated cell (sensu Vertebrata);oligodendrocyte precursor cell;meis2 expressing cortical GABAergic cell	Netrin
Dscaml1	ENSMUSG00000032087	3	3	Cell adhesion molecule DSCAML1 (Down syndrome cell adhesion molecule-like protein 1 homolog)	Cell membrane	neuron associated cell (sensu Vertebrata);oligodendrocyte precursor cell;oligodendrocyte
Dsg1a	ENSMUSG00000069441	2	2	Desmoglein-1-alpha (Desmoglein-1) (Dsg1-alpha) (DG1) (DGI) (Desmosomal glycoprotein I)	Cell membrane	stem cell;squamous epithelial cell;keratinocyte;stratified epithelial cell;epidermal cell
Dsg1b	ENSMUSG00000061928	2	2	Desmoglein-1-beta (Dsg1-beta) (Desmoglein-5)	Cell membrane
Dsg2	ENSMUSG00000044393	2	2	Desmoglein-2	Cell membrane	duct epithelial cell;pancreatic ductal cell	DESMOSOME
Dsp	ENSMUSG00000054889	2	2	Desmoplakin (DP)	Cell junction	keratinocyte stem cell;basal cell;basal cell of epidermis;stem cell of epidermis;keratinocyte;stratified epithelial cell;epidermal cell
Dspp	ENSMUSG00000053268	2	2	Dentin sialophosphoprotein (Dentin matrix protein 3) (DMP-3)	Secreted
Dst	ENSMUSG00000026131	2	2	Dystonin (Bullous pemphigoid antigen 1) (BPA) (Dystonia musculorum protein) (Hemidesmosomal plaque protein) (Microtubule actin cross-linking factor 2)	Cytoplasm
Dtl	ENSMUSG00000037474	2	2	Denticleless protein homolog (Lethal(2) denticleless protein homolog) (Meth A retinoic acid-regulated nuclear matrix-associated protein) (Meth A RAMP) (Retinoic acid-regulated nuclear matrix-associated protein)	Nucleus
Dtnbp1	ENSMUSG00000057531	2	2	Dysbindin (Biogenesis of lysosome-related organelles complex 1 subunit 8) (BLOC-1 subunit 8) (Dysbindin-1) (Dystrobrevin-binding protein 1) (Hermansky-Pudlak syndrome 7 protein homolog) (HPS7 protein homolog)	Cytoplasm;Cytoplasmic vesicle membrane
Dusp1	ENSMUSG00000024190	2	2	Dual specificity protein phosphatase 1	Nucleus	mesenchymal stem cell of adipose tissue;kidney cortex artery cell;non-classical monocyte
Dusp11	ENSMUSG00000030002	2	2	RNA/RNP complex-1-interacting phosphatase	Nucleus
Dusp15	ENSMUSG00000042662	2	2	Dual specificity protein phosphatase 15	Cell membrane
Dusp3	ENSMUSG00000003518	2	2	Dual specificity protein phosphatase 3	Nucleus
Dusp4	ENSMUSG00000031530	2	2	Dual specificity protein phosphatase 4	Nucleus
Dusp5	ENSMUSG00000034765	3	3	Dual specificity protein phosphatase	Nucleus	pancreatic ductal cell;CD1c-positive myeloid dendritic cell
Dusp6	ENSMUSG00000019960	2	2	Dual specificity protein phosphatase 6	Cytoplasm
Dusp7	ENSMUSG00000053716	2	2	Dual specificity protein phosphatase 7	Cytoplasm
Dut	ENSMUSG00000027203	2	2	Deoxyuridine 5'-triphosphate nucleotidohydrolase (dUTPase)	Nucleus	immature alpha-beta T cell;immature NK T cell;naive T cell;megakaryocyte-erythroid progenitor cell
Duxbl1	ENSMUSG00000048502	2	2	Double homeobox B-like 1	Nucleus
Dvl1	ENSMUSG00000029071	2	2	Segment polarity protein dishevelled homolog DVL-1 (Dishevelled-1) (DSH homolog 1)	Cell membrane
Dvl2	ENSMUSG00000020888	2	2	Segment polarity protein dishevelled homolog DVL-2 (Dishevelled-2) (DSH homolog 2)	Cell membrane
Dvl3	ENSMUSG00000003233	2	2	Segment polarity protein dishevelled homolog DVL-3 (Dishevelled-3) (DSH homolog 3)	Cytoplasm
Dxo	ENSMUSG00000040482	2	2	Decapping and exoribonuclease protein (DXO)	Nucleus
Dydc2	ENSMUSG00000021791	2	2	DPY30 domain containing 2
Dync1h1	ENSMUSG00000018707	2	2	Cytoplasmic dynein 1 heavy chain 1 (Cytoplasmic dynein heavy chain 1) (Dynein heavy chain, cytosolic)	Cytoplasm
Dync1i1	ENSMUSG00000029757	2	2	Cytoplasmic dynein 1 intermediate chain 1 (Cytoplasmic dynein intermediate chain 1) (Dynein intermediate chain 1, cytosolic) (DH IC-1)	Cytoplasm	Cajal-Retzius cell;L5/6 near-projecting glutamatergic neuron of the primary motor cortex
Dync1i2	ENSMUSG00000027012	2	2	Cytoplasmic dynein 1 intermediate chain 2 (Cytoplasmic dynein intermediate chain 2) (Dynein intermediate chain 2, cytosolic) (DH IC-2)	Cytoplasm
Dync1li1	ENSMUSG00000032435	2	2	Cytoplasmic dynein 1 light intermediate chain 1 (Dynein light chain A) (DLC-A) (Dynein light intermediate chain 1, cytosolic)	Cytoplasm
Dync2h1	ENSMUSG00000047193	2	2	Cytoplasmic dynein 2 heavy chain 1 (Cytoplasmic dynein 2 heavy chain) (Dynein cytoplasmic heavy chain 2) (Dynein heavy chain 11) (mDHC11) (Dynein heavy chain isotype 1B)	Cytoplasm	ependymal cell
Dyrk1a	ENSMUSG00000022897	2	2	Dual specificity tyrosine-phosphorylation-regulated kinase 1A	Nucleus speckle
Dysf	ENSMUSG00000033788	2	2	Dysferlin (Dystrophy-associated fer-1-like protein) (Fer-1-like protein 1)	Cell membrane	glomerular endothelial cell
E2f1	ENSMUSG00000027490	2	2	Transcription factor E2F1 (E2F-1)	Nucleus
E2f2	ENSMUSG00000018983	2	2	Transcription factor E2F2 (E2F-2)	Nucleus	basophil;immature T cell;thymocyte;immature B cell;erythroid lineage cell;granulocytopoietic cell
E2f3	ENSMUSG00000016477	2	2	Transcription factor E2F3 (E2F-3)	Nucleus
E2f4	ENSMUSG00000014859	2	2	Transcription factor E2F4 (E2F-4)	Nucleus	erythroblast
E2f5	ENSMUSG00000027552	2	2	Transcription factor E2F5 (E2F-5)	Nucleus
Ebf2	ENSMUSG00000022053	2	2	Transcription factor COE2 (Early B-cell factor 2) (EBF-2) (Metencephalon-mesencephalon-olfactory transcription factor 1) (MET-mesencephalon-olfactory TF1) (MET-mesencephalon-olfactory transcription factor 1) (Olf-1/EBF-like 3) (O/E-3) (OE-3)	Nucleus
Ebf3	ENSMUSG00000010476	3	3	Transcription factor COE3 (Early B-cell factor 3) (EBF-3) (Olf-1/EBF-like 2) (O/E-2) (OE-2)	Nucleus	Cajal-Retzius cell
Ebi3	ENSMUSG00000003206	2	2	Interleukin-27 subunit beta (IL-27 subunit beta) (IL-27B) (Epstein-Barr virus-induced gene 3 protein homolog)	Secreted
Ece1	ENSMUSG00000057530	2	2	Endothelin-converting enzyme 1 (ECE-1)	Cell membrane	vein endothelial cell;endocardial cell;smooth muscle cell of the pulmonary artery
Ecel1	ENSMUSG00000026247	2	2	Endothelin-converting enzyme-like 1	Membrane
Echdc1	ENSMUSG00000019883	2	2	Ethylmalonyl-CoA decarboxylase	Cytoplasm
Echs1	ENSMUSG00000025465	3	2	Enoyl-CoA hydratase, mitochondrial (mECH) (mECH1)	Mitochondrion matrix	Leydig cell
Eci3	ENSMUSG00000021416	2	2	Enoyl-CoA delta isomerase 3, peroxisomal	Peroxisome	brush cell
Ecpas	ENSMUSG00000050812	2	2	Proteasome adapter and scaffold protein ECM29 (Proteasome-associated protein ECM29 homolog)	Endoplasmic reticulum
Ecscr	ENSMUSG00000073599	2	2	Endothelial cell-specific chemotaxis regulator (Apoptosis regulator through modulating IAP expression) (ARIA) (Endothelial cell-specific molecule 2)	Cell membrane	blood vessel endothelial cell;vein endothelial cell;vasa recta descending limb cell;endothelial cell of coronary artery;endothelial cell of artery;capillary endothelial cell;endothelial cell;endothelial cell of vascular tree;endothelial cell of lymphatic vessel;cardiac endothelial cell;endocardial cell;kidney cortex artery cell;smooth muscle cell of the pulmonary artery;tracheobronchial smooth mu…
Ect2	ENSMUSG00000027699	2	2	Protein ECT2 (Epithelial cell-transforming sequence 2 oncogene)	Nucleus
Eda	ENSMUSG00000059327	2	2	Ectodysplasin-A (EDA protein homolog) (Tabby protein)	Cell membrane
Edar	ENSMUSG00000003227	2	2	Tumor necrosis factor receptor superfamily member EDAR (Anhidrotic ectodysplasin receptor 1) (Downless) (Ectodermal dysplasia receptor) (Ectodysplasin-A receptor)	Membrane		EDA
Edc4	ENSMUSG00000036270	2	2	Enhancer of mRNA-decapping protein 4	Cytoplasm
Edil3	ENSMUSG00000034488	2	2	EGF-like repeat and discoidin I-like domain-containing protein 3 (Developmentally-regulated endothelial cell locus 1 protein) (Integrin-binding protein DEL1)	Secreted	oligodendrocyte
Edn1	ENSMUSG00000021367	2	2	Endothelin-1 (ET-1) (Preproendothelin-1) (PPET1)	Secreted	kidney efferent arteriole endothelial cell;smooth muscle cell of the pulmonary artery
Edn3	ENSMUSG00000027524	2	2	Endothelin-3 (ET-3) (Preproendothelin-3) (PPET3)	Secreted	epithelial cell of lung;epithelial cell of alveolus of lung;pneumocyte;type I pneumocyte;vascular leptomeningeal cell (Mmus)
Ednra	ENSMUSG00000031616	2	2	Endothelin-1 receptor (Endothelin receptor type A) (ET-A) (ET-AR)	Cell membrane	vascular leptomeningeal cell;mesothelial fibroblast;stromal cell of ovary;interstitial cell of ovary;pericyte;mural cell	EDN
Ednrb	ENSMUSG00000022122	2	2	Endothelin receptor type B (ET-B) (ET-BR) (Endothelin receptor non-selective type)	Cell membrane	glioblast;endocardial cell;muscle cell;smooth muscle cell;vascular associated smooth muscle cell;aortic smooth muscle cell;hepatic stellate cell	EDN
Eea1	ENSMUSG00000036499	2	2	Early endosome antigen 1	Cytoplasm
Eed	ENSMUSG00000030619	2	2	Polycomb protein EED	Nucleus;Chromosome
Eepd1	ENSMUSG00000036611	2	2	Endonuclease/exonuclease/phosphatase family domain-containing protein 1
Efcab14	ENSMUSG00000034210	2	2	EF-hand calcium-binding domain-containing protein 14
Efcab3	ENSMUSG00000020690	2	2	EF-hand calcium-binding domain-containing protein 3
Efemp1	ENSMUSG00000020467	2	2	EGF-containing fibulin-like extracellular matrix protein 1 (Fibulin-3) (FIBL-3)	Secreted	mesenchymal stem cell of adipose tissue;mesothelial cell of pleura;mesothelial cell of visceral pleura;connective tissue cell;fibroblast;fibroblast of lung;fibroblast of connective tissue of prostate;stromal cell;adventitial cell
Efna1	ENSMUSG00000027954	2	2	Ephrin-A1 (EPH-related receptor tyrosine kinase ligand 1) (LERK-1) (Immediate early response protein B61)	Cell membrane	kidney efferent arteriole endothelial cell;type I pneumocyte;smooth muscle cell of the pulmonary artery
Efna2	ENSMUSG00000003070	2	2	Ephrin-A2 (CEK7-ligand) (CEK7-L) (ELF-1) (EPH-related receptor tyrosine kinase ligand 6) (LERK-6)	Cell membrane
Efna3	ENSMUSG00000028039	2	2	Ephrin-A3 (EHK1 ligand) (EHK1-L) (EPH-related receptor tyrosine kinase ligand 3) (LERK-3)	Cell membrane
Efna5	ENSMUSG00000048915	2	2	Ephrin-A5 (AL-1) (EPH-related receptor tyrosine kinase ligand 7) (LERK-7)	Cell membrane	kidney loop of Henle medullary thick ascending limb epithelial cell;cerebellar Golgi cell
Efnb1	ENSMUSG00000031217	2	2	Ephrin-B1 (CEK5 receptor ligand) (CEK5-L) (EFL-3) (ELK ligand) (ELK-L) (EPH-related receptor tyrosine kinase ligand 2) (LERK-2) (Stimulated by retinoic acid gene 1 protein)	Cell membrane	tracheobronchial smooth muscle cell;bronchial smooth muscle cell
Efnb2	ENSMUSG00000001300	2	2	Ephrin-B2 (ELF-2) (EPH-related receptor tyrosine kinase ligand 5) (LERK-5) (HTK ligand) (HTK-L)	Cell membrane	kidney capillary endothelial cell;smooth muscle cell of the pulmonary artery;pulmonary interstitial fibroblast
Efnb3	ENSMUSG00000003934	2	2	Ephrin-B3	Membrane	hypendymal cell
Egfl7	ENSMUSG00000026921	2	2	Epidermal growth factor-like protein 7 (EGF-like protein 7) (Multiple epidermal growth factor-like domains protein 7) (Multiple EGF-like domains protein 7) (NOTCH4-like protein) (Vascular endothelial statin) (VE-statin) (Zneu1)	Secreted	blood vessel endothelial cell;vein endothelial cell;vasa recta descending limb cell;endothelial cell of coronary artery;kidney efferent arteriole endothelial cell;endothelial cell of artery;kidney capillary endothelial cell;capillary endothelial cell;fenestrated cell;glomerular endothelial cell;endothelial cell;endothelial cell of vascular tree;endothelial cell of sinusoid;endothelial cell of hep…
Egfr	ENSMUSG00000020122	2	2	Epidermal growth factor receptor	Cell membrane	leptomeningeal cell	EGF;EPGN
Egln1	ENSMUSG00000031987	2	2	Egl nine homolog 1	Cytoplasm
Egln2	ENSMUSG00000058709	2	2	Prolyl hydroxylase EGLN2	Nucleus
Egln3	ENSMUSG00000035105	2	2	Prolyl hydroxylase EGLN3	Nucleus
Egr1	ENSMUSG00000038418	2	2	Early growth response protein 1 (EGR-1) (Nerve growth factor-induced protein A) (NGFI-A) (Transcription factor Zif268) (Zinc finger protein Krox-24)	Nucleus	mesenchymal stem cell of adipose tissue;pancreatic ductal cell;pulmonary interstitial fibroblast
Egr2	ENSMUSG00000037868	2	2	E3 SUMO-protein ligase EGR2	Nucleus	basal epithelial cell of tracheobronchial tree
Egr3	ENSMUSG00000033730	2	2	Early growth response protein 3 (EGR-3)	Nucleus	L2/3-6 intratelencephalic projecting glutamatergic cortical neuron;L4/5 intratelencephalic projecting glutamatergic neuron of the primary motor cortex
Egr4	ENSMUSG00000071341	3	3	Early growth response protein 4 (EGR-4)	Nucleus
Ehd4	ENSMUSG00000027293	2	2	EH domain-containing protein 4 (PAST homolog 2) (mPAST2)	Early endosome membrane	blood vessel endothelial cell;vein endothelial cell;vasa recta descending limb cell;endothelial cell of artery;kidney capillary endothelial cell;capillary endothelial cell;endothelial cell;endothelial cell of vascular tree;kidney cortex artery cell;smooth muscle cell of the pulmonary artery;tracheobronchial smooth muscle cell;bronchial smooth muscle cell
Ehhadh	ENSMUSG00000022853	2	2	Peroxisomal bifunctional enzyme (PBE) (PBFE) (L-peroxisomal bifunctional enzyme) (L-PBE) (Multifunctional enzyme 1) (MFE1) (Multifunctional protein 1) (MFP-1)	Peroxisome	brush cell
Ehmt1	ENSMUSG00000036893	2	2	Histone-lysine N-methyltransferase EHMT1	Nucleus
Ehmt2	ENSMUSG00000013787	2	2	Histone-lysine N-methyltransferase EHMT2	Nucleus;Chromosome
Eif2a	ENSMUSG00000027810	2	2	Eukaryotic translation initiation factor 2A (eIF-2A)
Eif2ak2	ENSMUSG00000024079	2	2	Interferon-induced, double-stranded RNA-activated protein kinase	Cytoplasm
Eif2ak3	ENSMUSG00000031668	2	2	Eukaryotic translation initiation factor 2-alpha kinase 3	Endoplasmic reticulum membrane	pancreatic acinar cell;acinar cell
Eif2ak4	ENSMUSG00000005102	2	2	eIF-2-alpha kinase GCN2 (Eukaryotic translation initiation factor 2-alpha kinase 4)	Cytoplasm
Eif2b1	ENSMUSG00000029388	2	2	Translation initiation factor eIF-2B subunit alpha (eIF-2B GDP-GTP exchange factor subunit alpha)
Eif2s1	ENSMUSG00000021116	2	2	Eukaryotic translation initiation factor 2 subunit 1 (Eukaryotic translation initiation factor 2 subunit alpha) (eIF-2-alpha) (eIF-2A) (eIF-2alpha) (eIF2-alpha)	Cytoplasm
Eif2s2	ENSMUSG00000074656	2	2	Eukaryotic translation initiation factor 2 subunit 2 (Eukaryotic translation initiation factor 2 subunit beta) (eIF-2-beta)
Eif3i	ENSMUSG00000028798	2	2	Eukaryotic translation initiation factor 3 subunit I (eIF3i) (Eukaryotic translation initiation factor 3 subunit 2) (TGF-beta receptor-interacting protein 1) (TRIP-1) (eIF-3-beta) (eIF3 p36)	Cytoplasm
Eif4a3	ENSMUSG00000025580	2	2	Eukaryotic initiation factor 4A-III (eIF-4A-III) (eIF4A-III)	Nucleus
Eif4e	ENSMUSG00000028156	2	2	Eukaryotic translation initiation factor 4E (eIF-4E) (eIF4E) (mRNA cap-binding protein) (eIF-4F 25 kDa subunit)	Cytoplasm
Eif4ebp1	ENSMUSG00000031490	2	2	Eukaryotic translation initiation factor 4E-binding protein 1 (4E-BP1) (eIF4E-binding protein 1) (Phosphorylated heat- and acid-stable protein regulated by insulin 1) (PHAS-I)
Eif4ebp2	ENSMUSG00000020091	2	2	Eukaryotic translation initiation factor 4E-binding protein 2 (4E-BP2) (eIF4E-binding protein 2) (Phosphorylated heat- and acid-stable protein regulated by insulin 2) (PHAS-II)		urethra urothelial cell;epithelial cell of urethra
Eif4enif1	ENSMUSG00000020454	2	2	Eukaryotic translation initiation factor 4E transporter (4E-T) (eIF4E transporter) (CD40 ligand-activated specific transcript 4) (Eukaryotic translation initiation factor 4E nuclear import factor 1)	Cytoplasm
Eif4g1	ENSMUSG00000045983	2	2	Eukaryotic translation initiation factor 4 gamma 1 (eIF-4-gamma 1) (eIF-4G 1) (eIF-4G1)	Cytoplasm
Eif4g3	ENSMUSG00000028760	3	2	Eukaryotic translation initiation factor 4 gamma 3 (eIF-4-gamma 3) (eIF-4G 3) (eIF4G 3) (eIF-4-gamma II) (eIF4GII)
Eipr1	ENSMUSG00000036613	2	2	EARP and GARP complex-interacting protein 1 (Endosome-associated recycling protein-interacting protein) (Golgi-associated retrograde protein-interacting protein) (Tumor-suppressing STF cDNA 1 protein) (Tumor-suppressing subchromosomal transferable fragment candidate gene 1 protein)	Golgi apparatus
Elac2	ENSMUSG00000020549	2	2	Zinc phosphodiesterase ELAC protein 2	Mitochondrion
Elavl1	ENSMUSG00000040028	2	2	ELAV-like protein 1 (Elav-like generic protein) (Hu-antigen R) (HuR) (MelG)	Cytoplasm	skeletal muscle fiber
Elavl2	ENSMUSG00000008489	2	2	ELAV-like protein 2 (ELAV-like neuronal protein 1) (Hu-antigen B) (HuB) (Nervous system-specific RNA-binding protein Mel-N1)		interneuron;cortical interneuron;cerebral cortex GABAergic interneuron;lamp5 GABAergic cortical interneuron;sncg GABAergic cortical interneuron;sst GABAergic cortical interneuron;sst chodl GABAergic cortical interneuron;pvalb GABAergic cortical interneuron;cerebellar Golgi cell;inhibitory interneuron;GABAergic neuron
Elavl3	ENSMUSG00000003410	2	2	ELAV-like protein 3 (Hu-antigen C) (HuC)
Elavl4	ENSMUSG00000028546	2	2	ELAV-like protein 4 (Hu-antigen D) (HuD) (Paraneoplastic encephalomyelitis antigen HuD)	Cytoplasm	L2/3 intratelencephalic projecting glutamatergic neuron of the primary motor cortex
Elf2	ENSMUSG00000037174	2	2	ETS-related transcription factor Elf-2 (E74-like factor 2) (New ETS-related factor)	Nucleus
Elf3	ENSMUSG00000003051	2	2	ETS-related transcription factor Elf-3 (E74-like factor 3) (Epithelial-restricted with serine box) (Epithelium-restricted Ets protein ESX) (Epithelium-specific Ets transcription factor 1) (ESE-1)	Cytoplasm	intestinal crypt stem cell;enterocyte;enterocyte of epithelium of large intestine;goblet cell;intestine goblet cell;large intestine goblet cell;intestinal epithelial cell;epithelial cell of large intestine
Elk1	ENSMUSG00000009406	2	2	ETS domain-containing protein Elk-1	Nucleus
Elmo1	ENSMUSG00000041112	2	2	Engulfment and cell motility protein 1 (Protein ced-12 homolog)	Cytoplasm	macrophage;central nervous system macrophage;microglial cell;oligodendrocyte;sst chodl GABAergic cortical interneuron;Purkinje cell
Elmo3	ENSMUSG00000014791	2	2	Engulfment and cell motility protein 3	Cytoplasm
Eln	ENSMUSG00000029675	2	2	Elastin (Tropoelastin)	Secreted	ciliated cell of the bronchus;vein endothelial cell;kidney afferent arteriole endothelial cell;bronchial epithelial cell;muscle cell;smooth muscle cell;vascular associated smooth muscle cell;aortic smooth muscle cell;smooth muscle cell of the pulmonary artery
Elob	ENSMUSG00000055839	2	2	Elongin-B (EloB) (Elongin 18 kDa subunit) (RNA polymerase II transcription factor SIII subunit B) (SIII p18) (Transcription elongation factor B polypeptide 2)	Nucleus
Eloc	ENSMUSG00000079658	2	2	Elongin-C (EloC) (Elongin 15 kDa subunit) (RNA polymerase II transcription factor SIII subunit C) (SIII p15) (Stromal membrane-associated protein SMAP1B homolog) (Transcription elongation factor B polypeptide 1)	Nucleus
Elovl1	ENSMUSG00000006390	2	2	Elongation of very long chain fatty acids protein 1	Endoplasmic reticulum membrane	epithelial cell of lung;epithelial cell of alveolus of lung;pneumocyte;type II pneumocyte;lung secretory cell
Elovl4	ENSMUSG00000032262	2	2	Elongation of very long chain fatty acids protein 4	Endoplasmic reticulum membrane
Elp2	ENSMUSG00000024271	2	2	Elongator complex protein 2 (ELP2) (STAT3-interacting protein 1) (StIP1)	Cytoplasm
Emc1	ENSMUSG00000078517	2	2	ER membrane protein complex subunit 1	Endoplasmic reticulum membrane
Emc10	ENSMUSG00000008140	2	2	ER membrane protein complex subunit 10 (Hematopoietic signal peptide-containing membrane domain-containing protein 1)	Endoplasmic reticulum membrane
Emc2	ENSMUSG00000022337	2	2	ER membrane protein complex subunit 2 (Tetratricopeptide repeat protein 35) (TPR repeat protein 35)	Endoplasmic reticulum membrane
Emc3	ENSMUSG00000030286	2	2	ER membrane protein complex subunit 3 (Transmembrane protein 111)	Endoplasmic reticulum membrane
Emc4	ENSMUSG00000027131	2	2	ER membrane protein complex subunit 4 (Transmembrane protein 85)	Endoplasmic reticulum membrane
Emc6	ENSMUSG00000047260	2	2	ER membrane protein complex subunit 6 (Transmembrane protein 93)	Endoplasmic reticulum membrane	club cell
Emd	ENSMUSG00000001964	2	2	Emerin	Nucleus inner membrane
Eme1	ENSMUSG00000039055	2	2	Crossover junction endonuclease EME1	Nucleus
Emilin1	ENSMUSG00000029163	2	2	EMILIN-1 (Elastin microfibril interface-located protein 1) (Elastin microfibril interfacer 1)	Secreted	hepatic stellate cell;stromal cell;stromal cell of ovary;interstitial cell of ovary
Emsy	ENSMUSG00000035401	2	2	BRCA2-interacting transcriptional repressor EMSY	Nucleus
Emx1	ENSMUSG00000033726	2	2	Homeobox protein EMX1 (Empty spiracles homolog 1) (Empty spiracles-like protein 1)	Nucleus	kidney collecting duct epithelial cell;kidney collecting duct principal cell;renal principal cell;kidney distal convoluted tubule epithelial cell;kidney connecting tubule epithelial cell;kidney collecting duct cell
Emx2	ENSMUSG00000043969	2	2	Homeobox protein EMX2 (Empty spiracles homolog 2) (Empty spiracles-like protein 2)	Nucleus	seminal vesicle glandular cell;granulosa cell;ovarian surface epithelial cell;Cajal-Retzius cell
En1	ENSMUSG00000058665	2	2	Homeobox protein engrailed-1 (Homeobox protein en-1) (Mo-En-1)	Nucleus	skeletal muscle satellite cell;muscle precursor cell
En2	ENSMUSG00000039095	2	2	Homeobox protein engrailed-2 (Homeobox protein en-2) (Mo-En-2)	Nucleus
Enah	ENSMUSG00000022995	2	2	Protein enabled homolog (NPC-derived proline-rich protein 1) (NDPP-1)	Cytoplasm	ependymal cell;hypendymal cell
Eng	ENSMUSG00000026814	2	2	Endoglin (Cell surface MJ7/18 antigen) (CD antigen CD105)	Cell membrane	blood vessel endothelial cell;endothelial cell of coronary artery;kidney efferent arteriole endothelial cell;fenestrated cell;glomerular endothelial cell;endothelial cell;endothelial cell of vascular tree;endothelial cell of sinusoid;endothelial cell of hepatic sinusoid;cardiac endothelial cell;endocardial cell;smooth muscle cell of the pulmonary artery;tracheobronchial smooth muscle cell;bronchi…
Eno1	ENSMUSG00000063524	2	2	Alpha-enolase	Cytoplasm	Sertoli cell;mesothelial cell;mesothelial cell of pleura;mesothelial cell of visceral pleura;skeletal muscle fiber
Eno2	ENSMUSG00000004267	3	2	Gamma-enolase	Cytoplasm	sst chodl GABAergic cortical interneuron;L5 extratelencephalic projecting glutamatergic cortical neuron
Enpp1	ENSMUSG00000037370	2	2	Ectonucleotide pyrophosphatase/phosphodiesterase family member 1 (E-NPP 1) (Lymphocyte antigen 41) (Ly-41) (Phosphodiesterase I/nucleotide pyrophosphatase 1) (Plasma-cell membrane glycoprotein PC-1)	Secreted
Enpp6	ENSMUSG00000038173	2	2	Glycerophosphocholine cholinephosphodiesterase ENPP6 (GPC-Cpde)	Cell membrane	prostate gland microvascular endothelial cell;endocardial cell
Entpd1	ENSMUSG00000048120	2	2	Ectonucleoside triphosphate diphosphohydrolase 1 (NTPDase 1)	Membrane	phagocyte;macrophage;tissue-resident macrophage;central nervous system macrophage;microglial cell;professional antigen presenting cell;myeloid leukocyte	CD39
Eomes	ENSMUSG00000032446	2	2	Eomesodermin homolog (T-box brain protein 2) (T-brain-2) (TBR-2)	Nucleus	alpha-beta T cell;mature alpha-beta T cell;CD8-positive, alpha-beta T cell;mature NK T cell;mature T cell;innate lymphoid cell;natural killer cell
Ep300	ENSMUSG00000055024	2	2	Histone acetyltransferase p300 (p300 HAT)	Cytoplasm
Ep400	ENSMUSG00000029505	2	2	E1A-binding protein p400	Nucleus
Epas1	ENSMUSG00000024140	3	2	Endothelial PAS domain-containing protein 1 (EPAS-1) (HIF-1-alpha-like factor) (HLF) (mHLF) (HIF-related factor) (HRF) (Hypoxia-inducible factor 2-alpha) (HIF-2-alpha) (HIF2-alpha)	Nucleus	blood vessel endothelial cell;vein endothelial cell;endothelial stalk cell;kidney afferent arteriole endothelial cell;capillary endothelial cell;basal epithelial cell of tracheobronchial tree;endothelial cell;endothelial cell of vascular tree;kidney cortex artery cell;smooth muscle cell of the pulmonary artery;tracheobronchial smooth muscle cell;bronchial smooth muscle cell
Epb41	ENSMUSG00000028906	2	2	Protein 4.1 (P4.1) (4.1R) (Band 4.1) (Erythrocyte membrane protein band 4.1)	Nucleus	kidney loop of Henle medullary thick ascending limb epithelial cell;kidney loop of Henle cortical thick ascending limb epithelial cell;kidney loop of Henle thin ascending limb epithelial cell;erythrocyte;granule cell;cerebellar granule cell
Epb41l1	ENSMUSG00000027624	2	2	Band 4.1-like protein 1 (Erythrocyte membrane protein band 4.1-like 1) (Neuronal protein 4.1) (4.1N)	Cytoplasm	sncg GABAergic cortical interneuron	CADM
Epb41l2	ENSMUSG00000019978	2	2	Band 4.1-like protein 2 (Erythrocyte membrane protein band 4.1-like 2) (Generally expressed protein 4.1) (4.1G)	Cytoplasm	renal alpha-intercalated cell;phagocyte;macrophage;tissue-resident macrophage;central nervous system macrophage;microglial cell;professional antigen presenting cell
Epb41l3	ENSMUSG00000024044	2	2	Band 4.1-like protein 3 (4.1B) (Differentially expressed in adenocarcinoma of the lung protein 1) (DAL-1) (DAL1P) (mDAL-1) (Erythrocyte membrane protein band 4.1-like 3)	Cytoplasm	sst chodl GABAergic cortical interneuron
Epb41l4a	ENSMUSG00000024376	2	2	Band 4.1-like protein 4A (Erythrocyte membrane protein band 4.1-like 4A) (Protein NBL4)	Cytoplasm
Epb42	ENSMUSG00000023216	2	2	Protein 4.2 (P4.2) (Erythrocyte membrane protein band 4.2) (Erythrocyte protein 4.2)	Cell membrane	erythrocyte;erythroid lineage cell
Epc1	ENSMUSG00000024240	2	2	Enhancer of polycomb homolog 1	Nucleus
Epc2	ENSMUSG00000069495	2	2	Enhancer of polycomb homolog 2 (EPC-like)	Nucleus
Epcam	ENSMUSG00000045394	4	4	Epithelial cell adhesion molecule (Ep-CAM) (Epithelial glycoprotein 314) (EGP314) (mEGP314) (Protein 289A) (Tumor-associated calcium signal transducer 1) (CD antigen CD326)	Lateral cell membrane	intestinal crypt stem cell;enterocyte;enterocyte of epithelium of large intestine;pancreatic ductal cell;luminal epithelial cell of mammary gland;goblet cell;intestine goblet cell;large intestine goblet cell;intestinal epithelial cell;epithelial cell of large intestine;mammary gland epithelial cell
Epha1	ENSMUSG00000029859	2	2	Ephrin type-A receptor 1 (mEpha1)	Cell membrane		EPHA
Epha10	ENSMUSG00000028876	2	2	Ephrin type-A receptor 10	Cell membrane
Epha2	ENSMUSG00000006445	2	2	Ephrin type-A receptor 2	Cell membrane	urothelial cell;bladder urothelial cell;basal epithelial cell of tracheobronchial tree;bladder cell	EPHA
Epha3	ENSMUSG00000052504	2	2	Ephrin type-A receptor 3	Secreted	Cajal-Retzius cell	EPHA
Epha4	ENSMUSG00000026235	2	2	Ephrin type-A receptor 4	Cell membrane	glutamatergic neuron;L2/3-6 intratelencephalic projecting glutamatergic cortical neuron;L2/3 intratelencephalic projecting glutamatergic neuron of the primary motor cortex;L4/5 intratelencephalic projecting glutamatergic neuron of the primary motor cortex;hippocampal neuron	EPHA;EPHB
Epha5	ENSMUSG00000029245	2	2	Ephrin type-A receptor 5	Cell membrane	L5/6 near-projecting glutamatergic neuron of the primary motor cortex;L6b glutamatergic cortical neuron	EPHA
Epha7	ENSMUSG00000028289	2	2	Ephrin type-A receptor 7	Cell membrane	hypendymal cell;hippocampal neuron	EPHA
Ephb1	ENSMUSG00000032537	2	2	Ephrin type-B receptor 1	Cell membrane	cerebellar Golgi cell;medium spiny neuron	EPHB
Ephb2	ENSMUSG00000028664	2	2	Ephrin type-B receptor 2	Cell membrane		EPHA;EPHB
Ephb3	ENSMUSG00000005958	2	2	Ephrin type-B receptor 3	Cell membrane		EPHB
Ephb4	ENSMUSG00000029710	2	2	Ephrin type-B receptor 4	Cell membrane	endocardial cell	EPHB
Ephx2	ENSMUSG00000022040	3	2	Bifunctional epoxide hydrolase 2	Cytoplasm
Epm2a	ENSMUSG00000055493	2	2	Laforin	Cytoplasm
Epn3	ENSMUSG00000010080	2	2	Epsin-3 (EPS-15-interacting protein 3)	Cytoplasm
Epo	ENSMUSG00000029711	2	2	Erythropoietin	Secreted
Epor	ENSMUSG00000006235	2	2	Erythropoietin receptor (EPO-R)	Secreted	erythrocyte;erythroid lineage cell	EPO
Eps15	ENSMUSG00000028552	3	2	Epidermal growth factor receptor substrate 15 (Protein Eps15) (Protein AF-1p)	Cytoplasm;Cell membrane	Bergmann glial cell;astrocyte of the cerebellum
Eps15l1	ENSMUSG00000006276	2	2	Epidermal growth factor receptor substrate 15-like 1 (Epidermal growth factor receptor pathway substrate 15-related sequence) (Eps15-rs) (Eps15-related protein) (Eps15R)	Cell membrane
Epx	ENSMUSG00000052234	2	2	Eosinophil peroxidase (EPO)	Cytoplasmic granule
Erap1	ENSMUSG00000021583	2	2	Endoplasmic reticulum aminopeptidase 1	Endoplasmic reticulum membrane
Erbb2	ENSMUSG00000062312	2	2	Receptor tyrosine-protein kinase erbB-2	Cell membrane		EGF;NRG
Erbb3	ENSMUSG00000018166	2	2	Receptor tyrosine-protein kinase erbB-3	Membrane		NRG
Erbb4	ENSMUSG00000062209	2	2	Receptor tyrosine-protein kinase erbB-4	Cell membrane	neuron associated cell;neuron associated cell (sensu Vertebrata);oligodendrocyte precursor cell;macroglial cell;astrocyte of the cerebellum;oligodendrocyte;interneuron;cortical interneuron;cerebral cortex GABAergic interneuron;lamp5 GABAergic cortical interneuron;sncg GABAergic cortical interneuron;vip GABAergic cortical interneuron;pvalb GABAergic cortical interneuron;inhibitory interneuron;GABA…	EGF;NRG
Erbin	ENSMUSG00000021709	3	2	Erbin (Densin-180-like protein) (Erbb2-interacting protein) (Protein LAP2)	Cell junction	oligodendrocyte
Erc2	ENSMUSG00000040640	2	2	ERC protein 2 (CAZ-associated structural protein 1) (CAST1)	Cytoplasm	hippocampal neuron
Ercc1	ENSMUSG00000003549	2	2	DNA excision repair protein ERCC-1	Nucleus	endothelial cell of coronary artery;cardiac endothelial cell
Ercc2	ENSMUSG00000030400	2	2	General transcription and DNA repair factor IIH helicase subunit XPD (TFIIH subunit XPD)	Nucleus;Cytoplasm
Ercc6	ENSMUSG00000054051	2	2	DNA excision repair protein ERCC-6	Nucleus
Ercc6l	ENSMUSG00000051220	2	2	DNA excision repair protein ERCC-6-like	Chromosome
Ereg	ENSMUSG00000029377	3	3	Proepiregulin	Cell membrane
Erg	ENSMUSG00000040732	2	2	Transcriptional regulator ERG	Nucleus;Cytoplasm	endothelial stalk cell;endothelial cell;endothelial cell of vascular tree
Erg28	ENSMUSG00000021252	2	2	Ergosterol biosynthetic protein 28 homolog	Endoplasmic reticulum membrane
Ern1	ENSMUSG00000020715	2	2	Serine/threonine-protein kinase/endoribonuclease IRE1 (Endoplasmic reticulum-to-nucleus signaling 1) (Inositol-requiring protein 1) (Ire1-alpha) (IRE1a)	Endoplasmic reticulum membrane
Ern2	ENSMUSG00000030866	2	2	Serine/threonine-protein kinase/endoribonuclease IRE2 (Endoplasmic reticulum-to-nucleus signaling 2) (Inositol-requiring protein 2) (Ire1-beta) (IRE1b) (mIre1)	Endoplasmic reticulum membrane	goblet cell;intestine goblet cell;large intestine goblet cell
Ero1l	ENSMUSG00000021831	2	2
Ero1lb	ENSMUSG00000057069	2	2
Erp44	ENSMUSG00000028343	2	2	Endoplasmic reticulum resident protein 44 (ER protein 44) (ERp44) (Thioredoxin domain-containing protein 4)	Endoplasmic reticulum lumen	late pro-B cell;plasma cell
Esam	ENSMUSG00000001946	2	2	Endothelial cell-selective adhesion molecule	Cell junction	blood vessel endothelial cell;vein endothelial cell;vasa recta descending limb cell;endothelial cell of coronary artery;kidney efferent arteriole endothelial cell;endothelial cell of artery;kidney capillary endothelial cell;capillary endothelial cell;endothelial cell;endothelial cell of vascular tree;cardiac endothelial cell;smooth muscle cell of the pulmonary artery;tracheobronchial smooth muscl…	ESAM
Esd	ENSMUSG00000021996	3	2	S-formylglutathione hydrolase (FGH)	Cytoplasm;Cytoplasmic vesicle
Espl1	ENSMUSG00000058290	2	2	Separin	Cytoplasm
Espn	ENSMUSG00000028943	2	2	Espin (Ectoplasmic specialization protein)	Cytoplasm	ovarian surface epithelial cell
Esr1	ENSMUSG00000019768	2	2	Estrogen receptor (ER) (ER-alpha) (Estradiol receptor) (Nuclear receptor subfamily 3 group A member 1)	Nucleus		DHEA;Estradiol
Esr2	ENSMUSG00000021055	2	2	Estrogen receptor beta (ER-beta) (Nuclear receptor subfamily 3 group A member 2)	Nucleus		Estradiol
Esrra	ENSMUSG00000024955	2	2	Steroid hormone receptor ERR1 (Estrogen receptor-like 1) (Estrogen-related receptor alpha) (ERR-alpha) (Nuclear receptor subfamily 3 group B member 1)	Nucleus
Esrrb	ENSMUSG00000021255	2	2	Steroid hormone receptor ERR2 (Estrogen receptor-like 2) (Estrogen-related receptor beta) (ERR-beta) (Nuclear receptor subfamily 3 group B member 2)	Nucleus
Esrrg	ENSMUSG00000026610	2	2	Estrogen-related receptor gamma (Estrogen receptor-related protein 3) (Nuclear receptor subfamily 3 group B member 3)	Nucleus	renal intercalated cell;renal beta-intercalated cell;renal alpha-intercalated cell;macula densa epithelial cell;kidney loop of Henle ascending limb epithelial cell;kidney loop of Henle thick ascending limb epithelial cell;kidney loop of Henle medullary thick ascending limb epithelial cell;kidney loop of Henle cortical thick ascending limb epithelial cell;kidney loop of Henle thin ascending limb e…
Ess2	ENSMUSG00000003527	2	2	Splicing factor ESS-2 homolog (ES2 protein) (Expressed sequence 2 embryonic lethal)	Nucleus
Esyt2	ENSMUSG00000021171	2	2	Extended synaptotagmin-2 (E-Syt2)	Cell membrane	endothelial stalk cell
Esyt3	ENSMUSG00000037681	2	2	Extended synaptotagmin-3 (E-Syt3)	Cell membrane
Etfbkmt	ENSMUSG00000039958	2	2	Electron transfer flavoprotein beta subunit lysine methyltransferase
Etnk1	ENSMUSG00000030275	2	2	Ethanolamine kinase 1 (EKI 1)	Cytoplasm
Etnppl	ENSMUSG00000019232	2	2	Ethanolamine-phosphate phospho-lyase	Mitochondrion	astrocyte of the cerebellum
Ets1	ENSMUSG00000032035	2	2	Protein C-ets-1 (p54)	Nucleus	T cell;regulatory T cell;immature T cell;thymocyte;double negative thymocyte
Ets2	ENSMUSG00000022895	2	2	Protein C-ets-2	Nucleus	luminal epithelial cell of mammary gland;bladder urothelial cell;mammary gland epithelial cell;bladder cell
Etv1	ENSMUSG00000004151	2	2	ETS translocation variant 1 (Ets-related protein 81)	Nucleus	pancreatic A cell;pancreatic PP cell;PP cell;L5 extratelencephalic projecting glutamatergic cortical neuron;granule cell;cerebellar granule cell;L5/6 near-projecting glutamatergic neuron of the primary motor cortex
Etv2	ENSMUSG00000006311	2	2	ETS translocation variant 2 (Ets-related protein 71)	Nucleus
Etv3	ENSMUSG00000003382	2	2	ETS translocation variant 3 (ETS domain transcriptional repressor PE1) (PE-1) (Mitogenic Ets transcriptional suppressor)	Nucleus	dendritic cell;plasmacytoid dendritic cell;CD141-positive myeloid dendritic cell;conventional dendritic cell;myeloid dendritic cell;CD1c-positive myeloid dendritic cell
Etv4	ENSMUSG00000017724	2	2	ETS translocation variant 4 (Polyomavirus enhancer activator 3) (Protein PEA3)	Nucleus
Etv5	ENSMUSG00000013089	2	2	ETS translocation variant 5	Nucleus	type II pneumocyte;lung secretory cell
Etv6	ENSMUSG00000030199	2	2	Transcription factor ETV6 (ETS translocation variant 6) (ETS-related protein Tel1) (Tel)	Nucleus
Eva1a	ENSMUSG00000035104	2	2	Protein eva-1 homolog A (Protein FAM176A) (Transmembrane protein 166)	Endoplasmic reticulum membrane	kidney distal convoluted tubule epithelial cell
Evl	ENSMUSG00000021262	3	2	Ena/VASP-like protein (Ena/vasodilator-stimulated phosphoprotein-like)	Cytoplasm
Evpl	ENSMUSG00000034282	2	2	Envoplakin (210 kDa cornified envelope precursor protein) (p210)	Cell junction	squamous epithelial cell
Evx1	ENSMUSG00000005503	2	2	Homeobox even-skipped homolog protein 1 (EVX-1)	Nucleus
Evx2	ENSMUSG00000001815	2	2	Homeobox even-skipped homolog protein 2 (EVX-2)	Nucleus
Ewsr1	ENSMUSG00000009079	2	2	RNA-binding protein EWS	Nucleus	mesenchymal cell
Exoc3l2	ENSMUSG00000011263	2	2	Exocyst complex component 3-like 2		fenestrated cell;glomerular endothelial cell
Exoc4	ENSMUSG00000029763	2	2	Exocyst complex component 4 (Exocyst complex component Sec8)	Midbody
Exosc9	ENSMUSG00000027714	2	2	Exosome complex component RRP45 (Autoantigen PM/Scl 1) (Exosome component 9) (P75 polymyositis-scleroderma overlap syndrome-associated autoantigen) (Polymyositis/scleroderma autoantigen 1) (Polymyositis/scleroderma autoantigen 75 kDa) (PM/Scl-75)	Cytoplasm
Exph5	ENSMUSG00000034584	2	2	Exophilin-5 (Synaptotagmin-like protein homolog lacking C2 domains b) (SlaC2-b) (Slp homolog lacking C2 domains b)		granule cell;cerebellar granule cell
Ext1	ENSMUSG00000061731	2	2	Exostosin-1	Endoplasmic reticulum membrane
Ext2	ENSMUSG00000027198	2	2	Exostosin-2	Endoplasmic reticulum membrane
Extl1	ENSMUSG00000028838	3	3	Exostosin-like 1	Endoplasmic reticulum membrane
Eya1	ENSMUSG00000025932	2	2	Eyes absent homolog 1	Cytoplasm	neuron associated cell (sensu Vertebrata);oligodendrocyte precursor cell;leptomeningeal cell;fibroblast
Eya2	ENSMUSG00000017897	2	2	Eyes absent homolog 2	Cytoplasm	basal epithelial cell of tracheobronchial tree;leptomeningeal cell;fibroblast
Eya3	ENSMUSG00000028886	2	2	Eyes absent homolog 3	Cytoplasm
Eya4	ENSMUSG00000010461	2	2	Eyes absent homolog 4	Cytoplasm
Ezh1	ENSMUSG00000006920	2	2	Histone-lysine N-methyltransferase EZH1	Nucleus
Ezh2	ENSMUSG00000029687	2	2	Histone-lysine N-methyltransferase EZH2	Nucleus	immature alpha-beta T cell;immature NK T cell;neural progenitor cell
Ezr	ENSMUSG00000052397	1	1	Ezrin (Cytovillin) (Villin-2) (p81)	Apical cell membrane	bladder urothelial cell
F11r	ENSMUSG00000038235	2	2	Junctional adhesion molecule A (JAM-A) (Junctional adhesion molecule 1) (JAM-1) (CD antigen CD321)	Cell junction	pancreatic ductal cell	JAM
F13a1	ENSMUSG00000039109	2	2	Coagulation factor XIII A chain (Coagulation factor XIIIa)	Cytoplasm	classical monocyte;basophil;myeloid leukocyte;monocyte;intermediate monocyte;myeloid cell;promonocyte;myeloid lineage restricted progenitor cell;chondrocyte
F2r	ENSMUSG00000048376	2	2	Proteinase-activated receptor 1 (PAR-1) (Thrombin receptor)	Cell membrane	kidney capillary endothelial cell;fenestrated cell;endocardial cell;vascular leptomeningeal cell;fibroblast of lung;mesothelial fibroblast	PARs;KLK;PROCR
F2rl1	ENSMUSG00000021678	2	2	Proteinase-activated receptor 2 (PAR-2) (Coagulation factor II receptor-like 1) (G-protein coupled receptor 11) (Thrombin receptor-like 1)	Cell membrane	duct epithelial cell;pancreatic ductal cell	PARs;KLK
F2rl2	ENSMUSG00000021675	2	2	Proteinase-activated receptor 3 (PAR-3) (Coagulation factor II receptor-like 2) (Thrombin receptor-like 2)	Cell membrane		PARs
F2rl3	ENSMUSG00000050147	2	2	Proteinase-activated receptor 4 (PAR-4) (Coagulation factor II receptor-like 3) (Thrombin receptor-like 3)	Cell membrane		PARs
F3	ENSMUSG00000028128	2	2	Tissue factor (TF) (Coagulation factor III) (CD antigen CD142)	Membrane	respiratory basal cell;basal cell of epithelium of trachea;basal cell of epithelium of bronchus;pancreatic ductal cell;luminal epithelial cell of mammary gland;epithelial cell of lacrimal sac;goblet cell;respiratory goblet cell;tracheal goblet cell;basal cell of prostate epithelium;respiratory epithelial cell;epithelial cell of lower respiratory tract;club cell;basal epithelial cell of tracheobro…
F8	ENSMUSG00000031196	2	2	Coagulation factor VIII (Procoagulant component)	Secreted	squamous epithelial cell;blood vessel endothelial cell;endothelial cell of artery;kidney capillary endothelial cell;glomerular capillary endothelial cell;capillary endothelial cell;lung microvascular endothelial cell;lung endothelial cell;fenestrated cell;glomerular endothelial cell;endothelial cell;endothelial cell of vascular tree;endothelial cell of lymphatic vessel;endothelial cell of sinusoi…
F9	ENSMUSG00000031138	2	2	Coagulation factor IX	Secreted
Faah	ENSMUSG00000034171	2	2	Fatty-acid amide hydrolase 1	Endoplasmic reticulum membrane
Faap100	ENSMUSG00000025384	2	2	Fanconi anemia core complex-associated protein 100 (Fanconi anemia-associated protein of 100 kDa)	Nucleus
Fabp12	ENSMUSG00000027530	2	2	Fatty acid-binding protein 12
Fabp3	ENSMUSG00000028773	2	2	Fatty acid-binding protein, heart (Fatty acid-binding protein 3) (Heart-type fatty acid-binding protein) (H-FABP) (Mammary-derived growth inhibitor) (MDGI)	Cytoplasm	kidney distal convoluted tubule epithelial cell;cardiac muscle cell
Fabp7	ENSMUSG00000019874	2	2	Fatty acid-binding protein, brain (Brain lipid-binding protein) (BLBP) (Brain-type fatty acid-binding protein) (B-FABP) (Fatty acid-binding protein 7)	Cytoplasm	glioblast;ependymal cell;hypendymal cell;Kupffer cell;erythrocyte;neuron associated cell (sensu Vertebrata);oligodendrocyte precursor cell;Schwann cell;vascular leptomeningeal cell;mesothelial fibroblast;neural progenitor cell
Fadd	ENSMUSG00000031077	2	2	FAS-associated death domain protein (FAS-associating death domain-containing protein) (Mediator of receptor induced toxicity)
Fah	ENSMUSG00000030630	2	2	Fumarylacetoacetase (FAA)		brush cell
Fam104a	ENSMUSG00000041629	2	2	Protein FAM104A
Fam107b	ENSMUSG00000026655	2	2	Protein FAM107B		eosinophil;mature B cell;naive B cell;Purkinje cell
Fam129a	ENSMUSG00000026483	2	2
Fam136a	ENSMUSG00000057497	2	2	Protein FAM136A
Fam13b	ENSMUSG00000036501	2	2	Protein FAM13B
Fam192a	ENSMUSG00000031774	2	2
Fam20a	ENSMUSG00000020614	2	2	Pseudokinase FAM20A	Secreted	neuron associated cell;glial cell;macroglial cell;astrocyte;astrocyte of the cerebellum
Fam20c	ENSMUSG00000025854	2	2	Extracellular serine/threonine protein kinase FAM20C	Golgi apparatus membrane
Fam210a	ENSMUSG00000038121	2	2	Protein FAM210A	Membrane
Fam210b	ENSMUSG00000027495	2	2	Protein FAM210B, mitochondrial	Mitochondrion	erythrocyte;enucleate erythrocyte;erythroid lineage cell
Fam214a	ENSMUSG00000034858	2	2			plasma cell
Fam49b	ENSMUSG00000022378	3	2
Fam83d	ENSMUSG00000027654	2	2	Protein FAM83D	Cytoplasm
Fam92a	ENSMUSG00000028218	2	2
Fancc	ENSMUSG00000021461	2	2	Fanconi anemia group C protein homolog (Protein FACC)	Nucleus
Fanci	ENSMUSG00000039187	2	2	Fanconi anemia group I protein homolog (Protein FACI)	Nucleus
Fancl	ENSMUSG00000004018	2	2	E3 ubiquitin-protein ligase FANCL	Cytoplasm
Fap	ENSMUSG00000000392	3	3	Prolyl endopeptidase FAP	Secreted
Far2	ENSMUSG00000030303	2	2	Fatty acyl-CoA reductase 2	Peroxisome membrane
Fas	ENSMUSG00000024778	2	2	Tumor necrosis factor receptor superfamily member 6 (Apo-1 antigen) (Apoptosis-mediating surface antigen FAS) (FASLG receptor) (CD antigen CD95)	Cell membrane	kidney efferent arteriole endothelial cell;kidney capillary endothelial cell;fenestrated cell;glomerular endothelial cell;kidney cortex artery cell;smooth muscle cell of the pulmonary artery;tracheobronchial smooth muscle cell;bronchial smooth muscle cell;skeletal muscle satellite cell;muscle precursor cell	FASLG
Fasl	ENSMUSG00000000817	2	2	Tumor necrosis factor ligand superfamily member 6 (CD95 ligand) (Fas antigen ligand)	Cell membrane	alpha-beta T cell;mature alpha-beta T cell;CD4-positive, alpha-beta T cell;CD8-positive, alpha-beta T cell;mature NK T cell;innate lymphoid cell;natural killer cell
Fasn	ENSMUSG00000025153	1	1	Fatty acid synthase	Cytoplasm	type II pneumocyte;lung secretory cell
Fat1	ENSMUSG00000070047	3	3	FAT atypical cadherin 1		Sertoli cell;hypendymal cell
Fat4	ENSMUSG00000046743	3	3	Protocadherin Fat 4 (FAT tumor suppressor homolog 4) (Fat-like cadherin protein FAT-J)	Membrane	stromal cell of ovary;interstitial cell of ovary
Fbh1	ENSMUSG00000058594	2	2	F-box DNA helicase 1	Nucleus
Fbl	ENSMUSG00000046865	2	2	rRNA 2'-O-methyltransferase fibrillarin	Nucleus
Fbln1	ENSMUSG00000006369	2	2	Fibulin-1 (FIBL-1) (Basement-membrane protein 90) (BM-90)	Secreted	connective tissue cell;fibroblast;fibroblast of cardiac tissue;fibroblast of connective tissue of prostate;stromal cell;stromal cell of ovary;interstitial cell of ovary;adventitial cell
Fbln2	ENSMUSG00000064080	2	2	Fibulin-2 (FIBL-2)	Secreted	mesenchymal stem cell of adipose tissue;Sertoli cell;vein endothelial cell;smooth muscle cell of the pulmonary artery;fibroblast of cardiac tissue
Fbn1	ENSMUSG00000027204	2	2	Fibrillin-1	Secreted	mesenchymal stem cell;mesenchymal stem cell of adipose tissue;connective tissue cell;fibroblast of cardiac tissue;fibroblast of connective tissue of prostate;stromal cell;adventitial cell
Fbxl12	ENSMUSG00000066892	2	2	F-box/LRR-repeat protein 12 (F-box and leucine-rich repeat protein 12) (F-box protein FBL12)		immature T cell
Fbxl13	ENSMUSG00000048520	2	2	F-box and leucine-rich repeat protein 13 (Dynein regulatory complex subunit 6) (F-box/LRR-repeat protein 13)	Cytoplasm
Fbxl16	ENSMUSG00000025738	2	2	F-box/LRR-repeat protein 16 (F-box and leucine-rich repeat protein 16)
Fbxl17	ENSMUSG00000023965	2	2	F-box/LRR-repeat protein 17 (F-box and leucine-rich repeat protein 17) (F-box only protein 13)	Cytoplasm
Fbxl19	ENSMUSG00000030811	2	2	F-box/LRR-repeat protein 19 (F-box and leucine-rich repeat protein 19)
Fbxl20	ENSMUSG00000020883	2	2	F-box/LRR-repeat protein 20 (F-box and leucine-rich repeat protein 20) (F-box/LRR-repeat protein 2-like)	Cytoplasm
Fbxl3	ENSMUSG00000022124	2	2	F-box/LRR-repeat protein 3 (F-box and leucine-rich repeat protein 3A) (F-box/LRR-repeat protein 3A) (Protein after-hours) (Protein overtime)	Nucleus
Fbxl4	ENSMUSG00000040410	2	2	F-box/LRR-repeat protein 4 (F-box and leucine-rich repeat protein 4)	Cytoplasm
Fbxl7	ENSMUSG00000043556	2	2	F-box/LRR-repeat protein 7 (F-box and leucine-rich repeat protein 7)	Cytoplasm	leptomeningeal cell
Fbxo11	ENSMUSG00000005371	2	2	F-box only protein 11	Nucleus
Fbxo17	ENSMUSG00000030598	2	2	F-box only protein 17 (F-box only protein 26)
Fbxo2	ENSMUSG00000041556	2	2	F-box only protein 2	Cytoplasm;Microsome membrane
Fbxo21	ENSMUSG00000032898	2	2	F-box only protein 21
Fbxo3	ENSMUSG00000027180	2	2	F-box only protein 3	Nucleus
Fbxo31	ENSMUSG00000052934	2	2	F-box only protein 31
Fbxo32	ENSMUSG00000022358	2	2	F-box only protein 32 (Atrogin-1) (Muscle atrophy F-box protein) (MAFbx)	Cytoplasm	basal epithelial cell of tracheobronchial tree;smooth muscle cell of prostate
Fbxo33	ENSMUSG00000035329	2	2	F-box only protein 33 (AIG30-12-1)
Fbxo4	ENSMUSG00000022184	2	2	F-box only protein 4	Cytoplasm
Fbxo41	ENSMUSG00000047013	2	2	F-box only protein 41
Fbxo5	ENSMUSG00000019773	2	2	F-box only protein 5 (Early mitotic inhibitor 1)	Nucleus	thymocyte
Fbxw11	ENSMUSG00000020271	2	2	F-box/WD repeat-containing protein 11 (F-box and WD repeats protein beta-TrCP2) (F-box/WD repeat-containing protein 1B) (Homologous to Slimb protein) (HOS)	Cytoplasm
Fbxw7	ENSMUSG00000028086	2	2	F-box/WD repeat-containing protein 7 (F-box and WD-40 domain-containing protein 7) (F-box protein FBW7) (F-box protein Fbxw6) (F-box-WD40 repeat protein 6) (SEL-10)	Nucleus	pyramidal neuron;L6 intratelencephalic projecting glutamatergic neuron of the primary motor cortex;L5 extratelencephalic projecting glutamatergic cortical neuron;glutamatergic neuron;L2/3-6 intratelencephalic projecting glutamatergic cortical neuron;L2/3 intratelencephalic projecting glutamatergic neuron of the primary motor cortex;L4/5 intratelencephalic projecting glutamatergic neuron of the pr…
Fcgr1	ENSMUSG00000015947	2	2	High affinity immunoglobulin gamma Fc receptor I (IgG Fc receptor I) (Fc-gamma RI) (FcRI) (CD antigen CD64)	Cell membrane	phagocyte;macrophage;tissue-resident macrophage;Kupffer cell;central nervous system macrophage;microglial cell;classical monocyte;leukocyte;professional antigen presenting cell;myeloid leukocyte;intermediate monocyte;myeloid cell
Fcgr2b	ENSMUSG00000026656	2	2	Fc receptor, IgG, low affinity IIb		endothelial cell of sinusoid;endothelial cell of hepatic sinusoid;phagocyte;macrophage;professional antigen presenting cell;dendritic cell;conventional dendritic cell
Fcgr3	ENSMUSG00000059498	2	2	Low affinity immunoglobulin gamma Fc region receptor III (IgG Fc receptor III) (Fc-gamma RIII) (FcRIII) (CD antigen CD16)	Cell membrane	phagocyte;macrophage;tissue-resident macrophage;Kupffer cell;central nervous system macrophage;microglial cell;classical monocyte;hematopoietic cell;eosinophil;leukocyte;professional antigen presenting cell;mature B cell;naive B cell;myeloid leukocyte;naive T cell;myeloid cell;proerythroblast
Fcgr4	ENSMUSG00000059089	3	3	Low affinity immunoglobulin gamma Fc region receptor III-A (IgG Fc receptor III-A) (CD16-2) (FcgammaRIV) (CD antigen CD16a)	Cell membrane	Kupffer cell;lung macrophage;classical monocyte;non-classical monocyte;intermediate monocyte;plasma cell
Fcgrt	ENSMUSG00000003420	2	2	IgG receptor FcRn large subunit p51 (FcRn) (IgG Fc fragment receptor transporter alpha chain) (Neonatal Fc receptor)	Cell membrane	mesenchymal stem cell of adipose tissue;endothelial cell of sinusoid;endothelial cell of hepatic sinusoid;Kupffer cell
Fcmr	ENSMUSG00000042474	2	2	Fas apoptotic inhibitory molecule 3 (IgM Fc fragment receptor) (Regulator of Fas-induced apoptosis Toso)	Membrane	mononuclear cell;lymphocyte;B cell
Fcrls	ENSMUSG00000015852	2	2			phagocyte;macrophage;tissue-resident macrophage;central nervous system macrophage;microglial cell;hematopoietic cell;leukocyte;professional antigen presenting cell;plasmacytoid dendritic cell;CD141-positive myeloid dendritic cell;myeloid dendritic cell;myeloid leukocyte;myeloid cell
Fdx1	ENSMUSG00000032051	2	2	Adrenodoxin, mitochondrial (Adrenal ferredoxin) (Ferredoxin-1)	Mitochondrion matrix	Leydig cell
Fen1	ENSMUSG00000024742	2	2	Flap endonuclease 1 (FEN-1)	Nucleus	erythroblast
Fermt1	ENSMUSG00000027356	2	2	Fermitin family homolog 1 (Kindlin-1) (Unc-112-related protein 1)	Cytoplasm	intestinal crypt stem cell;goblet cell;intestine goblet cell;large intestine goblet cell
Fermt3	ENSMUSG00000024965	2	2	Fermitin family homolog 3 (Kindlin-3) (Unc-112-related protein 2)	Cell projection
Fezf1	ENSMUSG00000029697	3	3	Fez family zinc finger protein 1	Nucleus
Fezf2	ENSMUSG00000021743	2	2	Fez family zinc finger protein 2 (Forebrain embryonic zinc finger-like protein 2) (Zinc finger protein 312) (Zinc finger protein Fez-like)	Nucleus
Ffar1	ENSMUSG00000044453	2	2	Free fatty acid receptor 1 (G-protein coupled receptor 40)	Cell membrane
Ffar2	ENSMUSG00000051314	2	2	Free fatty acid receptor 2 (G-protein coupled receptor 43) (Leukocyte-specific STAT-induced GPCR)	Cell membrane	megakaryocyte-erythroid progenitor cell
Ffar3	ENSMUSG00000019429	2	2	Free fatty acid receptor 3 (G-protein coupled receptor 41)	Cell membrane
Ffar4	ENSMUSG00000054200	2	2	Free fatty acid receptor 4 (G-protein coupled receptor 120) (G-protein coupled receptor GT01) (Omega-3 fatty acid receptor 1)	Cell membrane	pancreatic D cell;PP cell
Fga	ENSMUSG00000028001	1	1	Fibrinogen alpha chain	Secreted	hepatocyte
Fgb	ENSMUSG00000033831	1	1	Fibrinogen beta chain	Secreted	pancreatic A cell;pancreatic PP cell;PP cell;hepatocyte
Fgf1	ENSMUSG00000036585	2	2	Fibroblast growth factor 1 (FGF-1) (Acidic fibroblast growth factor) (aFGF) (Heparin-binding growth factor 1) (HBGF-1)	Secreted;Cytoplasm	glomerular endothelial cell
Fgf10	ENSMUSG00000021732	2	2	Fibroblast growth factor 10 (FGF-10) (Keratinocyte growth factor 2)	Secreted
Fgf12	ENSMUSG00000022523	2	2	Fibroblast growth factor 12 (FGF-12) (Fibroblast growth factor homologous factor 1) (FHF-1) (Myocyte-activating factor)	Nucleus	neural cell;neuron;pvalb GABAergic cortical interneuron;meis2 expressing cortical GABAergic cell
Fgf15	ENSMUSG00000031073	2	2	Fibroblast growth factor 15 (FGF-15)	Secreted
Fgf16	ENSMUSG00000031230	2	2	Fibroblast growth factor 16 (FGF-16)	Secreted
Fgf17	ENSMUSG00000022101	2	2	Fibroblast growth factor 17 (FGF-17)	Secreted
Fgf18	ENSMUSG00000057967	2	2	Fibroblast growth factor 18 (FGF-18) (zFGF5)	Secreted	muscle cell;smooth muscle cell;vascular associated smooth muscle cell;aortic smooth muscle cell
Fgf2	ENSMUSG00000037225	2	2	Fibroblast growth factor 2 (FGF-2) (Basic fibroblast growth factor) (bFGF) (Heparin-binding growth factor 2) (HBGF-2)	Secreted
Fgf21	ENSMUSG00000030827	2	2	Fibroblast growth factor 21 (FGF-21)	Secreted	pancreatic acinar cell;acinar cell
Fgf22	ENSMUSG00000020327	2	2	Fibroblast growth factor 22 (FGF-22)	Secreted
Fgf23	ENSMUSG00000000182	2	2	Fibroblast growth factor 23 (FGF-23)	Secreted
Fgf3	ENSMUSG00000031074	2	2	Fibroblast growth factor 3 (FGF-3) (Heparin-binding growth factor 3) (HBGF-3) (Proto-oncogene Int-2)	Endoplasmic reticulum;Golgi apparatus
Fgf4	ENSMUSG00000050917	2	2	Fibroblast growth factor 4 (FGF-4) (Heparin-binding growth factor 4) (HBGF-4) (K-fibroblast growth factor)	Secreted
Fgf5	ENSMUSG00000029337	2	2	Fibroblast growth factor 5 (FGF-5) (Heparin-binding growth factor 5) (HBGF-5)	Secreted	Schwann cell
Fgf7	ENSMUSG00000027208	2	2	Fibroblast growth factor 7 (FGF-7) (Heparin-binding growth factor 7) (HBGF-7) (Keratinocyte growth factor) (KGF)	Secreted
Fgf8	ENSMUSG00000025219	2	2	Fibroblast growth factor 8 (FGF-8) (Androgen-induced growth factor) (AIGF) (Heparin-binding growth factor 8) (HBGF-8)	Secreted
Fgf9	ENSMUSG00000021974	2	2	Fibroblast growth factor 9 (FGF-9) (Glia-activating factor) (GAF) (HBGF-9)	Secreted	mesothelial cell of pleura;mesothelial cell of visceral pleura;kidney loop of Henle ascending limb epithelial cell;kidney loop of Henle thick ascending limb epithelial cell;kidney loop of Henle cortical thick ascending limb epithelial cell
Fgfbp3	ENSMUSG00000047632	2	2	Fibroblast growth factor-binding protein 3 (FGF-BP3) (FGF-binding protein 3) (FGFBP-3)	Secreted	glioblast;neural progenitor cell
Fgfr1	ENSMUSG00000031565	2	2	Fibroblast growth factor receptor 1 (FGFR-1) (bFGF-R-1)	Cell membrane	skeletal muscle satellite cell;muscle precursor cell;vascular leptomeningeal cell (Mmus)	FGF;NCAM
Fgfr1op	ENSMUSG00000069135	2	2
Fgfr2	ENSMUSG00000030849	2	2	Fibroblast growth factor receptor 2 (FGFR-2)	Cell membrane	neuron associated cell;glial cell;macroglial cell;astrocyte;Bergmann glial cell;astrocyte of the cerebellum;oligodendrocyte;cerebellar Golgi cell;leptomeningeal cell;hepatic stellate cell	FGF
Fgfr3	ENSMUSG00000054252	3	2	Fibroblast growth factor receptor 3 (FGFR-3)	Cell membrane	glioblast;chondrocyte	FGF
Fgfr4	ENSMUSG00000005320	2	2	Fibroblast growth factor receptor 4 (FGFR-4)	Cell membrane	skeletal muscle satellite cell;muscle precursor cell	FGF
Fgg	ENSMUSG00000033860	3	2	Fibrinogen gamma chain	Secreted	hepatocyte
Fgl1	ENSMUSG00000031594	2	2	Fibrinogen-like protein 1 (Fibrinogen-related protein 1) (Mfrep-1) (Liver fibrinogen-related protein-1) (Mfire-1)	Secreted	epithelial cell of prostate;luminal cell of prostate epithelium;basal cell of prostate epithelium
Fgr	ENSMUSG00000028874	2	2	Tyrosine-protein kinase Fgr	Cell membrane	classical monocyte;plasmacytoid dendritic cell;monocyte;non-classical monocyte;intermediate monocyte
Fh1	ENSMUSG00000026526	2	2	Fumarate hydratase 1
Fhl2	ENSMUSG00000008136	2	2	Four and a half LIM domains protein 2 (FHL-2) (Skeletal muscle LIM-protein 3) (SLIM-3)	Cytoplasm	cardiac muscle cell;mesangial cell
Fhod1	ENSMUSG00000014778	2	2	FH1/FH2 domain-containing protein 1 (Formin homolog overexpressed in spleen 1) (FHOS) (Formin homology 2 domain-containing protein 1)	Cytoplasm	fibroblast of lung
Fibcd1	ENSMUSG00000026841	3	3	Fibrinogen C domain-containing protein 1	Membrane	hypendymal cell
Fign	ENSMUSG00000075324	2	2	Fidgetin	Nucleus matrix	neuron associated cell (sensu Vertebrata);oligodendrocyte precursor cell;mesangial cell
Fkbp5	ENSMUSG00000024222	2	2	Peptidyl-prolyl cis-trans isomerase FKBP5 (PPIase FKBP5)	Cytoplasm	DN3 thymocyte;leptomeningeal cell
Fli1	ENSMUSG00000016087	2	2	Friend leukemia integration 1 transcription factor (Retroviral integration site protein Fli-1)	Nucleus	blood vessel endothelial cell;endothelial stalk cell;endothelial cell of coronary artery;cardiac endothelial cell
Flna	ENSMUSG00000031328	2	2	Filamin-A (FLN-A) (Actin-binding protein 280) (ABP-280) (Alpha-filamin) (Endothelial actin-binding protein) (Filamin-1) (Non-muscle filamin)	Cytoplasm	neuroendocrine cell;alveolar macrophage;lung macrophage;smooth muscle cell of trachea;granulocyte;neutrophil
Flnb	ENSMUSG00000025278	2	2	Filamin-B (FLN-B) (ABP-280-like protein) (Actin-binding-like protein) (Beta-filamin)	Cytoplasm	bladder urothelial cell;bladder cell
Flot1	ENSMUSG00000059714	2	2	Flotillin-1	Cell membrane
Flot2	ENSMUSG00000061981	2	2	Flotillin-2 (Epidermal surface antigen) (ESA) (Membrane component chromosome 17 surface marker 1 homolog)	Cell membrane
Flt1	ENSMUSG00000029648	2	2	Vascular endothelial growth factor receptor 1 (VEGFR-1)	Cell membrane	epithelial cell;squamous epithelial cell;blood vessel endothelial cell;vein endothelial cell;vasa recta descending limb cell;endothelial stalk cell;endothelial cell of coronary artery;kidney efferent arteriole endothelial cell;kidney capillary endothelial cell;prostate gland microvascular endothelial cell;endothelial cell;endothelial cell of vascular tree;cardiac endothelial cell
Flt3	ENSMUSG00000042817	2	2	Receptor-type tyrosine-protein kinase FLT3	Membrane	dendritic cell;plasmacytoid dendritic cell;conventional dendritic cell;myeloid dendritic cell	FLT3
Flt3l	ENSMUSG00000110206	2	2	FMS-like tyrosine kinase 3 ligand		adventitial cell
Flt4	ENSMUSG00000020357	2	2	Vascular endothelial growth factor receptor 3 (VEGFR-3)	Cell membrane	endothelial cell;endothelial cell of lymphatic vessel;endothelial cell of sinusoid;endothelial cell of hepatic sinusoid
Fmc1	ENSMUSG00000019689	2	2	Protein FMC1 homolog (Formation of mitochondrial complex V assembly factor 1)	Mitochondrion	renal intercalated cell;renal beta-intercalated cell;kidney distal convoluted tubule epithelial cell
Fmo4	ENSMUSG00000026692	2	2	Dimethylaniline monooxygenase [N-oxide-forming] 4	Microsome membrane
Fmod	ENSMUSG00000041559	2	2	Fibromodulin (FM) (Collagen-binding 59 kDa protein) (Keratan sulfate proteoglycan fibromodulin) (KSPG fibromodulin)	Secreted	stem cell;mesenchymal stem cell;club cell;vascular leptomeningeal cell (Mmus);connective tissue cell;stromal cell;chondrocyte
Fmr1	ENSMUSG00000000838	2	2	Fragile X messenger ribonucleoprotein 1 (Fragile X messenger ribonucleoprotein) (FMRP) (Protein FMR-1) (mFmr1p)	Cytoplasm
Fn1	ENSMUSG00000026193	2	2	Fibronectin (FN)	Secreted	ciliated cell of the bronchus;bronchial epithelial cell;monocyte;chondrocyte
Fndc5	ENSMUSG00000001334	2	2	Fibronectin type III domain-containing protein 5 (Fibronectin type III repeat-containing protein 2) (Peroxisomal protein) (PeP)	Cell membrane	pvalb GABAergic cortical interneuron
Folr1	ENSMUSG00000001827	2	2	Folate receptor alpha (FR-alpha) (Folate receptor 1) (Folate-binding protein 1)	Cell membrane	kidney proximal convoluted tubule epithelial cell;kidney proximal straight tubule epithelial cell;seminal vesicle glandular cell;pancreatic D cell;pancreatic PP cell;PP cell;brush cell
Folr2	ENSMUSG00000032725	2	2	Folate receptor beta (FR-beta) (Folate receptor 2) (Folate-binding protein 2)	Cell membrane	Kupffer cell;lung macrophage
Fopnl	ENSMUSG00000022677	2	2
Fosl1	ENSMUSG00000024912	2	2	Fos-related antigen 1 (FRA-1)	Nucleus	basal cell;basal cell of epidermis;skeletal muscle satellite cell;muscle precursor cell;bladder cell
Fosl2	ENSMUSG00000029135	3	3	Fos-related antigen 2 (FRA-2)	Nucleus	neuroendocrine cell;basal epithelial cell of tracheobronchial tree;smooth muscle cell of trachea
Foxa1	ENSMUSG00000035451	2	2	Hepatocyte nuclear factor 3-alpha (HNF-3-alpha) (HNF-3A) (Forkhead box protein A1)	Nucleus	urothelial cell;bladder urothelial cell;urethra urothelial cell;luminal cell of prostate epithelium;respiratory epithelial cell;epithelial cell of lower respiratory tract;club cell;basal epithelial cell of tracheobronchial tree;epithelial cell of urethra;bladder cell
Foxa2	ENSMUSG00000037025	2	2	Hepatocyte nuclear factor 3-beta (HNF-3-beta) (HNF-3B) (Forkhead box protein A2)	Nucleus	respiratory epithelial cell;epithelial cell of lower respiratory tract;club cell
Foxb1	ENSMUSG00000059246	3	3	Forkhead box protein B1 (Transcription factor FKH-5)	Nucleus
Foxc1	ENSMUSG00000050295	2	2	Forkhead box protein C1 (Forkhead-related protein FKHL7) (Forkhead-related transcription factor 3) (FREAC-3) (Mesoderm/mesenchyme forkhead 1) (MF-1) (Transcription factor FKH-1)	Nucleus	endocardial cell
Foxc2	ENSMUSG00000046714	2	2	Forkhead box protein C2 (Brain factor 3) (BF-3) (Forkhead-related protein FKHL14) (Mesenchyme fork head protein 1) (MFH-1 protein) (Transcription factor FKH-14)	Nucleus	pericyte;mural cell
Foxd1	ENSMUSG00000078302	2	2	Forkhead box protein D1 (Brain factor 2) (BF-2) (Forkhead-related protein FKHL8) (Forkhead-related transcription factor 4) (FREAC-4) (HFH-BF-2)	Nucleus	vascular leptomeningeal cell;mesothelial fibroblast;stromal cell
Foxd2	ENSMUSG00000055210	3	3	Forkhead box protein D2 (Mesoderm/mesenchyme forkhead 2) (MF-2)	Nucleus
Foxd3	ENSMUSG00000067261	2	2	Forkhead box protein D3 (HNF3/FH transcription factor genesis) (Hepatocyte nuclear factor 3 forkhead homolog 2) (HFH-2)	Nucleus	Schwann cell
Foxf1	ENSMUSG00000042812	2	2	Forkhead box protein F1 (Forkhead-related protein FKHL5) (Forkhead-related transcription factor 1) (FREAC-1) (Hepatocyte nuclear factor 3 forkhead homolog 8) (HFH-8)	Nucleus	squamous epithelial cell;blood vessel endothelial cell;vein endothelial cell;endothelial cell of artery;capillary endothelial cell;mesothelial cell of pleura;mesothelial cell of visceral pleura;endothelial cell;endothelial cell of vascular tree;muscle cell;smooth muscle cell;vascular associated smooth muscle cell;aortic smooth muscle cell
Foxg1	ENSMUSG00000020950	2	2	Forkhead box protein G1 (FoxG1) (Brain factor 1) (BF-1) (BF1) (Forkhead-related protein FKHL1)	Nucleus
Foxh1	ENSMUSG00000033837	2	2	Forkhead box protein H1 (Forkhead activin signal transducer 1) (Fast-1) (Forkhead activin signal transducer 2) (Fast-2)	Nucleus
Foxi1	ENSMUSG00000047861	2	2	Forkhead box protein I1	Nucleus	kidney collecting duct epithelial cell;kidney collecting duct principal cell;renal principal cell;kidney collecting duct cell
Foxi2	ENSMUSG00000048377	2	2	Forkhead box protein I2	Nucleus
Foxj1	ENSMUSG00000034227	2	2	Forkhead box protein J1 (Hepatocyte nuclear factor 3 forkhead homolog 4) (HFH-4)	Nucleus	ependymal cell;multi-ciliated epithelial cell;ciliated columnar cell of tracheobronchial tree;hypendymal cell;respiratory epithelial cell;epithelial cell of lower respiratory tract;club cell
Foxj2	ENSMUSG00000003154	2	2	Forkhead box protein J2 (Fork head homologous X)	Nucleus
Foxj3	ENSMUSG00000032998	2	2	Forkhead box protein J3	Nucleus
Foxl2	ENSMUSG00000050397	2	2	Forkhead box protein L2 (Pituitary forkhead factor) (P-Frk)	Nucleus	granulosa cell;stromal cell of ovary;interstitial cell of ovary
Foxm1	ENSMUSG00000001517	2	2	Forkhead box protein M1 (Forkhead homolog 16) (Winged-helix transcription factor Trident)	Nucleus
Foxn1	ENSMUSG00000002057	2	2	Forkhead box protein N1 (Hepatocyte nuclear factor 3 forkhead homolog 11) (HFH-11) (HNF-3/forkhead homolog 11) (Winged-helix transcription factor nude)	Nucleus
Foxn4	ENSMUSG00000042002	2	2	Forkhead box protein N4	Nucleus
Foxo1	ENSMUSG00000044167	2	2	Forkhead box protein O1 (Forkhead box protein O1A) (Forkhead in rhabdomyosarcoma)	Cytoplasm	chondrocyte
Foxo3	ENSMUSG00000048756	2	2	Forkhead box protein O3	Cytoplasm	kidney loop of Henle ascending limb epithelial cell;kidney loop of Henle thick ascending limb epithelial cell;kidney loop of Henle medullary thick ascending limb epithelial cell;kidney loop of Henle cortical thick ascending limb epithelial cell;kidney loop of Henle thin ascending limb epithelial cell;kidney loop of Henle epithelial cell;kidney loop of Henle thin descending limb epithelial cell
Foxo4	ENSMUSG00000042903	2	2	Forkhead box protein O4 (Afxh) (Fork head domain transcription factor AFX1)	Cytoplasm;Nucleus
Foxp1	ENSMUSG00000030067	2	2	Forkhead box protein P1 (Forkhead-related transcription factor 1)	Nucleus	vein endothelial cell;medium spiny neuron;L4/5 intratelencephalic projecting glutamatergic neuron of the primary motor cortex
Foxp2	ENSMUSG00000029563	2	2	Forkhead box protein P2	Nucleus	Purkinje cell;medium spiny neuron;corticothalamic-projecting glutamatergic cortical neuron;L6 corticothalamic-projecting glutamatergic cortical neuron;leptomeningeal cell
Foxp3	ENSMUSG00000039521	1	2	Forkhead box protein P3 (Scurfin)	Nucleus	CD4-positive, alpha-beta T cell
Foxp4	ENSMUSG00000023991	2	2	Forkhead box protein P4 (Fork head-related protein-like A) (mFKHLA)	Nucleus	Purkinje cell
Fpr1	ENSMUSG00000045551	2	2	fMet-Leu-Phe receptor (fMLP receptor) (N-formyl peptide receptor) (FPR) (N-formylpeptide chemoattractant receptor)	Cell membrane	blood cell;granulocyte;neutrophil;proerythroblast	ANNEXIN;TAFA;CTSG
Fpr2	ENSMUSG00000052270	2	2	Formyl peptide receptor 2 (Formylpeptide receptor-related sequence 2) (Lipoxin A4 receptor-like protein) (N-formylpeptide receptor-like 2)	Cell membrane	alveolar macrophage;blood cell;granulocyte;neutrophil;myeloid leukocyte;immature B cell;myeloid cell;erythroid lineage cell;proerythroblast	ANNEXIN;SAA;LXA4
Fras1	ENSMUSG00000034687	2	2	Extracellular matrix organizing protein FRAS1	Cell membrane	kidney loop of Henle thin descending limb epithelial cell
Frk	ENSMUSG00000019779	2	2	Tyrosine-protein kinase FRK	Cytoplasm	kidney collecting duct epithelial cell;kidney collecting duct principal cell;renal principal cell;kidney connecting tubule epithelial cell;kidney collecting duct cell
Frmd7	ENSMUSG00000036131	3	3	FERM domain-containing protein 7	Cell projection
Frmpd1	ENSMUSG00000035615	2	2	FERM and PDZ domain-containing protein 1	Cytoplasm
Frrs1	ENSMUSG00000033386	2	2	Ferric-chelate reductase 1	Membrane
Frrs1l	ENSMUSG00000045589	2	2	DOMON domain-containing protein FRRS1L (Ferric-chelate reductase 1-like protein)	Cell membrane	pyramidal neuron;glutamatergic neuron;L2/3-6 intratelencephalic projecting glutamatergic cortical neuron;L4/5 intratelencephalic projecting glutamatergic neuron of the primary motor cortex;corticothalamic-projecting glutamatergic cortical neuron
Frs2	ENSMUSG00000020170	2	2	Fibroblast growth factor receptor substrate 2 (FGFR substrate 2) (FGFR-signaling adaptor SNT) (FRS2-alpha) (Suc1-associated neurotrophic factor target 1) (SNT-1)	Membrane
Fryl	ENSMUSG00000070733	2	2	FRY like transcription coactivator		vasa recta descending limb cell;kidney glomerular epithelial cell;podocyte
Frzb	ENSMUSG00000027004	2	2	Secreted frizzled-related protein 3 (sFRP-3) (Frezzled) (Fritz) (Frizzled-related protein 1) (FrzB-1)	Secreted	pancreatic D cell
Fscn1	ENSMUSG00000029581	3	3	Fascin (Singed-like protein)	Cytoplasm	skeletal muscle fiber;cell of skeletal muscle;mesenchymal cell
Fscn2	ENSMUSG00000025380	2	2	Fascin-2 (Retinal fascin)	Cytoplasm
Fshb	ENSMUSG00000027120	2	2	Follitropin subunit beta (Follicle-stimulating hormone beta subunit) (FSH-B) (FSH-beta) (Follitropin beta chain)	Secreted
Fshr	ENSMUSG00000032937	2	2	Follicle-stimulating hormone receptor (FSH-R) (Follitropin receptor)	Cell membrane		FSH
Fst	ENSMUSG00000021765	2	2	Follistatin (FS) (Activin-binding protein)	Secreted	stem cell;mesenchymal stem cell of adipose tissue;keratinocyte stem cell;granulosa cell;smooth muscle cell of prostate;fibroblast of connective tissue of prostate
Fstl1	ENSMUSG00000022816	2	2	Follistatin-related protein 1 (Follistatin-like protein 1) (TGF-beta-inducible protein TSC-36)	Secreted	mesenchymal stem cell of adipose tissue;muscle cell;smooth muscle cell;vascular associated smooth muscle cell;aortic smooth muscle cell;vascular leptomeningeal cell;connective tissue cell;fibroblast of cardiac tissue;mesothelial fibroblast;stromal cell;stromal cell of ovary;interstitial cell of ovary
Fstl4	ENSMUSG00000036264	2	2	Follistatin-related protein 4 (Follistatin-like protein 4) (m-D/Bsp120I 1-1)	Secreted	cerebellar Golgi cell;L4/5 intratelencephalic projecting glutamatergic neuron of the primary motor cortex
Fstl5	ENSMUSG00000034098	2	2	Follistatin-related protein 5 (Follistatin-like protein 5) (m-D/Bsp120I 1-2)	Secreted	interneuron;cortical interneuron;sncg GABAergic cortical interneuron;vip GABAergic cortical interneuron;inhibitory interneuron;GABAergic neuron
Fthl17a	ENSMUSG00000035491	2	2	Ferritin
Fto	ENSMUSG00000055932	2	2	Alpha-ketoglutarate-dependent dioxygenase FTO (Fat mass and obesity-associated protein) (Protein fatso) (U6 small nuclear RNA (2'-O-methyladenosine-N(6)-)-demethylase FTO)	Nucleus
Ftsj1	ENSMUSG00000031171	2	2	tRNA (cytidine(32)/guanosine(34)-2'-O)-methyltransferase	Cytoplasm
Fubp1	ENSMUSG00000028034	2	2	Far upstream element-binding protein 1 (FBP) (FUSE-binding protein 1)	Nucleus	neural progenitor cell
Fundc1	ENSMUSG00000025040	2	2	FUN14 domain-containing protein 1	Mitochondrion outer membrane
Furin	ENSMUSG00000030530	2	2	Furin	Golgi apparatus	alveolar macrophage
Fus	ENSMUSG00000030795	2	2	RNA-binding protein FUS (Protein pigpen)	Nucleus
Fut1	ENSMUSG00000008461	2	2	Galactoside alpha-(1,2)-fucosyltransferase 1 (Alpha(1,2)FT 1) (Fucosyltransferase 1) (MFUT-1) (GDP-L-fucose:beta-D-galactoside 2-alpha-L-fucosyltransferase 1) (Type 1 galactoside alpha-(1,2)-fucosyltransferase FUT1)	Golgi apparatus
Fut4	ENSMUSG00000049307	2	2	Alpha-(1,3)-fucosyltransferase 4 (4-galactosyl-N-acetylglucosaminide 3-alpha-L-fucosyltransferase)	Golgi apparatus
Fv1	ENSMUSG00000070583	2	2	Friend virus susceptibility protein 1
Fxn	ENSMUSG00000059363	2	2	Frataxin, mitochondrial (Fxn)	Cytoplasm
Fxr1	ENSMUSG00000027680	2	2	RNA-binding protein FXR1 (FXR1P) (mFxr1p)	Cytoplasm
Fyn	ENSMUSG00000019843	2	2	Tyrosine-protein kinase Fyn	Cytoplasm
Fzd1	ENSMUSG00000044674	3	3	Frizzled-1 (Fz-1) (mFz1)	Cell membrane	Schwann cell	WNT;ncWNT
Fzd10	ENSMUSG00000081683	3	3	Frizzled-10 (Fz-10) (CD antigen CD350)	Cell membrane		WNT;ncWNT
Fzd2	ENSMUSG00000050288	2	2	Frizzled-2 (Fz-2) (mFz2) (Frizzled-10) (Fz-10) (mFz10)	Membrane	keratinocyte stem cell;cell of skeletal muscle;mesenchymal cell	WNT;ncWNT
Fzd3	ENSMUSG00000007989	2	2	Frizzled-3 (Fz-3) (mFz3)	Membrane	glioblast;ependymal cell;neural progenitor cell	WNT;ncWNT
Fzd4	ENSMUSG00000049791	2	2	Frizzled-4 (Fz-4) (mFz4) (CD antigen CD344)	Cell membrane	capillary endothelial cell	WNT;ncWNT
Fzd5	ENSMUSG00000045005	2	2	Frizzled-5 (Fz-5) (mFz5)	Cell membrane		WNT;ncWNT
Fzd6	ENSMUSG00000022297	2	2	Frizzled-6 (Fz-6) (mFz6)	Membrane	pericyte;mural cell	WNT;ncWNT
Fzd7	ENSMUSG00000041075	2	2	Frizzled-7 (Fz-7) (mFz7)	Cell membrane		WNT;ncWNT
Fzd8	ENSMUSG00000036904	2	2	Frizzled-8 (Fz-8) (mFz8)	Membrane		WNT;ncWNT
G3bp1	ENSMUSG00000018583	2	2	Ras GTPase-activating protein-binding protein 1 (G3BP-1)	Cytoplasm	mesothelial cell;skeletal muscle fiber
G6pc	ENSMUSG00000078650	3	2			ciliated epithelial cell;epithelial cell of proximal tubule;kidney proximal convoluted tubule epithelial cell;kidney proximal straight tubule epithelial cell;columnar/cuboidal epithelial cell;kidney epithelial cell;kidney cortex tubule cell;epithelial cell of nephron;kidney cell
G6pc2	ENSMUSG00000005232	2	2	Glucose-6-phosphatase 2 (G-6-Pase 2) (G6Pase 2)	Endoplasmic reticulum membrane	epithelial cell;pancreatic endocrine cell;type B pancreatic cell;glandular epithelial cell;enteroendocrine cell;endocrine cell
G6pdx	ENSMUSG00000031400	2	2	Glucose-6-phosphate 1-dehydrogenase X (G6PD)	Cytoplasm	blood cell;granulocyte;neutrophil
Gaa	ENSMUSG00000025579	2	2	Lysosomal alpha-glucosidase	Lysosome	sst chodl GABAergic cortical interneuron
Gab1	ENSMUSG00000031714	2	2	GRB2-associated-binding protein 1 (GRB2-associated binder 1) (Growth factor receptor bound protein 2-associated protein 1)		neuron associated cell;glial cell;macroglial cell;oligodendrocyte;pericyte;mural cell
Gabbr1	ENSMUSG00000024462	4	2	Gamma-aminobutyric acid type B receptor subunit 1 (GABA-B receptor 1) (GABA-B-R1) (GABA-BR1) (GABABR1) (Gb1)	Cell membrane		GABA-B
Gabbr2	ENSMUSG00000039809	3	3	Gamma-aminobutyric acid type B receptor subunit 2 (GABA-B receptor 2) (GABA-B-R2) (GABA-BR2) (GABABR2) (Gb2) (G-protein coupled receptor 51)	Cell membrane	cerebral cortex GABAergic interneuron;lamp5 GABAergic cortical interneuron	GABA-B
Gabpb1	ENSMUSG00000027361	2	2	GA-binding protein subunit beta-1 (GABP subunit beta-1) (GABPB-1) (GABP subunit beta-2) (GABPB-2)	Nucleus
Gabra1	ENSMUSG00000010803	2	2	Gamma-aminobutyric acid receptor subunit alpha-1 (GABA(A) receptor subunit alpha-1)	Postsynaptic cell membrane	cortical interneuron;cerebral cortex GABAergic interneuron;lamp5 GABAergic cortical interneuron;vip GABAergic cortical interneuron;pvalb GABAergic cortical interneuron;L4/5 intratelencephalic projecting glutamatergic neuron of the primary motor cortex
Gabra2	ENSMUSG00000000560	2	2	Gamma-aminobutyric acid receptor subunit alpha-2 (GABA(A) receptor subunit alpha-2)	Postsynaptic cell membrane	sst chodl GABAergic cortical interneuron;hippocampal neuron
Gabra5	ENSMUSG00000055078	2	2	Gamma-aminobutyric acid receptor subunit alpha-5 (GABA(A) receptor subunit alpha-5)	Postsynaptic cell membrane	L2/3 intratelencephalic projecting glutamatergic neuron of the primary motor cortex
Gabra6	ENSMUSG00000020428	2	2	Gamma-aminobutyric acid receptor subunit alpha-6 (GABA(A) receptor subunit alpha-6)	Postsynaptic cell membrane	granule cell;cerebellar granule cell
Gabrb2	ENSMUSG00000007653	2	2	Gamma-aminobutyric acid receptor subunit beta-2 (GABA(A) receptor subunit beta-2)	Postsynaptic cell membrane	lamp5 GABAergic cortical interneuron
Gabrb3	ENSMUSG00000033676	2	2	Gamma-aminobutyric acid receptor subunit beta-3 (GABA(A) receptor subunit beta-3)	Postsynaptic cell membrane	neural cell;neuron;pyramidal neuron;meis2 expressing cortical GABAergic cell;L2/3 intratelencephalic projecting glutamatergic neuron of the primary motor cortex;L6b glutamatergic cortical neuron
Gabrd	ENSMUSG00000029054	2	2	Gamma-aminobutyric acid receptor subunit delta (GABA(A) receptor subunit delta)	Postsynaptic cell membrane
Gabrg1	ENSMUSG00000001260	2	2	Gamma-aminobutyric acid receptor subunit gamma-1 (GABA(A) receptor subunit gamma-1)	Postsynaptic cell membrane
Gabrg2	ENSMUSG00000020436	2	2	Gamma-aminobutyric acid receptor subunit gamma-2 (GABA(A) receptor subunit gamma-2)	Postsynaptic cell membrane
Gabrg3	ENSMUSG00000055026	2	2	Gamma-aminobutyric acid receptor subunit gamma-3 (GABA(A) receptor subunit gamma-3)	Postsynaptic cell membrane	interneuron;cortical interneuron;cerebral cortex GABAergic interneuron;lamp5 GABAergic cortical interneuron;vip GABAergic cortical interneuron;pvalb GABAergic cortical interneuron;inhibitory interneuron;GABAergic neuron;medium spiny neuron;L5/6 near-projecting glutamatergic neuron of the primary motor cortex
Gabrp	ENSMUSG00000020159	2	2	Gamma-aminobutyric acid receptor subunit pi (GABA(A) receptor subunit pi)	Postsynaptic cell membrane	respiratory epithelial cell;epithelial cell of lower respiratory tract;basal epithelial cell of tracheobronchial tree
Gabrq	ENSMUSG00000031344	3	3	Gamma-aminobutyric acid receptor subunit theta (GABA(A) receptor subunit theta)	Postsynaptic cell membrane
Gabrr2	ENSMUSG00000023267	2	2	Gamma-aminobutyric acid receptor subunit rho-2 (GABA(A) receptor subunit rho-2) (GABA(C) receptor)	Postsynaptic cell membrane
Gad1	ENSMUSG00000070880	2	2	Glutamate decarboxylase 1		interneuron;cortical interneuron;cerebral cortex GABAergic interneuron;lamp5 GABAergic cortical interneuron;sncg GABAergic cortical interneuron;vip GABAergic cortical interneuron;sst GABAergic cortical interneuron;sst chodl GABAergic cortical interneuron;pvalb GABAergic cortical interneuron;inhibitory interneuron;GABAergic neuron;meis2 expressing cortical GABAergic cell
Gad2	ENSMUSG00000026787	2	2	Glutamate decarboxylase 2	Cytoplasm	interneuron;cortical interneuron;cerebral cortex GABAergic interneuron;lamp5 GABAergic cortical interneuron;sncg GABAergic cortical interneuron;vip GABAergic cortical interneuron;sst GABAergic cortical interneuron;sst chodl GABAergic cortical interneuron;pvalb GABAergic cortical interneuron;inhibitory interneuron;GABAergic neuron;meis2 expressing cortical GABAergic cell
Gadd45a	ENSMUSG00000036390	2	2	Growth arrest and DNA damage-inducible protein GADD45 alpha (DNA damage-inducible transcript 1 protein) (DDIT-1)	Nucleus	skeletal muscle satellite cell;muscle precursor cell;immature B cell
Gak	ENSMUSG00000062234	2	2	Cyclin-G-associated kinase	Cytoplasm
Gal	ENSMUSG00000024907	2	2	Galanin peptides	Secreted	pancreatic acinar cell;acinar cell;alveolar macrophage;smooth muscle cell of prostate;skeletal muscle satellite cell;muscle precursor cell
Galc	ENSMUSG00000021003	2	2	Galactocerebrosidase (GALCERase)	Lysosome
Galnt14	ENSMUSG00000024064	2	2	Polypeptide N-acetylgalactosaminyltransferase 14	Golgi apparatus membrane	sncg GABAergic cortical interneuron;vip GABAergic cortical interneuron
Galnt15	ENSMUSG00000021903	2	2	Polypeptide N-acetylgalactosaminyltransferase 15	Golgi apparatus membrane	prostate gland microvascular endothelial cell
Galnt17	ENSMUSG00000034040	2	2	Polypeptide N-acetylgalactosaminyltransferase 17	Golgi apparatus membrane	cerebellar Golgi cell;hippocampal neuron
Galnt18	ENSMUSG00000038296	2	2	Polypeptide N-acetylgalactosaminyltransferase 18	Golgi apparatus membrane	astrocyte of the cerebellum
Galntl5	ENSMUSG00000028938	2	2	Inactive polypeptide N-acetylgalactosaminyltransferase-like protein 5 (Polypeptide GalNAc transferase 15) (GalNAc-T15) (pp-GaNTase 15) (Protein-UDP acetylgalactosaminyltransferase 15) (UDP-GalNAc:polypeptide N-acetylgalactosaminyltransferase 15)	Late endosome membrane
Galp	ENSMUSG00000034660	2	2	Galanin-like peptide	Secreted		GALANIN
Galr1	ENSMUSG00000024553	2	2	Galanin receptor type 1 (GAL1-R) (GALR-1)	Cell membrane		GALANIN
Galr2	ENSMUSG00000020793	2	2	Galanin receptor type 2 (GAL2-R) (GALR-2)	Cell membrane		GALANIN
Gap43	ENSMUSG00000047261	2	2	Neuromodulin (Axonal membrane protein GAP-43) (Calmodulin-binding protein P-57) (Growth-associated protein 43)	Cell membrane	sst chodl GABAergic cortical interneuron;L5 extratelencephalic projecting glutamatergic cortical neuron;Cajal-Retzius cell;L2/3 intratelencephalic projecting glutamatergic neuron of the primary motor cortex
Gar1	ENSMUSG00000028010	2	2	H/ACA ribonucleoprotein complex subunit 1 (Nucleolar protein family A member 1) (snoRNP protein GAR1)	Nucleus
Garem1	ENSMUSG00000042680	2	2	GRB2-associated and regulator of MAPK protein (GRB2-associated and regulator of MAPK1)
Gars	ENSMUSG00000029777	2	2
Gart	ENSMUSG00000022962	2	2	Trifunctional purine biosynthetic protein adenosine-3
Gas1	ENSMUSG00000052957	2	2	Growth arrest-specific protein 1 (GAS-1)	Cell membrane	keratinocyte stem cell;mesothelial cell;mesothelial cell of pleura;mesothelial cell of visceral pleura;skeletal muscle fiber;cell of skeletal muscle;fibroblast of cardiac tissue;stromal cell of ovary;interstitial cell of ovary;adventitial cell
Gas6	ENSMUSG00000031451	2	2	Growth arrest-specific protein 6 (GAS-6) (AXL receptor tyrosine kinase ligand)	Secreted	pancreatic ductal cell;mesothelial cell of pleura;mesothelial cell of visceral pleura;endocardial cell
Gast	ENSMUSG00000017165	2	2	Gastrin	Secreted		ADGRG
Gata1	ENSMUSG00000031162	2	2	Erythroid transcription factor (Eryf1) (GATA-binding factor 1) (GATA-1) (GF-1) (NF-E1 DNA-binding protein)	Nucleus	erythrocyte;erythroid lineage cell
Gata2	ENSMUSG00000015053	2	2	Endothelial transcription factor GATA-2 (GATA-binding protein 2)	Nucleus	tracheobronchial smooth muscle cell;bronchial smooth muscle cell;basophil;eosinophil;mature B cell;naive B cell;mast cell
Gata3	ENSMUSG00000015619	2	2	Trans-acting T-cell-specific transcription factor GATA-3 (GATA-binding factor 3)	Nucleus	seminal vesicle glandular cell;urothelial cell
Gata4	ENSMUSG00000021944	2	2	Transcription factor GATA-4 (GATA-binding factor 4)	Nucleus	duct epithelial cell;Sertoli cell;granulosa cell;ovarian surface epithelial cell;Leydig cell
Gata5	ENSMUSG00000015627	2	2	Transcription factor GATA-5 (GATA-binding factor 5)	Nucleus	glomerular endothelial cell
Gata6	ENSMUSG00000005836	2	2	Transcription factor GATA-6 (GATA-binding factor 6)	Nucleus	mesothelial cell of pleura;mesothelial cell of visceral pleura;granulosa cell;ovarian surface epithelial cell
Gatad2b	ENSMUSG00000042390	2	2	Transcriptional repressor p66-beta (GATA zinc finger domain-containing protein 2B) (p66/p68)	Nucleus speckle
Gatd3a	ENSMUSG00000053329	2	2	Glutamine amidotransferase like class 1 domain containing 3A
Gba	ENSMUSG00000028048	2	2	Glucosylceramidase	Lysosome membrane
Gba2	ENSMUSG00000028467	2	2	Non-lysosomal glucosylceramidase (NLGase)	Endoplasmic reticulum membrane
Gbf1	ENSMUSG00000025224	2	2	Golgi-specific brefeldin A-resistance factor 1
Gbp2	ENSMUSG00000028270	2	2	Guanylate-binding protein 2	Cytoplasmic vesicle membrane	prostate gland microvascular endothelial cell;Schwann cell
Gbp2b	ENSMUSG00000040264	2	2	Guanylate binding protein 1 (Guanylate binding protein 2b)		endothelial cell of lymphatic vessel
Gbp3	ENSMUSG00000028268	2	2	Guanylate-binding protein 3	Cytoplasm
Gbx1	ENSMUSG00000067724	2	2	Homeobox protein GBX-1 (Gastrulation and brain-specific homeobox protein 1)	Nucleus
Gbx2	ENSMUSG00000034486	2	2	Homeobox protein GBX-2 (Gastrulation and brain-specific homeobox protein 2) (Stimulated by retinoic acid gene 7 protein)	Nucleus
Gcat	ENSMUSG00000006378	2	2	2-amino-3-ketobutyrate coenzyme A ligase, mitochondrial (AKB ligase)	Mitochondrion	pancreatic acinar cell;acinar cell
Gcg	ENSMUSG00000000394	1	1	Pro-glucagon	Secreted	epithelial cell;pancreatic ductal cell;pancreatic endocrine cell;type B pancreatic cell;pancreatic A cell;pancreatic D cell;pancreatic PP cell;pancreatic acinar cell;glandular epithelial cell;enteroendocrine cell;PP cell;endocrine cell;Schwann cell;pancreatic stellate cell
Gcgr	ENSMUSG00000025127	2	2	Glucagon receptor (GL-R)	Cell membrane	kidney loop of Henle ascending limb epithelial cell;kidney loop of Henle thick ascending limb epithelial cell	GCG
Gch1	ENSMUSG00000037580	2	2	GTP cyclohydrolase 1	Cytoplasm	pancreatic endocrine cell;type B pancreatic cell;pancreatic A cell;pancreatic D cell;glandular epithelial cell;enteroendocrine cell;endocrine cell;Langerhans cell
Gck	ENSMUSG00000041798	2	2	Hexokinase-4 (HK4)	Cytoplasm
Gckr	ENSMUSG00000059434	2	2	Glucokinase regulatory protein (GKRP) (Glucokinase regulator)	Cytoplasm
Gcm1	ENSMUSG00000023333	2	2	Chorion-specific transcription factor GCMa (GCM motif protein 1) (mGCM1) (mGCMa) (Glial cells missing homolog 1)	Nucleus
Gcm2	ENSMUSG00000021362	2	2	Chorion-specific transcription factor GCMb (mGCMb) (GCM motif protein 2) (Glial cells missing homolog 2)	Nucleus
Gcnt3	ENSMUSG00000032226	2	2	Beta-1,3-galactosyl-O-glycosyl-glycoprotein beta-1,6-N-acetylglucosaminyltransferase 3	Golgi apparatus membrane	goblet cell;intestine goblet cell;large intestine goblet cell
Gcnt4	ENSMUSG00000091387	3	3	Beta-1,3-galactosyl-O-glycosyl-glycoprotein beta-1,6-N-acetylglucosaminyltransferase 4	Golgi apparatus membrane
Gdap1	ENSMUSG00000025777	2	2	Ganglioside-induced differentiation-associated protein 1 (GDAP1)	Mitochondrion outer membrane
Gdf1	ENSMUSG00000109523	2	2	Embryonic growth/differentiation factor 1 (GDF-1)	Secreted
Gdf10	ENSMUSG00000021943	2	2	Growth/differentiation factor 10 (GDF-10) (Bone morphogenetic protein 3B) (BMP-3B)	Secreted	mesenchymal stem cell of adipose tissue;endothelial cell of lymphatic vessel;connective tissue cell;fibroblast;hepatic stellate cell;pancreatic stellate cell;fibroblast of connective tissue of prostate;stromal cell;mesangial cell;adventitial cell
Gdf11	ENSMUSG00000025352	2	2	Growth/differentiation factor 11 (GDF-11) (Bone morphogenetic protein 11) (BMP-11)	Secreted
Gdf15	ENSMUSG00000038508	2	2	Growth/differentiation factor 15 (GDF-15) (Macrophage inhibitory cytokine 1) (MIC-1)	Secreted
Gdf2	ENSMUSG00000072625	2	2	Growth/differentiation factor 2 (GDF-2) (Bone morphogenetic protein 9) (BMP-9)	Secreted	hepatic stellate cell
Gdf5	ENSMUSG00000038259	2	2	Growth/differentiation factor 5 (GDF-5) (Bone morphogenetic protein 14) (BMP-14)	Secreted
Gdf7	ENSMUSG00000037660	2	2	Growth/differentiation factor 7 (GDF-7)	Secreted
Gdf9	ENSMUSG00000018238	2	2	Growth/differentiation factor 9 (GDF-9)	Secreted
Gdnf	ENSMUSG00000022144	2	2	Glial cell line-derived neurotrophic factor (mGDNF) (Astrocyte-derived trophic factor) (ATF)	Secreted	skeletal muscle satellite cell;muscle precursor cell;Schwann cell
Gdpd1	ENSMUSG00000061666	2	2	Lysophospholipase D GDPD1	Cytoplasm
Gdpd2	ENSMUSG00000019359	2	2	Glycerophosphoinositol inositolphosphodiesterase GDPD2	Cell membrane	glioblast;hypendymal cell
Gem	ENSMUSG00000028214	3	3	GTP-binding protein GEM (GTP-binding mitogen-induced T-cell protein) (RAS-like protein KIR)	Cell membrane	mesenchymal stem cell of adipose tissue;smooth muscle cell of trachea;skeletal muscle satellite cell;muscle precursor cell;pulmonary interstitial fibroblast
Gen1	ENSMUSG00000051235	2	2	Flap endonuclease GEN homolog 1	Nucleus
Gfap	ENSMUSG00000020932	3	2	Glial fibrillary acidic protein (GFAP)	Cytoplasm	Schwann cell
Gfi1	ENSMUSG00000029275	2	2	Zinc finger protein Gfi-1 (Growth factor independent protein 1)	Nucleus	T cell;mature T cell
Gfi1b	ENSMUSG00000026815	2	2	Zinc finger protein Gfi-1b (Growth factor independent protein 1B)	Nucleus	erythroid lineage cell
Gfpt1	ENSMUSG00000029992	2	2	Glutamine--fructose-6-phosphate aminotransferase [isomerizing] 1		type B pancreatic cell;glandular epithelial cell;goblet cell;intestine goblet cell;large intestine goblet cell
Gfpt2	ENSMUSG00000020363	2	2	Glutamine--fructose-6-phosphate aminotransferase [isomerizing] 2		stem cell;mesenchymal stem cell;mesenchymal stem cell of adipose tissue;skeletal muscle satellite cell;muscle precursor cell;connective tissue cell;fibroblast of cardiac tissue;fibroblast of connective tissue of prostate;chondrocyte;adventitial cell
Gfra1	ENSMUSG00000025089	2	2	GDNF family receptor alpha-1 (GDNF receptor alpha-1) (GDNFR-alpha-1) (GFR-alpha-1) (TGF-beta-related neurotrophic factor receptor 1)	Cell membrane	hypendymal cell;neuron associated cell (sensu Vertebrata);oligodendrocyte precursor cell	GDNF
Gfra2	ENSMUSG00000022103	2	2	GDNF family receptor alpha-2 (GDNF receptor alpha-2) (GDNFR-alpha-2) (GFR-alpha-2) (GDNF receptor beta) (GDNFR-beta) (Neurturin receptor alpha) (NRTNR-alpha) (NTNR-alpha) (TGF-beta-related neurotrophic factor receptor 2)	Cell membrane		GDNF
Gfra3	ENSMUSG00000024366	2	2	GDNF family receptor alpha-3 (GDNF receptor alpha-3) (GDNFR-alpha-3) (GFR-alpha-3)	Cell membrane	Schwann cell;cardiac neuron	GDNF
Ggnbp1	ENSMUSG00000048731	2	2	Gametogenetin-binding protein 1	Cytoplasm;Membrane
Ggnbp2	ENSMUSG00000020530	2	2	Gametogenetin-binding protein 2 (Dioxin-inducible factor 3) (DIF-3) (Protein ZNF403)	Cytoplasmic vesicle
Ggps1	ENSMUSG00000021302	2	2	Geranylgeranyl pyrophosphate synthase (GGPP synthase) (GGPPSase)	Cytoplasm
Gh	ENSMUSG00000020713	2	2	Growth hormone b1	Secreted
Ghr	ENSMUSG00000055737	4	2	Growth hormone receptor (GH receptor) (Somatotropin receptor)	Cell membrane	ciliated epithelial cell;epithelial cell of proximal tubule;columnar/cuboidal epithelial cell;brush cell;kidney loop of Henle thin ascending limb epithelial cell;kidney epithelial cell;kidney cortex tubule cell;epithelial cell of nephron;kidney loop of Henle thin descending limb epithelial cell;kidney cell	GH
Ghrh	ENSMUSG00000027643	2	2	Somatoliberin (Growth hormone-releasing factor) (GRF) (Growth hormone-releasing hormone) (GHRH)	Secreted
Ghrhr	ENSMUSG00000004654	2	2	Growth hormone-releasing hormone receptor (GHRH receptor) (Growth hormone-releasing factor receptor) (GRF receptor) (GRFR)	Cell membrane		GHRH
Ghrl	ENSMUSG00000064177	2	2	Appetite-regulating hormone (Growth hormone secretagogue) (Growth hormone-releasing peptide) (Motilin-related peptide) (Protein M46)	Secreted	pancreatic A cell
Ghsr	ENSMUSG00000051136	2	2	Growth hormone secretagogue receptor type 1 (GHS-R) (GH-releasing peptide receptor) (GHRP) (Ghrelin receptor)	Cell membrane		GHRELIN;GHRH
Gigyf2	ENSMUSG00000048000	2	2	GRB10-interacting GYF protein 2 (PERQ amino acid-rich with GYF domain-containing protein 2) (Trinucleotide repeat-containing gene 15 protein)
Gimap4	ENSMUSG00000054435	2	2	GTPase IMAP family member 4 (Immunity-associated nucleotide 1 protein) (IAN-1) (Immunity-associated protein 4)	Cytoplasm	kidney efferent arteriole endothelial cell;fenestrated cell;glomerular endothelial cell;T cell;alpha-beta T cell;immature alpha-beta T cell;immature NK T cell;mature alpha-beta T cell;CD4-positive, alpha-beta T cell;CD8-positive, alpha-beta T cell;mature NK T cell;mature T cell;regulatory T cell;DN4 thymocyte;natural killer cell
Gip	ENSMUSG00000014351	2	2	Gastric inhibitory polypeptide (GIP) (Glucose-dependent insulinotropic polypeptide)	Secreted
Gipc1	ENSMUSG00000019433	2	2	PDZ domain-containing protein GIPC1 (GAIP C-terminus-interacting protein) (RGS-GAIP-interacting protein) (RGS19-interacting protein 1) (SemaF cytoplasmic domain-associated protein 1) (SEMCAP-1) (Synectin)	Cytoplasm
Gipr	ENSMUSG00000030406	2	2	Gastric inhibitory polypeptide receptor (GIP-R) (Glucose-dependent insulinotropic polypeptide receptor)	Cell membrane		GIPR
Gja1	ENSMUSG00000050953	4	2	Gap junction alpha-1 protein (Connexin-43) (Cx43) (Gap junction 43 kDa heart protein)	Cell membrane	keratinocyte;stratified epithelial cell;epidermal cell	GAP
Gja3	ENSMUSG00000048582	2	2	Gap junction alpha-3 protein (Connexin-46) (Cx46)	Cell membrane		GAP
Gja4	ENSMUSG00000050234	2	2	Gap junction alpha-4 protein (Connexin-37) (Cx37)	Cell membrane	capillary endothelial cell;endothelial cell of sinusoid;endothelial cell of hepatic sinusoid;kidney cortex artery cell;smooth muscle cell of the pulmonary artery;smooth muscle cell of trachea;mesangial cell
Gja5	ENSMUSG00000057123	2	2	Gap junction alpha-5 protein (Connexin-40) (Cx40)	Cell membrane	kidney efferent arteriole endothelial cell;smooth muscle cell of the pulmonary artery;mesangial cell	GAP
Gja8	ENSMUSG00000049908	2	2	Gap junction alpha-8 protein (Connexin-50) (Cx50) (Lens fiber protein MP70)	Cell membrane
Gjb1	ENSMUSG00000047797	2	2	Gap junction beta-1 protein (Connexin-32) (Cx32)	Cell membrane	duct epithelial cell;pancreatic ductal cell;hepatocyte
Gjb2	ENSMUSG00000046352	2	2	Gap junction beta-2 protein (Connexin-26) (Cx26)	Cell membrane	vascular leptomeningeal cell (Mmus)
Gjb6	ENSMUSG00000040055	2	2	Gap junction beta-6 protein (Connexin-30) (Cx30)	Cell membrane	leptomeningeal cell;vascular leptomeningeal cell (Mmus)
Gjc1	ENSMUSG00000034520	2	2	Gap junction gamma-1 protein (Connexin-45) (Cx45) (Gap junction alpha-7 protein)	Cell membrane	vascular leptomeningeal cell;mesothelial fibroblast;pericyte;mural cell	GAP
Gjd2	ENSMUSG00000068615	2	2	Gap junction delta-2 protein (Connexin-36) (Cx36) (Gap junction alpha-9 protein)	Cell membrane	epithelial cell
Gk	ENSMUSG00000025059	2	2	Glycerol kinase (GK) (Glycerokinase)	Mitochondrion outer membrane	ciliated epithelial cell;epithelial cell of proximal tubule;columnar/cuboidal epithelial cell;kidney loop of Henle thin ascending limb epithelial cell;kidney epithelial cell;kidney glomerular epithelial cell;podocyte;kidney cortex tubule cell;epithelial cell of nephron;kidney loop of Henle thin descending limb epithelial cell;kidney cell
Gkn2	ENSMUSG00000030049	2	2	Gastrokine-2 (Blottin)	Secreted
Gla	ENSMUSG00000031266	2	2	Alpha-galactosidase A	Lysosome
Glb1	ENSMUSG00000045594	2	2	Beta-galactosidase	Lysosome
Gldc	ENSMUSG00000024827	2	2	Glycine dehydrogenase (decarboxylating), mitochondrial	Mitochondrion
Gldn	ENSMUSG00000046167	3	3	Gliomedin (Cancer-related gene liver 2 protein) (CRG-L2)	Cell membrane
Glg1	ENSMUSG00000003316	2	2	Golgi apparatus protein 1 (E-selectin ligand 1) (ESL-1) (Selel) (Golgi sialoglycoprotein MG-160)	Cell membrane		SELE
Gli1	ENSMUSG00000025407	2	2	Zinc finger protein GLI1 (Glioma-associated oncogene homolog)	Cytoplasm
Gli2	ENSMUSG00000048402	2	2	Zinc finger protein GLI2 (Tax helper protein)	Nucleus
Gli3	ENSMUSG00000021318	2	2	Transcriptional activator GLI3 (GLI3 form of 190 kDa) (GLI3-190) (GLI3 full-length protein) (GLI3FL)	Nucleus	astrocyte
Glis3	ENSMUSG00000052942	3	3	Zinc finger protein GLIS3 (GLI-similar 3)	Nucleus	kidney loop of Henle ascending limb epithelial cell;kidney loop of Henle thick ascending limb epithelial cell;kidney loop of Henle medullary thick ascending limb epithelial cell;kidney loop of Henle cortical thick ascending limb epithelial cell;kidney loop of Henle thin ascending limb epithelial cell;kidney glomerular epithelial cell;kidney connecting tubule epithelial cell;kidney loop of Henle e…
Glmp	ENSMUSG00000001418	2	2	Glycosylated lysosomal membrane protein (Lysosomal protein NCU-G1)	Lysosome membrane
Glo1	ENSMUSG00000024026	2	2	Lactoylglutathione lyase
Glp1r	ENSMUSG00000024027	2	2	Glucagon-like peptide 1 receptor (GLP-1 receptor) (GLP-1-R) (GLP-1R)	Cell membrane	epithelial cell	GCG
Glra1	ENSMUSG00000000263	2	2	Glycine receptor subunit alpha-1 (Glycine receptor 48 kDa subunit) (Glycine receptor strychnine-binding subunit)	Postsynaptic cell membrane		Glycine
Glra2	ENSMUSG00000018589	2	2	Glycine receptor subunit alpha-2	Postsynaptic cell membrane		Glycine
Glra3	ENSMUSG00000038257	2	2	Glycine receptor subunit alpha-3	Postsynaptic cell membrane
Glud1	ENSMUSG00000021794	2	2	Glutamate dehydrogenase 1, mitochondrial (GDH 1)	Mitochondrion	glioblast
Glyat	ENSMUSG00000063683	3	2	Glycine N-acyltransferase	Mitochondrion	ciliated epithelial cell;epithelial cell of proximal tubule;kidney proximal convoluted tubule epithelial cell;kidney proximal straight tubule epithelial cell;columnar/cuboidal epithelial cell;kidney epithelial cell;podocyte;kidney cortex tubule cell;epithelial cell of nephron;kidney cell
Gm2a	ENSMUSG00000000594	2	2	Ganglioside GM2 activator (Cerebroside sulfate activator protein) (GM2-AP) (Sphingolipid activator protein 3) (SAP-3)	Lysosome	dendritic cell;CD141-positive myeloid dendritic cell;conventional dendritic cell;Langerhans cell;myeloid dendritic cell;CD1c-positive myeloid dendritic cell;monocyte;non-classical monocyte;intermediate monocyte
Gmds	ENSMUSG00000038372	2	2	GDP-mannose 4,6 dehydratase		intestinal crypt stem cell;goblet cell;intestine goblet cell;large intestine goblet cell;leptomeningeal cell
Gmfb	ENSMUSG00000062014	2	2	Glia maturation factor beta (GMF-beta)
Gmnc	ENSMUSG00000068428	2	2	Geminin coiled-coil domain-containing protein 1	Nucleus	ependymal cell
Gmnn	ENSMUSG00000006715	2	2	Geminin	Cytoplasm	megakaryocyte-erythroid progenitor cell;erythroblast
Gna11	ENSMUSG00000034781	2	2	Guanine nucleotide-binding protein subunit alpha-11 (G alpha-11) (G-protein subunit alpha-11)	Cell membrane
Gna12	ENSMUSG00000000149	2	2	Guanine nucleotide-binding protein subunit alpha-12 (G alpha-12) (G-protein subunit alpha-12)	Cell membrane
Gna13	ENSMUSG00000020611	2	2	Guanine nucleotide-binding protein subunit alpha-13 (G alpha-13) (G-protein subunit alpha-13)	Membrane	Langerhans cell;CD1c-positive myeloid dendritic cell
Gna14	ENSMUSG00000024697	3	3	Guanine nucleotide-binding protein subunit alpha-14 (G alpha-14) (G-protein subunit alpha-14)
Gnai1	ENSMUSG00000057614	2	2	Guanine nucleotide-binding protein G(i) subunit alpha-1 (Adenylate cyclase-inhibiting G alpha protein)	Nucleus
Gnai2	ENSMUSG00000032562	2	1	Guanine nucleotide-binding protein G(i) subunit alpha-2 (Adenylate cyclase-inhibiting G alpha protein)	Cytoplasm	endothelial cell of artery;capillary endothelial cell
Gnai3	ENSMUSG00000000001	2	2	Guanine nucleotide-binding protein G(i) subunit alpha-3 (G(i) alpha-3)	Cytoplasm
Gnal	ENSMUSG00000024524	2	2	Guanine nucleotide-binding protein G(olf) subunit alpha (Adenylate cyclase-stimulating G alpha protein, olfactory type)		medium spiny neuron
Gnao1	ENSMUSG00000031748	4	2	Guanine nucleotide-binding protein G(o) subunit alpha	Cell membrane
Gnaq	ENSMUSG00000024639	3	2	Guanine nucleotide-binding protein G(q) subunit alpha (Guanine nucleotide-binding protein alpha-q)	Cell membrane
Gnat1	ENSMUSG00000034837	2	2	Guanine nucleotide-binding protein G(t) subunit alpha-1 (Transducin alpha-1 chain)	Cell projection
Gnat2	ENSMUSG00000009108	2	2	Guanine nucleotide-binding protein G(t) subunit alpha-2 (Transducin alpha-2 chain)	Cell projection
Gnat3	ENSMUSG00000028777	2	2	Guanine nucleotide-binding protein G(t) subunit alpha-3 (Gustducin alpha-3 chain)	Cytoplasm
Gnaz	ENSMUSG00000040009	2	2	Guanine nucleotide-binding protein G(z) subunit alpha (G(x) alpha chain) (Gz-alpha)	Membrane
Gnb1	ENSMUSG00000029064	2	1	Guanine nucleotide-binding protein G(I)/G(S)/G(T) subunit beta-1 (Transducin beta chain 1)
Gnb3	ENSMUSG00000023439	2	2	Guanine nucleotide-binding protein G(I)/G(S)/G(T) subunit beta-3 (Transducin beta chain 3)
Gnrh1	ENSMUSG00000015812	2	2	Progonadoliberin-1 (Progonadoliberin I)	Secreted
Gnrhr	ENSMUSG00000029255	2	2	Gonadotropin-releasing hormone receptor (GnRH receptor) (GnRH-R)	Cell membrane		GNRH
Golga2	ENSMUSG00000002546	2	2	Golgin subfamily A member 2 (130 kDa cis-Golgi matrix protein) (GM130)	Golgi apparatus
Golga3	ENSMUSG00000029502	2	2	Golgin subfamily A member 3 (Golgin-160) (Male-enhanced antigen 2) (MEA-2)	Cytoplasm
Golga5	ENSMUSG00000021192	2	2	Golgin subfamily A member 5 (Golgin-84) (Protein Ret-II) (Protein Sumiko)	Golgi apparatus membrane
Gopc	ENSMUSG00000019861	2	2	Golgi-associated PDZ and coiled-coil motif-containing protein (CFTR-associated ligand) (PDZ protein interacting specifically with TC10) (PIST)	Cytoplasm;Golgi apparatus membrane
Gorasp1	ENSMUSG00000032513	2	2	Golgi reassembly-stacking protein 1 (Golgi peripheral membrane protein p65) (Golgi reassembly-stacking protein of 65 kDa) (GRASP65)	Golgi apparatus
Gosr1	ENSMUSG00000010392	2	2	Golgi SNAP receptor complex member 1 (28 kDa Golgi SNARE protein) (28 kDa cis-Golgi SNARE p28) (GOS-28)	Golgi apparatus membrane
Got2	ENSMUSG00000031672	2	2	Aspartate aminotransferase, mitochondrial (mAspAT)	Mitochondrion matrix;Cell membrane
Gpa33	ENSMUSG00000000544	4	4	Cell surface A33 antigen (Glycoprotein A33) (mA33)	Membrane	intestinal crypt stem cell;enterocyte;enterocyte of epithelium of large intestine;goblet cell;intestine goblet cell;large intestine goblet cell;intestinal epithelial cell;epithelial cell of large intestine
Gpam	ENSMUSG00000024978	2	2	Glycerol-3-phosphate acyltransferase 1, mitochondrial (GPAT-1)	Mitochondrion outer membrane
Gpat2	ENSMUSG00000046338	2	2	Glycerol-3-phosphate acyltransferase 2, mitochondrial (GPAT-2)	Mitochondrion outer membrane
Gpbar1	ENSMUSG00000064272	2	2	G-protein coupled bile acid receptor 1 (Membrane-type receptor for bile acids) (M-BAR)	Cell membrane
Gpc3	ENSMUSG00000055653	2	2	Glypican-3	Cell membrane	mesothelial cell;mesothelial cell of pleura;mesothelial cell of visceral pleura;Leydig cell;mesenchymal cell
Gpc4	ENSMUSG00000031119	3	2	Glypican-4 (K-glypican)	Cell membrane	kidney loop of Henle thin descending limb epithelial cell
Gpc6	ENSMUSG00000058571	3	3	Glypican-6	Cell membrane	astrocyte;Bergmann glial cell;leptomeningeal cell;pericyte;mural cell
Gpd1	ENSMUSG00000023019	2	2	Glycerol-3-phosphate dehydrogenase [NAD(+)], cytoplasmic (GPD-C) (GPDH-C)	Cytoplasm	vip GABAergic cortical interneuron
Gper1	ENSMUSG00000053647	2	2	G-protein coupled estrogen receptor 1 (Chemoattractant receptor-like 2) (G protein-coupled estrogen receptor 1) (G-protein coupled receptor 30) (Membrane estrogen receptor) (mER)	Nucleus	vascular leptomeningeal cell;mesothelial fibroblast	Estradiol
Gphn	ENSMUSG00000047454	2	2	Gephyrin	Postsynaptic cell membrane	astrocyte;meis2 expressing cortical GABAergic cell
Gpi1	ENSMUSG00000036427	2	1	Glucose-6-phosphate isomerase		naive T cell
Gpm6a	ENSMUSG00000031517	2	2	Neuronal membrane glycoprotein M6-a (M6a)	Cell membrane	neural cell;neuron;corticothalamic-projecting glutamatergic cortical neuron;L6b glutamatergic cortical neuron
Gpnmb	ENSMUSG00000029816	2	2	Transmembrane glycoprotein NMB (DC-HIL) (Dendritic cell-associated transmembrane protein) (Osteoactivin)	Cell membrane	urothelial cell;basal cell of prostate epithelium;alveolar macrophage;lung macrophage;bladder cell
Gpr101	ENSMUSG00000036357	3	3	Probable G-protein coupled receptor 101	Cell membrane
Gpr107	ENSMUSG00000000194	2	2	Protein GPR107	Cell membrane
Gpr139	ENSMUSG00000066197	2	2	Probable G-protein coupled receptor 139 (G(q)-coupled orphan receptor GPRg1) (G-protein-coupled receptor PGR3)	Cell membrane
Gpr141b	ENSMUSG00000047462	2	2	G-protein coupled receptors family 1 profile domain-containing protein	Cell membrane
Gpr143	ENSMUSG00000025333	2	2	G-protein coupled receptor 143 (MOA1) (Ocular albinism type 1 protein homolog)	Melanosome membrane
Gpr149	ENSMUSG00000043441	2	2	Probable G-protein coupled receptor 149 (G-protein coupled receptor PGR10)	Cell membrane
Gpr17	ENSMUSG00000052229	3	3	Uracil nucleotide/cysteinyl leukotriene receptor (UDP/CysLT receptor) (G-protein coupled receptor 17)	Cell membrane
Gpr183	ENSMUSG00000051212	2	2	G-protein coupled receptor 183 (Epstein-Barr virus-induced G-protein coupled receptor 2 homolog) (EBI2) (EBV-induced G-protein coupled receptor 2 homolog)	Cell membrane	Langerhans cell
Gpr20	ENSMUSG00000045281	2	2	G-protein coupled receptor 20	Cell membrane
Gpr22	ENSMUSG00000044067	3	3	G-protein coupled receptor 22	Cell membrane
Gpr26	ENSMUSG00000040125	2	2	G-protein coupled receptor 26	Cell membrane
Gpr35	ENSMUSG00000026271	2	2	G-protein coupled receptor 35 (Kynurenic acid receptor) (KYNA receptor)	Cell membrane	intermediate monocyte
Gpr37l1	ENSMUSG00000026424	3	2	G-protein coupled receptor 37-like 1 (Endothelin B receptor-like protein 2) (ETBR-LP-2)	Cell membrane	neuron associated cell;glial cell;macroglial cell;astrocyte;Bergmann glial cell;Schwann cell;cardiac neuron	PSAP
Gpr39	ENSMUSG00000026343	3	3	G-protein coupled receptor 39	Cell membrane
Gpr4	ENSMUSG00000044317	3	3	G-protein coupled receptor 4	Cell membrane
Gpr50	ENSMUSG00000056380	2	2	Melatonin-related receptor (G protein-coupled receptor 50) (H9)	Cell membrane
Gpr6	ENSMUSG00000046922	2	2	G-protein coupled receptor 6 (Sphingosine 1-phosphate receptor GPR6)	Cell membrane
Gpr65	ENSMUSG00000021886	2	2	Psychosine receptor (G-protein coupled receptor 65) (T-cell death-associated gene 8 protein)	Cell membrane	mast cell;innate lymphoid cell
Gpr83	ENSMUSG00000031932	3	3	G-protein coupled receptor 83 (Glucocorticoid-induced receptor)	Cell membrane		NPY
Gpr84	ENSMUSG00000063234	2	2	G-protein coupled receptor 84	Cell membrane
Gpr88	ENSMUSG00000068696	3	3	Probable G-protein coupled receptor 88 (Striatum-specific G-protein coupled receptor)	Cell membrane
Gprc5b	ENSMUSG00000008734	2	2	G-protein coupled receptor family C group 5 member B (Retinoic acid-induced gene 2 protein) (RAIG-2)	Cell membrane
Gprc6a	ENSMUSG00000019905	2	2	G-protein coupled receptor family C group 6 member A	Cell membrane
Gps1	ENSMUSG00000025156	3	2	COP9 signalosome complex subunit 1 (SGN1) (Signalosome subunit 1) (G protein pathway suppressor 1) (GPS-1) (JAB1-containing signalosome subunit 1)	Cytoplasm
Gpsm1	ENSMUSG00000026930	2	2	G-protein-signaling modulator 1 (Activator of G-protein signaling 3)	Cytoplasm
Gpsm2	ENSMUSG00000027883	2	2	G-protein-signaling modulator 2 (Pins homolog)	Cytoplasm
Gpt2	ENSMUSG00000031700	2	2	Alanine aminotransferase 2 (ALT2)		epithelial cell of prostate;luminal cell of prostate epithelium
Gpx2	ENSMUSG00000042808	2	2	Glutathione peroxidase 2 (GPx-2) (GSHPx-2)	Cytoplasm	intestinal crypt stem cell;basal cell;basal cell of epidermis;stem cell of epidermis;keratinocyte;stratified epithelial cell;goblet cell;intestine goblet cell;large intestine goblet cell;epidermal cell
Gpx5	ENSMUSG00000004344	2	2	Epididymal secretory glutathione peroxidase	Secreted
Gramd1a	ENSMUSG00000001248	2	2	Protein Aster-A (GRAM domain-containing protein 1A)	Endoplasmic reticulum membrane
Gramd1b	ENSMUSG00000040111	2	2	Protein Aster-B (GRAM domain-containing protein 1B)	Endoplasmic reticulum membrane	kidney loop of Henle thin descending limb epithelial cell
Grb10	ENSMUSG00000020176	2	2	Growth factor receptor-bound protein 10 (GRB10 adapter protein) (Maternally expressed gene 1 protein)	Cytoplasm	mesothelial cell;skeletal muscle fiber;cell of skeletal muscle;mesenchymal cell
Grb2	ENSMUSG00000059923	2	2	Growth factor receptor-bound protein 2 (Adapter protein GRB2) (SH2/SH3 adapter GRB2)	Nucleus	erythroid progenitor cell;erythroid progenitor cell, mammalian
Grb7	ENSMUSG00000019312	2	2	Growth factor receptor-bound protein 7 (Epidermal growth factor receptor GRB-7) (GRB7 adapter protein)	Cytoplasm
Greb1	ENSMUSG00000036523	2	2	Protein GREB1	Membrane
Grem1	ENSMUSG00000074934	2	2	Gremlin-1 (Cysteine knot superfamily 1, BMP antagonist 1) (Down-regulated in Mos-transformed cells protein)	Secreted	keratinocyte stem cell
Grhl2	ENSMUSG00000022286	2	2	Grainyhead-like protein 2 homolog (Brother of mammalian grainyhead) (Transcription factor CP2-like 3)	Nucleus
Grhl3	ENSMUSG00000037188	2	2	Grainyhead-like protein 3 homolog (Transcription factor CP2-like 4)	Nucleus	urothelial cell;bladder urothelial cell;bladder cell
Gria1	ENSMUSG00000020524	3	2	Glutamate receptor 1 (GluR-1) (AMPA-selective glutamate receptor 1) (GluR-A) (GluR-K1) (Glutamate receptor ionotropic, AMPA 1) (GluA1)	Cell membrane	Bergmann glial cell;sst GABAergic cortical interneuron;pvalb GABAergic cortical interneuron;meis2 expressing cortical GABAergic cell;hippocampal neuron	Glutamate
Gria2	ENSMUSG00000033981	2	2	Glutamate receptor 2 (GluR-2) (AMPA-selective glutamate receptor 2) (GluR-B) (GluR-K2) (Glutamate receptor ionotropic, AMPA 2) (GluA2)	Cell membrane	neural cell;neuron	Glutamate
Gria3	ENSMUSG00000001986	2	2	Glutamate receptor 3 (GluR-3) (AMPA-selective glutamate receptor 3) (GluR-C) (GluR-K3) (Glutamate receptor ionotropic, AMPA 3) (GluA3)	Cell membrane	corticothalamic-projecting glutamatergic cortical neuron;L6 corticothalamic-projecting glutamatergic cortical neuron;L6b glutamatergic cortical neuron	Glutamate
Gria4	ENSMUSG00000025892	2	2	Glutamate receptor 4 (GluR-4) (GluR4) (AMPA-selective glutamate receptor 4) (GluR-D) (Glutamate receptor ionotropic, AMPA 4) (GluA4)	Cell membrane	neural cell;Bergmann glial cell;neuron;granule cell;cerebellar granule cell;meis2 expressing cortical GABAergic cell	Glutamate
Grid1	ENSMUSG00000041078	2	2	Glutamate receptor ionotropic, delta-1 (GluD1) (GluR delta-1 subunit)	Cell membrane	neuron associated cell (sensu Vertebrata);oligodendrocyte precursor cell;cerebellar Golgi cell;medium spiny neuron
Grid2	ENSMUSG00000071424	2	2	Glutamate receptor ionotropic, delta-2 (GluD2) (GluR delta-2 subunit)	Cell membrane	neuron associated cell;glial cell;macroglial cell;astrocyte;Bergmann glial cell;astrocyte of the cerebellum;cerebellar Golgi cell;Purkinje cell	Glutamate
Grifin	ENSMUSG00000036586	2	2	Grifin (Galectin-related inter-fiber protein)
Grik1	ENSMUSG00000022935	2	2	Glutamate receptor ionotropic, kainate 1 (GluK1) (Glutamate receptor 5) (GluR-5) (GluR5)	Cell membrane	interneuron;cortical interneuron;cerebral cortex GABAergic interneuron;lamp5 GABAergic cortical interneuron;vip GABAergic cortical interneuron;sst GABAergic cortical interneuron;sst chodl GABAergic cortical interneuron;pvalb GABAergic cortical interneuron;inhibitory interneuron;GABAergic neuron;L5/6 near-projecting glutamatergic neuron of the primary motor cortex	Glutamate
Grik2	ENSMUSG00000056073	2	2	Glutamate receptor ionotropic, kainate 2 (GluK2) (Glutamate receptor 6) (GluR-6) (GluR6) (Glutamate receptor beta-2) (GluR beta-2)	Cell membrane	neural cell;neuron;interneuron;cortical interneuron;cerebral cortex GABAergic interneuron;lamp5 GABAergic cortical interneuron;sncg GABAergic cortical interneuron;vip GABAergic cortical interneuron;sst GABAergic cortical interneuron;inhibitory interneuron;granule cell;cerebellar granule cell;GABAergic neuron;medium spiny neuron	Glutamate
Grik3	ENSMUSG00000001985	3	3	Glutamate receptor ionotropic, kainate 3 (GluK3) (Glutamate receptor 7) (GluR-7) (GluR7)	Cell membrane	sst GABAergic cortical interneuron;cerebellar Golgi cell;L5/6 near-projecting glutamatergic neuron of the primary motor cortex;L6b glutamatergic cortical neuron	Glutamate
Grik4	ENSMUSG00000032017	3	3	Glutamate receptor ionotropic, kainate 4 (GluK4)	Cell membrane	neuron associated cell (sensu Vertebrata);oligodendrocyte precursor cell	Glutamate
Grin1	ENSMUSG00000026959	2	2	Glutamate receptor ionotropic, NMDA 1 (GluN1) (Glutamate [NMDA] receptor subunit zeta-1) (N-methyl-D-aspartate receptor subunit NR1) (NMD-R1)	Cell membrane	neuron	Glutamate
Grin2a	ENSMUSG00000059003	2	2	Glutamate receptor ionotropic, NMDA 2A (GluN2A) (Glutamate [NMDA] receptor subunit epsilon-1) (N-methyl D-aspartate receptor subtype 2A) (NMDAR2A) (NR2A)	Cell projection	neural cell;neuron;pyramidal neuron;glutamatergic neuron;L2/3-6 intratelencephalic projecting glutamatergic cortical neuron;hippocampal neuron	Glutamate
Grin2b	ENSMUSG00000030209	2	2	Glutamate receptor ionotropic, NMDA 2B (GluN2B) (Glutamate [NMDA] receptor subunit epsilon-2) (N-methyl D-aspartate receptor subtype 2B) (NMDAR2B) (NR2B)	Cell membrane	neural cell;neuron;cerebral cortex GABAergic interneuron;pyramidal neuron;L6 intratelencephalic projecting glutamatergic neuron of the primary motor cortex	Glutamate
Grin2c	ENSMUSG00000020734	2	2	Glutamate receptor ionotropic, NMDA 2C (GluN2C) (Glutamate [NMDA] receptor subunit epsilon-3) (N-methyl D-aspartate receptor subtype 2C) (NMDAR2C) (NR2C)	Cell membrane		Glutamate
Grin2d	ENSMUSG00000002771	2	2	Glutamate receptor ionotropic, NMDA 2D (GluN2D) (Glutamate [NMDA] receptor subunit epsilon-4) (N-methyl D-aspartate receptor subtype 2D) (NMDAR2D) (NR2D)	Cell membrane		Glutamate
Grk2	ENSMUSG00000024858	3	2	Beta-adrenergic receptor kinase 1 (Beta-ARK-1)	Cytoplasm
Grk3	ENSMUSG00000042249	2	2	G protein-coupled receptor kinase
Grk5	ENSMUSG00000003228	2	2	G protein-coupled receptor kinase 5	Cytoplasm
Grm1	ENSMUSG00000019828	2	2	Metabotropic glutamate receptor 1 (mGluR1)	Cell membrane	interneuron;sst GABAergic cortical interneuron;sst chodl GABAergic cortical interneuron;granule cell;cerebellar granule cell;Purkinje cell;hippocampal neuron	Glutamate
Grm2	ENSMUSG00000023192	2	2	Metabotropic glutamate receptor 2 (mGluR2)	Cell membrane		Glutamate
Grm3	ENSMUSG00000003974	2	2	Metabotropic glutamate receptor 3 (mGluR3)	Cell membrane	neuron associated cell;glial cell;macroglial cell;astrocyte;oligodendrocyte;cerebellar Golgi cell;medium spiny neuron;pericyte;mural cell	Glutamate
Grm4	ENSMUSG00000063239	2	2	Metabotropic glutamate receptor 4 (mGluR4)	Cell membrane	granule cell;cerebellar granule cell	Glutamate
Grm6	ENSMUSG00000000617	2	2	Metabotropic glutamate receptor 6 (mGluR6)	Cell membrane		Glutamate
Grm8	ENSMUSG00000024211	3	3	Metabotropic glutamate receptor 8 (mGluR8)	Cell membrane	vip GABAergic cortical interneuron;cerebellar Golgi cell;L5 extratelencephalic projecting glutamatergic cortical neuron;L5/6 near-projecting glutamatergic neuron of the primary motor cortex;corticothalamic-projecting glutamatergic cortical neuron;L6 corticothalamic-projecting glutamatergic cortical neuron	Glutamate
Grn	ENSMUSG00000034708	2	2	Progranulin (PGRN) (Acrogranin) (Epithelin/granulin precursor) (Glycoprotein of 88 Kda) (GP88) (Glycoprotein 88) (PC cell-derived growth factor) (PCDGF) (Proepithelin) (PEPI)	Secreted	phagocyte;macrophage;tissue-resident macrophage;Kupffer cell;alveolar macrophage;central nervous system macrophage;microglial cell;lung macrophage;professional antigen presenting cell;plasmacytoid dendritic cell;precursor B cell;macrophage dendritic cell progenitor
Grp	ENSMUSG00000024517	2	2	Gastrin-releasing peptide (GRP)	Secreted	epithelial cell of prostate;basal cell of prostate epithelium	GRP
Grpel1	ENSMUSG00000029198	2	2	GrpE protein homolog 1, mitochondrial (Mt-GrpE#1)	Mitochondrion matrix
Grpr	ENSMUSG00000031364	2	2	Gastrin-releasing peptide receptor (GRP-R) (GRP-preferring bombesin receptor)	Cell membrane		GPR
Grxcr1	ENSMUSG00000068082	2	2	Glutaredoxin domain-containing cysteine-rich protein 1	Cell projection
Grxcr2	ENSMUSG00000073574	2	2	Glutaredoxin domain-containing cysteine-rich protein 2 (GRXCR1-like protein) (Glutaredoxin domain-containing cysteine-rich protein 1-like protein)	Cell projection
Gsc	ENSMUSG00000021095	2	2	Homeobox protein goosecoid	Nucleus
Gsc2	ENSMUSG00000022738	2	2	Homeobox protein goosecoid-2 (GSC-2) (Homeobox protein goosecoid-like) (GSC-L)	Nucleus
Gsdma3	ENSMUSG00000064224	2	2	Gasdermin-A3 (Gasdermin-3)	Cell membrane
Gsdmd	ENSMUSG00000022575	2	2	Gasdermin-D (Gasdermin domain-containing protein 1)	Cytoplasm
Gsdme	ENSMUSG00000029821	2	2	Gasdermin-E (Non-syndromic hearing impairment protein 5 homolog)	Cytoplasm	Bergmann glial cell
Gsk3a	ENSMUSG00000057177	3	2	Glycogen synthase kinase-3 alpha (GSK-3 alpha)
Gsk3b	ENSMUSG00000022812	2	2	Glycogen synthase kinase-3 beta (GSK-3 beta)	Cytoplasm
Gsta1	ENSMUSG00000074183	2	2	Glutathione S-transferase A1
Gstk1	ENSMUSG00000029864	2	2	Glutathione S-transferase kappa 1	Mitochondrion
Gstp1	ENSMUSG00000060803	2	2	Glutathione S-transferase P 1 (Gst P1)	Cytoplasm
Gsx1	ENSMUSG00000053129	2	2	GS homeobox 1 (Homeobox protein GSH-1)	Nucleus
Gsx2	ENSMUSG00000035946	2	2	GS homeobox 2 (Genetic-screened homeobox 2) (Homeobox protein GSH-2)	Nucleus
Gtf2a1	ENSMUSG00000020962	2	2	Transcription initiation factor IIA subunit 1 (General transcription factor IIA subunit 1)	Nucleus
Gtf2a2	ENSMUSG00000033543	2	2	Transcription initiation factor IIA subunit 2 (General transcription factor IIA subunit 2) (Transcription initiation factor IIA gamma chain) (TFIIA-gamma)	Nucleus
Gtf2b	ENSMUSG00000028271	2	2	Transcription initiation factor IIB	Nucleus
Gtf2e1	ENSMUSG00000022828	2	2	General transcription factor IIE subunit 1 (General transcription factor IIE 56 kDa subunit) (Transcription initiation factor IIE subunit alpha) (TFIIE-alpha)	Nucleus
Gtf2e2	ENSMUSG00000031585	2	2	General transcription factor IIE subunit 2 (Transcription initiation factor IIE subunit beta) (TFIIE-beta)	Nucleus
Gtf2h1	ENSMUSG00000006599	2	2	General transcription factor IIH subunit 1 (Basic transcription factor 2 62 kDa subunit) (BTF2 p62) (General transcription factor IIH polypeptide 1) (TFIIH basal transcription factor complex p62 subunit)	Nucleus
Gtf2i	ENSMUSG00000060261	2	2	General transcription factor II-I (GTFII-I) (TFII-I) (Bruton tyrosine kinase-associated protein 135) (BAP-135) (BTK-associated protein 135)	Cytoplasm;Nucleus
Gtpbp2	ENSMUSG00000023952	2	2	GTP-binding protein 2 (GTP-binding-like protein 2)
Gtse1	ENSMUSG00000022385	2	2	G2 and S phase-expressed protein 1 (GTSE-1) (Protein B99)	Cytoplasm
Gucy1a1	ENSMUSG00000033910	2	2	Guanylate cyclase soluble subunit alpha-1 (GCS-alpha-1)	Cytoplasm	stromal cell of ovary;interstitial cell of ovary
Gucy2e	ENSMUSG00000020890	2	2	Retinal guanylyl cyclase 1 (Guanylate cyclase 2E) (Guanylyl cyclase GC-E)	Photoreceptor outer segment membrane
Gucy2f	ENSMUSG00000042282	2	2	Retinal guanylyl cyclase 2	Membrane
Gusb	ENSMUSG00000025534	2	2	Beta-glucuronidase	Lysosome
Gyg	ENSMUSG00000019528	2	2	Glycogenin		stem cell;mesenchymal stem cell;multi-ciliated epithelial cell;ciliated columnar cell of tracheobronchial tree;ciliated cell of the bronchus;bronchial epithelial cell;naive T cell;fibroblast of lung
Gys2	ENSMUSG00000030244	2	2	Glycogen [starch] synthase, liver
Gzma	ENSMUSG00000023132	2	2	Granzyme A	Secreted	mononuclear cell;lymphocyte;T cell;alpha-beta T cell;mature alpha-beta T cell;CD8-positive, alpha-beta T cell;mature NK T cell;mature T cell;immature T cell;thymocyte;DN3 thymocyte;innate lymphoid cell;natural killer cell
Gzmb	ENSMUSG00000015437	2	2	Granzyme B(G,H)	Secreted	lymphocyte;T cell;alpha-beta T cell;mature alpha-beta T cell;CD8-positive, alpha-beta T cell;effector CD8-positive, alpha-beta T cell;mature NK T cell;mature T cell;innate lymphoid cell;natural killer cell
Gzmk	ENSMUSG00000042385	2	2	Granzyme K	Cytoplasmic granule	lymphocyte;T cell;alpha-beta T cell;mature alpha-beta T cell;CD4-positive, alpha-beta T cell;CD8-positive, alpha-beta T cell;mature NK T cell;mature T cell
H19	ENSMUSG00000000031	2	2	M.musculus H19 mRNA		hepatoblast;skeletal muscle satellite stem cell;neuroendocrine cell;chromaffin cell;mesothelial cell of pleura;mesothelial cell of visceral pleura;taste receptor cell;glandular epithelial cell;acinar cell;cortical cell of adrenal gland;granulosa cell;club cell;ovarian surface epithelial cell;tongue muscle cell;skeletal muscle satellite cell;trophoblast giant cell;sympathetic neuron;stromal cell;s…
H1foo	ENSMUSG00000042279	2	2
H2-DMb2	ENSMUSG00000037548	3	3	Histocompatibility 2, class II, locus Mb2	Membrane	dendritic cell;plasmacytoid dendritic cell;CD141-positive myeloid dendritic cell;conventional dendritic cell;myeloid dendritic cell;mononuclear cell;lymphocyte;B cell
H2afv	ENSMUSG00000041126	2	2
H2afx	ENSMUSG00000049932	2	2
H2afy	ENSMUSG00000015937	2	2
H2afz	ENSMUSG00000037894	2	2
Hace1	ENSMUSG00000038822	2	2	E3 ubiquitin-protein ligase HACE1	Golgi apparatus
Hacl1	ENSMUSG00000021884	2	2	2-hydroxyacyl-CoA lyase 1	Peroxisome
Hadh	ENSMUSG00000027984	2	2	Hydroxyacyl-coenzyme A dehydrogenase, mitochondrial (HCDH)	Mitochondrion matrix	type B pancreatic cell
Hadhb	ENSMUSG00000059447	2	2	Trifunctional enzyme subunit beta, mitochondrial (TP-beta)	Mitochondrion
Hal	ENSMUSG00000020017	3	2	Histidine ammonia-lyase (Histidase)
Hamp	ENSMUSG00000050440	3	2	Hepcidin	Secreted
Hand1	ENSMUSG00000037335	2	2	Heart- and neural crest derivatives-expressed protein 1 (Extraembryonic tissues, heart, autonomic nervous system and neural crest derivatives-expressed protein 1) (eHAND) (Helix-loop-helix transcription factor expressed in extraembryonic mesoderm and trophoblast) (Thing-1) (Th1)	Nucleus
Hand2	ENSMUSG00000038193	2	2	Heart- and neural crest derivatives-expressed protein 2 (Deciduum, heart, autonomic nervous system and neural crest derivatives-expressed protein 2) (dHAND) (Helix-loop-helix transcription factor expressed in embryo and deciduum) (Thing-2)	Nucleus	Schwann cell;fibroblast;hepatic stellate cell;pancreatic stellate cell
Hao1	ENSMUSG00000027261	2	2	2-Hydroxyacid oxidase 1 (HAOX1)	Peroxisome matrix
Hap1	ENSMUSG00000006930	2	2	Huntingtin-associated protein 1 (HAP-1)	Cytoplasm	pancreatic endocrine cell;pancreatic D cell;glandular epithelial cell;enteroendocrine cell;endocrine cell
[truncated: 3,007 more rows]

## Sheet: Supplementary Table 4
Predesigned Genes (377)	Custom Genes (94)
ABCC11	APOE
ACE2	BGN
ACKR1	BNIP3L
ACTA2	C1QA
ACTG2	C1QB
ADAM28	C1QC
ADAMTS1	CA1
ADGRE1	CA2
ADGRL4	CAMP
ADH1C	CCNB1
ADH4	CD164
ADIPOQ	CD38
AGER	CD44
AGR3	CD63
AHSP	CD74
AIF1	CDC27
ALAS2	CEBPD
ALDH1A3	COL1A1
AMY2A	COL1A2
ANGPT2	CRP
ANPEP	CXCL11
APCDD1	CXCL12
APOA5	CXCL13
APOBEC3A	CXCR5
APOLD1	DDX3Y
AQP2	DDX41
AQP3	DIAPH1
AQP8	DIAPH3
AQP9	E2F4
AR	EBI3
ARFGEF3	EIF3E
ASCL1	ELANE
ASCL3	EMP3
ASPN	EPOR
BAMBI	ETV6
BANK1	FAM178B
BASP1	FLT3
BBOX1	FOLR2
BCL2L11	FOS
BMX	FZD2
BTNL9	GABARAPL2
C15orf48	GATA1
C1orf162	GSDMD
C1orf194	HLA-DRB1
C20orf85	HOXA9
C5orf46	ICAM4
C6orf118	IFITM3
C7	IFNB1
CA4	IFNG
CAPN8	IGFBP7
CAV1	IL18
CAVIN1	IL18BP
CAVIN2	IL1B
CCDC39	IL6
CCDC78	ITGAM
CCL19	ITGB1
CCL27	ITGB2
CCL5	JUN
CCNB2	KDR
CCR2	KLF1
CCR7	LY6E
CD14	LYZ
CD163	MAP1LC3B
CD19	MPO
CD1A	MRC2
CD1C	NFKBIA
CD1E	NOTCH1
CD2	P2RX7
CD247	PAX5
CD27	PDGFA
CD274	PLAU
CD28	PLG
CD300E	PROM1
CD34	RHAG
CD3D	RPL23
CD3E	RPS18
CD4	RPS4Y1
CD5L	RUNX1
CD68	SELENOP
CD69	SIGLEC1
CD70	SRGN
CD79A	SRSF7
CD83	SRY
CD86	TET2
CD8A	TFRC
CD93	TLR4
CDH16	TMEM173
CDK1	TNF
CENPF	TYROBP
CFAP53	USP9Y
CFB	UTY
CFHR1	VCAM1
CFHR3	VEGFA
CFTR	WNT2
CHGA
CLCA1
CLCA2
CLEC10A
CLEC14A
CLEC4E
CLECL1
CLIC6
CNN1
COCH
COL17A1
COL5A2
CPA3
CRHBP
CRISPLD2
CSF2RA
CSF3
CTLA4
CTSG
CTSK
CXCL10
CXCL2
CXCL6
CXCL9
CXCR4
CYP1A1
CYP2A7
CYP2B6
CYP2F1
CYP3A4
CYP4B1
CYTIP
DERL3
DES
DIRAS3
DMBT1
DNAAF1
DNASE1L3
DPEP1
DPT
DST
DUSP2
ECSCR
EDN1
EDNRB
EGFL7
EGFR
EHF
ELF5
EPCAM
ERBB2
ERG
ESR1
FAS
FBLN1
FBN1
FCER1A
FCGR1A
FCGR3A
FCN1
FCN2
FGFBP1
FGFBP2
FGL2
FHL2
FKBP11
FOXA1
FOXI1
FOXJ1
FOXP3
FSTL3
FXYD2
GATA2
GATM
GCG
GDF15
GEM
GHRL
GKN2
GLIPR1
GLYATL1
GNG11
GNLY
GPC1
GPC3
GPR183
GPRC5A
GPX2
GYPA
GYPB
GZMA
GZMB
GZMK
HAMP
HAVCR2
HEMGN
HEPACAM2
HES4
HIGD1B
HLA-DQB2
HMGCS2
HPGDS
HPX
IGF1
IGSF6
IL1R2
IL1RL1
IL2RA
IL3RA
IL7R
INMT
INS
IRF8
KCNK3
KCNMA1
KIT
KLK11
KLRB1
KLRC1
KLRD1
KNG1
KRT20
KRT7
LAG3
LAMP3
LGI4
LGR5
LIF
LILRA4
LILRA5
LILRB2
LILRB4
LPL
LTBP2
LY6D
LY86
LYVE1
MALL
MAMDC2
MARCO
MCEMP1
MCF2L
MDM2
MEDAG
MEF2C
MEST
MET
MFAP5
MKI67
MLANA
MLPH
MMRN1
MMRN2
MNDA
MPEG1
MRC1
MS4A1
MS4A2
MS4A4A
MS4A6A
MTRNR2L11
MYBPC1
MYC
MYH11
MYLK
MZB1
NAT8
NKG7
NPDC1
NTN4
OGN
OPRPN
PCNA
PCOLCE
PCP4
PCSK2
PDCD1
PDGFRA
PDGFRB
PDPN
PEBP4
PECAM1
PGR
PLA2G7
PLAC9
PLCG2
PLD4
PLIN4
PMP22
PPARG
PPP1R1A
PPP1R1B
PPY
PRDM1
PRF1
PRG4
PROX1
PTGDS
PTN
PTPRC
PVALB
RAMP2
RAPGEF3
RBP5
RERGL
RETN
RGS16
RIDA
RND1
RTKN2
S100A1
S100A12
SCGB2A1
SCGN
SELE
SELL
SEMA3C
SERPINB2
SERPINB3
SERPINB9
SFRP2
SFRP4
SFTA2
SH2D3C
SLAMF1
SLAMF7
SLC18A2
SLC22A8
SLC26A2
SLC26A3
SLC4A1
SMIM24
SMYD2
SNAI1
SNCA
SNCG
SNTN
SOX17
SOX18
SOX2
SPDEF
SPI1
SPIB
SRPX
SST
STC1
STC2
STEAP4
TAC1
TAT
TBX3
TCF15
TCF4
TCIM
TCL1A
TENT5C
TFF2
TFPI
THAP2
THBS2
THY1
TIMP4
TM4SF18
TM4SF4
TMC5
TMEM100
TMEM174
TMEM52B
TNC
TNFRSF13B
TNFRSF17
TNFRSF9
TOP2A
TRAC
TREM2
TSPAN19
UBE2C
UMOD
UPK3B
VCAN
VSIG4
VWA5A
VWF

## Sheet: Supplementary Table 5
Human bone marrow
	Erythroid progenitor cell	Erythroid cell	C1Q+ macrophage
	APOC1	HBA2	SEPP1
	FAM178B	HBA1	C1QB
	CNRIP1	HBD	C1QA
	REXO2	HBB	VCAM1
	BLVRB	CA1	CCL3L3
	PVT1	HBM	CCL4
	PRDX2	GYPB	MS4A7
	AKR1C3	AHSP	C1QC
	FTH1	SLC4A1	CXCL12
	ATPIF1	PRDX2	CCL3
	AHSP	CA2	CTSB
	ALDH1A1	BLVRB	LGMN
	NPM1	GYPA	HMOX1
	HEBP1	ALAS2	CD163
	HSPE1	HMBS	MS4A4A
	SOD1	SLC25A37	HLA-DPA1
	TXNL1	EPB42	CD5L
	SYNGR1	TFRC	CCL4L2
	TMEM14C	UROD	RGS1
	KLF1	HEMGN	RNASE1
	NME1	SELENBP1	HLA-DMB
	HSPD1	SLC25A39	LIPA
	MPC2	MGST3	APOC1
	UROD	MYL4	CD68
	TPGS2	SMIM1	HLA-DRA
	SLIRP	KLF1	HLA-DRB1
	TFRC	GYPC	CSF1R
	LDHB	FTH1	ADAP2
	HBB	FECH	FGL2
	TIMM13	UROS	SAT1
	HMGA1	TMEM14B	HLA-DPB1
	CCT3	CD36	CST3
	PA2G4	RAD23A	FCGRT
	CDK4	TUBG1	SLCO2B1
	ATP5G1	TMEM14C	KLF6
	CCT6A	HEBP1	GPNMB
	TMEM14B	ATPIF1	CD74
	SSBP1	NME4	MS4A6A
	PAFAH1B3	UCP2	FCGR3A
	MRPL27	CCT6A	PLA2G7
	DANCR	IDH2	PLD3
	APOBEC3C	MPC2	TXNIP
	VDAC3	BSG	MYO5A
	FBXO7	METAP2	CXCL16
	RPL22L1	CCNB2	GLUL
	FBL	TUBB4B	SERPING1
	NHP2	SYNGR1	TGFBI
	NDUFAB1	AP2M1	FTL
	RAN	PTTG1	DUSP1
	PEBP1	HSP90AA1	VMO1
