# Supplementary material for: Spatial transcriptomic analyses highlight distinct erythroid niches in mice and humans
Source: Nat Genet. 2026 Jul 2;58(7):1620–31. doi: 10.1038/s41588-026-02671-2 (PMC13364664; doi:10.1038/s41588-026-02671-2)
Supplement: Supplementary file 7 — Supplementary figure source data. [file 41588_2026_2671_MOESM7_ESM.xlsx]

## Sheet: Supplementary Fig.1i-left
Erythroid cells	C1q+ macrophages
19.8394	3.24271
23.8917	3.68785
20.0307	3.69283
13.6041	-1.94559
14.6091	1.32248
18.0485	-1.26562
9.58279	-0.134454
6.54377	1.07939
-8.05896	-1.28036
20.1394	7.08569
23.0188	7.21659
16.2996	-0.990678
22.2598	-3.54843
18.6495	-0.130442
22.0092	0.737484
14.3723	-2.4622
27.3364	5.82542
18.5046	4.67265
13.8429	-0.660006
22.8105	6.79135
19.542	4.36443
22.4201	-0.376779
13.0864	0.0548941
13.4432	0.503595
11.1059	-0.854828
20.4447	5.47134
22.6248	7.20028
16.8595	3.35733
19.09	6.2767
11.5364	5.6242
18.9072	7.07033
16.1935	-0.862858
11.4566	0.211855
21.5922	4.8774
17.5484	1.5018
16.9368	-2.39934
20.359	0.0824786
23.0446	1.41775
24.7413	5.31262
15.5111	1.66736
16.2287	-1.90959
14.6557	-2.80394
18.3177	7.1648
19.2859	-1.17688
13.0784	4.65416
5.29189	-2.74282
21.8937	4.03541
19.4112	2.56517
14.1014	2.18448
19.9048	5.63846
18.4091	1.3175
19.3315	4.45644
23.2275	7.41153
6.22378	-0.878986
21.8148	0.376629
17.1499	-2.7046
17.4143	-0.810901
18.358	14.2807
19.6986	2.07562
19.9302	3.12535
15.0906	0.494652
19.7205	2.58452
13.3962	2.13109
23.3479	4.61314
20.2125	3.31112
21.6273	-1.68373
25.6844	4.48515
13.025	2.80397
22.2737	1.59711
24.8312	3.94376
20.139	6.59107
21.7374	-3.54977
19.6759	3.11576
15.2744	-0.100911
22.1543	6.18007
19.5084	3.93245
23.3689	2.5711
17.5929	1.28906
14.4658	5.07114
16.486	5.87698
15.4889	1.97626
10.3014	4.46097
16.1081	3.16598
14.0539	3.36282
15.2734	3.2231
21.8452	5.85983
20.9746	4.69567
12.6431	-2.96747
17.3361	1.03497
22.8251	5.90852
18.3482	3.99602
15.1962	1.9598
9.33835	-0.274148
12.3304	-2.2247
24.2043	4.36727
13.3966	-1.40087
22.9029	3.66219
25.3721	2.49931
26.8741	9.86681
17.0279	1.70437
22.3608	5.5208
2.51329	-2.5685
8.22497	0.398051
18.0117	3.19461
22.6429	3.39204
17.6196	1.99935
15.6683	0.13614
16.3628	4.68288
15.2752	0.0587159
15.7974	5.25507
10.9799	2.08564
15.8831	2.267
16.9477	3.40276
23.0609	0.214098
17.5671	-1.19835
19.9085	-0.544215
20.4267	1.58707
15.0115	3.72297
20.1251	1.57002
13.9736	1.04883
18.4232	4.16583
12.8889	-1.31529
20.3219	8.2608
13.9572	5.03952
17.8623	2.59949
15.2873	-0.924594
18.0513	3.28618
16.7381	6.54005
17.4737	-1.17801
14.2365	4.75844
17.5842	1.12224
14.2502	-4.13837
20.6933	-0.407851
13.6765	5.11768
14.2601	2.02355
17.5758	-1.02133
11.5886	-2.6558
11.9188	1.60645
19.6303	6.5145
11.9832	-3.66916
20.1405	4.70986
14.4669	-2.17156
19.0632	1.43504
16.8462	1.46884
13.3098	-1.56284
20.2908	0.437957
10.6445	3.01011
18.3836	3.34135
21.7923	-2.24459
7.09494	-0.456822
17.0195	-2.41726
18.3598	-0.408297
19.1918	5.87276
24.0381	2.1507
22.7466	0.0871438
16.9187	0.168338
12.2213	6.46395
21.9281	4.3637
5.60658	-0.778841
19.9379	2.88429
23.0628	3.11725
15.2383	0.596895
19.7485	1.90651
22.0823	6.4058
9.70139	2.79038
4.91873	-3.40026
15.6209	4.55501
17.409	-0.418435
11.798	-1.91421
10.8519	-3.8868
15.193	2.51005
-4.96869	-2.72038
14.0381	-0.438233
24.9952	0.297855
12.4343	-0.360155
9.80904	-2.7413
20.2775	2.04068
9.50548	4.25395
13.365	-0.913506
14.4733	0.264185
18.2015	7.21472
12.0334	-2.25121
19.1895	2.88289
12.4573	-0.196901
20.0721	0.959481
12.6825	-1.25588
19.06	2.15843
6.80625	-3.76076
17.6497	5.75067
25.564	4.59779
9.91696	-1.06973
21.2656	6.36648
20.924	-0.654472
17.1091	2.83
20.8811	-0.385637
18.0805	7.99278
12.7283	-1.82741
7.56696	0.0276869
18.9553	4.04663
19.7928	0.853853
22.4689	2.04523
14.2302	-0.222519
-0.696962	2.61778
20.5292	2.09677
13.2681	0.458574
11.8714	1.40383
-9.45748	4.37687
21.7839	5.26607
12.0509	-2.50451
18.528	3.13545
14.9812	1.06114
11.209	7.06251
20.2296	3.16234
23.0139	4.66143
23.0529	4.78874
19.2137	-0.28338
17.4392	4.90363
26.0381	3.83948
19.2098	2.01189
11.8536	-1.38758
18.7669	-0.418617
23.6505	4.19597
18.9381	4.56468
23.5266	2.13196
14.1192	2.56707
16.4494	2.35384
14.2854	0.493183
11.1788	-2.18912
21.0362	1.46957
13.3533	5.99917
26.8284	8.37834
15.3259	0.736848
20.1918	0.357795
16.7556	6.29462
21.3469	8.64317
8.44313	0.835306
16.5516	0.677413
14.4414	0.251876
17.644	-0.206328
16.862	4.40812
16.8442	3.24637
16.9475	-2.06952
15.8382	1.06165
19.5025	2.22961
15.3828	0.943345
15.3	-0.969748
18.6367	1.03022
0.997133	-2.88836
16.5168	2.13494
18.6643	1.31437
21.5405	2.29754
23.4525	4.09147
23.349	2.81765
15.578	1.45986
16.9701	1.67387
17.2052	7.33051
21.7899	3.73397
3.58608	0.437269
18.1963	-1.14074
13.1719	0.971684
13.5727	0.689134
20.2498	6.41301
14.5982	4.42984
9.0011	-4.31717
18.5085	0.356574
26.702	0.998677
18.9726	5.03583
21.9528	4.08273
16.6206	3.4769
15.8967	3.8531
20.4702	2.98759
21.4386	3.95207
13.1968	-3.17681
23.6636	6.50875
12.7402	4.11947
19.9626	2.97926
19.5514	4.09149
5.61677	-2.14725
22.2945	-0.0929573
13.0863	-1.26442
14.9202	5.258
18.5518	9.62419
20.3269	5.36422
9.94419	-1.9948
15.6045	1.41479
13.5491	1.28576
23.388	2.86108
23.4005	3.09812
22.2495	4.42225
17.974	1.35308
22.098	4.10167
21.9322	1.19395
17.9843	5.32992
15.5879	2.32542
23.1796	5.00948
18.4732	8.87757
18.7124	0.604563
22.8585	13.2095
7.02339	1.29405
15.4269	-0.858564
12.7423	0.263416
18.6864	2.14721
21.5812	-0.56057
15.3367	-2.15872
27.3024	-2.27614
16.0201	4.5025
21.5887	4.65168
25.0961	3.96242
21.703	5.32235
18.5307	8.92201
19.097	0.645989
17.5285	4.47402
18.2643	4.75605
8.7723	0.266352
24.6961	1.18494
19.1596	2.65703
15.9351	-0.559983
22.1387	7.96866
19.5195	2.61001
19.7502	3.01785
13.5758	-0.630945
16.359	-0.281475
16.0438	2.28124
3.14403	-1.48869
17.437	3.44762
21.5513	10.4632
20.5704	5.1989
21.9422	6.41256
18.0649	1.28803
10.622	-0.514808
16.4457	1.11433
20.4716	1.56879
10.1658	-1.3709
20.2108	7.25478
22.3994	11.8469
9.12979	2.91605
20.4762	0.1293
7.26659	0.864907
17.1131	1.10558
19.5515	5.44813
21.0054	10.0439
17.3158	3.47274
-2.56038	-3.67009
25.3205	5.22903
24.3066	7.24893
23.5896	2.77035
17.5887	6.29973
16.028	4.61053
16.0062	1.47909
15.2132	-0.406514
7.13705	-1.27021
20.988	0.835884
18.9841	0.0890955
22.2736	2.34092
17.5671	7.17945
19.7306	3.5408
20.7875	0.536487
13.486	-0.33031
19.6477	1.76171
15.6602	2.2224
18.8462	4.00852
12.8569	0.542144
16.0336	0.0894247
9.47133	-2.81037
14.1102	-0.0683477
7.37864	3.47214
15.7502	1.54579
16.6726	4.2744
15.8993	0.202859
16.1011	5.69996
17.3262	2.68385
14.1583	-2.77784
21.7013	-1.81785
10.202	-1.12394
9.1223	2.2211
18.93	3.79469
20.8895	6.40668
23.2265	1.17909
20.7832	3.22316
16.9318	1.10424
19.9645	10.4891
7.69333	1.40948
13.5873	-1.67372
15.9624	1.04576
16.9812	2.24778
15.1544	-2.58237
17.9601	2.56232
14.1309	5.45673
20.1181	7.98493
17.8954	5.43043
14.2923	-3.34215
18.9785	0.382032
23.1462	2.44438
12.751	-0.386219
11.4482	2.15941
9.48657	-0.716075
23.3359	4.18667
15.7354	-0.197692
19.5028	1.65894
16.3549	1.01289
19.5699	1.5404
15.4628	0.601185
15.8676	4.37909
21.0187	2.4485
19.7801	3.03158
24.0789	0.13951
18.5252	5.4383
19.9657	2.27245
-6.24789	-2.28195
23.9735	2.02774
23.2268	2.24502
16.9268	4.01802
10.7842	1.58421
20.5012	0.988017
15.0589	-0.151732
18.7083	1.47271
7.03238	-2.33454
7.49515	0.576182
16.0918	-3.73344
16.4373	0.596667
15.6685	-0.721579
21.6414	4.55669
19.3528	1.79014
17.026	8.72385
18.6012	5.05014
13.8994	3.87975
17.2106	3.12537
19.6125	3.23601
18.2239	1.39548
17.2716	0.305725
17.4808	2.58737
27.5047	9.66797
27.0621	2.06379
22.384	8.78258
19.3412	-2.346
10.2441	-0.563906
8.14364	-1.41519
19.3692	-2.23266
22.5125	4.4063
19.3026	7.11689
11.6556	0.794865
17.5494	9.66626
25.5639	3.3537
14.6369	-1.66157
-6.4084	-2.9169
5.89076	-2.10724
14.666	11.1226
3.85582	1.47704
20.792	3.54295
12.5815	-2.82198
10.2907	3.08501
14.6072	4.97597
23.9621	8.05821
21.8648	3.01893
6.51149	-4.86224
21.2631	1.85565
1.64678	-2.27097
9.67323	1.95374
23.3094	2.94751
2.99432	-0.576785
17.4562	2.12571
12.5332	1.31564
20.5072	2.79761
17.7398	1.32154
16.7191	0.806343
7.65913	-2.33285
24.4119	3.38438
18.8811	3.12281
19.1443	6.1554
13.5819	1.83135
12.2328	2.60248
18.384	1.62229
-7.22404	1.28076
18.165	6.44969
18.9883	4.02741
20.3264	4.32912
16.9077	1.60239
22.7374	8.8509
13.31	0.791453
18.0789	4.07826
20.0367	6.90666
15.9924	-0.261042
-8.75558	-3.14528
23.1218	2.49824
25.4165	8.17753
9.50953	1.18569
7.17079	0.106475
18.6071	4.36689
24.5662	4.09531
3.38701	1.98703
14.5378	0.909752

## Sheet: Supplementary Fig.1i-middle
Erythroid progenitor cells	C1q+ macrophages
8.04044	3.24271
11.6777	3.68785
13.2109	3.69283
9.27937	-1.94559
11.189	1.32248
11.5581	-1.26562
10.6705	-0.134454
6.64357	1.07939
1.6429	-1.28036
9.42688	7.08569
9.64909	7.21659
10.2244	-0.990678
12.6439	-3.54843
8.44455	-0.130442
11.7802	0.737484
11.2223	-2.4622
12.2501	5.82542
10.3767	4.67265
8.44109	-0.660006
10.5935	6.79135
14.9537	4.36443
14.3376	-0.376779
5.17006	0.0548941
7.89488	0.503595
9.98186	-0.854828
12.8391	5.47134
8.61508	7.20028
10.9068	3.35733
11.7747	6.2767
0.6691	5.6242
11.7129	7.07033
11.8007	-0.862858
5.88779	0.211855
12.1485	4.8774
13.0471	1.5018
11.6439	-2.39934
13.6552	0.0824786
11.6614	1.41775
12.0833	5.31262
9.71958	1.66736
12.2559	-1.90959
11.9428	-2.80394
12.0687	7.1648
11.878	-1.17688
7.20744	4.65416
9.57536	-2.74282
11.5237	4.03541
11.3316	2.56517
10.8821	2.18448
11.9859	5.63846
11.8906	1.3175
3.6857	4.45644
10.3581	7.41153
7.0657	-0.878986
11.2086	0.376629
11.279	-2.7046
11.789	-0.810901
10.3878	14.2807
12.5621	2.07562
10.8685	3.12535
14.4453	0.494652
11.631	2.58452
7.48443	2.13109
12.3327	4.61314
11.9703	3.31112
11.4279	-1.68373
11.5028	4.48515
8.28273	2.80397
12.627	1.59711
10.4868	3.94376
12.3504	6.59107
13.1006	-3.54977
14.2703	3.11576
10.5078	-0.100911
11.2605	6.18007
11.5929	3.93245
9.6948	2.5711
9.46486	1.28906
6.75104	5.07114
9.08452	5.87698
8.38595	1.97626
10.5132	4.46097
9.35768	3.16598
9.45988	3.36282
10.3602	3.2231
12.5736	5.85983
13.2065	4.69567
11.5256	-2.96747
12.3298	1.03497
12.7146	5.90852
12.7669	3.99602
4.21477	1.9598
8.35402	-0.274148
7.31416	-2.2247
10.9348	4.36727
7.99992	-1.40087
12.2218	3.66219
13.455	2.49931
14.7204	9.86681
11.4785	1.70437
13.2939	5.5208
7.64895	-2.5685
9.99533	0.398051
11.1055	3.19461
12.3528	3.39204
13.1162	1.99935
9.01106	0.13614
12.9465	4.68288
10.1488	0.0587159
12.8839	5.25507
9.85971	2.08564
11.5049	2.267
10.5984	3.40276
11.649	0.214098
12.1434	-1.19835
10.9907	-0.544215
12.4634	1.58707
9.8347	3.72297
13.2864	1.57002
11.0826	1.04883
12.7739	4.16583
8.26051	-1.31529
9.45177	8.2608
10.4316	5.03952
9.08882	2.59949
10.3964	-0.924594
12.892	3.28618
12.8491	6.54005
9.74643	-1.17801
12.3678	4.75844
11.9376	1.12224
9.81779	-4.13837
12.0958	-0.407851
9.69994	5.11768
12.5294	2.02355
11.7772	-1.02133
11.8767	-2.6558
8.71637	1.60645
10.1727	6.5145
9.36055	-3.66916
10.209	4.70986
11.9086	-2.17156
9.72061	1.43504
9.7633	1.46884
6.84059	-1.56284
13.4228	0.437957
8.29618	3.01011
11.1169	3.34135
9.10059	-2.24459
6.06443	-0.456822
12.0011	-2.41726
12.2896	-0.408297
10.2291	5.87276
9.51178	2.1507
13.7895	0.0871438
13.3614	0.168338
3.18246	6.46395
14.4188	4.3637
7.10035	-0.778841
10.8	2.88429
13.3859	3.11725
11.3874	0.596895
10.4683	1.90651
9.53241	6.4058
8.19652	2.79038
2.86392	-3.40026
2.63501	4.55501
8.64855	-0.418435
8.02188	-1.91421
10.1973	-3.8868
11.8433	2.51005
-1.50546	-2.72038
6.10323	-0.438233
10.6344	0.297855
8.57978	-0.360155
7.68927	-2.7413
13.7707	2.04068
9.77887	4.25395
7.39458	-0.913506
7.9333	0.264185
10.7878	7.21472
8.91274	-2.25121
13.3143	2.88289
9.53994	-0.196901
10.994	0.959481
8.84451	-1.25588
11.4057	2.15843
9.56716	-3.76076
11.2939	5.75067
10.9198	4.59779
8.97487	-1.06973
10.8318	6.36648
11.7043	-0.654472
11.2119	2.83
12.8889	-0.385637
6.62224	7.99278
11.3366	-1.82741
6.62436	0.0276869
10.8077	4.04663
12.1469	0.853853
11.8415	2.04523
9.30057	-0.222519
5.39074	2.61778
12.6389	2.09677
12.8146	0.458574
9.57855	1.40383
-6.51435	4.37687
13.4163	5.26607
6.50181	-2.50451
11.9908	3.13545
13.5567	1.06114
9.52185	7.06251
10.0169	3.16234
12.9031	4.66143
12.0723	4.78874
14.0919	-0.28338
11.3141	4.90363
11.5706	3.83948
12.9749	2.01189
11.9257	-1.38758
10.9421	-0.418617
12.1141	4.19597
13.0109	4.56468
11.1931	2.13196
8.79641	2.56707
14.3064	2.35384
7.88797	0.493183
11.453	-2.18912
9.10669	1.46957
8.60663	5.99917
9.32997	8.37834
11.5371	0.736848
9.93497	0.357795
10.7839	6.29462
10.1235	8.64317
5.04188	0.835306
11.5454	0.677413
9.81983	0.251876
10.1577	-0.206328
7.33219	4.40812
10.0183	3.24637
11.392	-2.06952
8.64112	1.06165
12.2445	2.22961
10.5886	0.943345
9.71638	-0.969748
11.4516	1.03022
6.965	-2.88836
11.3116	2.13494
12.5643	1.31437
13.959	2.29754
12.3378	4.09147
12.1015	2.81765
12.0176	1.45986
10.1927	1.67387
10.9734	7.33051
10.0595	3.73397
5.93249	0.437269
10.7092	-1.14074
10.8995	0.971684
10.8099	0.689134
10.9517	6.41301
9.96014	4.42984
10.9827	-4.31717
12.1096	0.356574
14.5453	0.998677
9.88882	5.03583
14.1618	4.08273
9.97673	3.4769
10.2248	3.8531
9.81892	2.98759
11.2731	3.95207
12.8809	-3.17681
11.7884	6.50875
7.04409	4.11947
12.2508	2.97926
12.8217	4.09149
7.81769	-2.14725
11.3145	-0.0929573
10.7805	-1.26442
12.1313	5.258
11.3286	9.62419
10.2572	5.36422
3.97304	-1.9948
7.60465	1.41479
7.53702	1.28576
13.6876	2.86108
14.4874	3.09812
13.1681	4.42225
14.7467	1.35308
8.01361	4.10167
12.161	1.19395
11.9436	5.32992
9.35112	2.32542
12.4043	5.00948
13.8264	8.87757
11.7573	0.604563
9.19263	13.2095
4.53231	1.29405
11.0929	-0.858564
8.54471	0.263416
8.90832	2.14721
13.2945	-0.56057
9.70857	-2.15872
15.6059	-2.27614
11.4128	4.5025
11.526	4.65168
13.9436	3.96242
11.0504	5.32235
11.9672	8.92201
11.2223	0.645989
13.1253	4.47402
10.9489	4.75605
8.60952	0.266352
14.9405	1.18494
11.0369	2.65703
10.277	-0.559983
11.6804	7.96866
14.3024	2.61001
13.6482	3.01785
9.51869	-0.630945
10.2083	-0.281475
12.6972	2.28124
5.45629	-1.48869
13.2609	3.44762
12.4252	10.4632
11.4621	5.1989
13.273	6.41256
12.3108	1.28803
7.27924	-0.514808
8.66984	1.11433
12.7051	1.56879
6.88044	-1.3709
13.3193	7.25478
11.987	11.8469
9.64693	2.91605
10.2703	0.1293
6.84019	0.864907
9.81595	1.10558
9.91802	5.44813
13.9818	10.0439
11.4462	3.47274
1.50401	-3.67009
11.9101	5.22903
11.5632	7.24893
10.7829	2.77035
12.5835	6.29973
8.87225	4.61053
11.2262	1.47909
9.28404	-0.406514
6.92284	-1.27021
9.2739	0.835884
10.695	0.0890955
9.90488	2.34092
7.16019	7.17945
10.7673	3.5408
13.6769	0.536487
10.7112	-0.33031
12.85	1.76171
9.41312	2.2224
2.68522	4.00852
9.31203	0.542144
6.86474	0.0894247
10.9081	-2.81037
11.2032	-0.0683477
6.62329	3.47214
11.2858	1.54579
11.8322	4.2744
10.7153	0.202859
10.7118	5.69996
11.8623	2.68385
12.2303	-2.77784
14.1415	-1.81785
5.89375	-1.12394
6.47851	2.2211
12.7095	3.79469
10.4043	6.40668
11.3629	1.17909
11.1824	3.22316
9.76875	1.10424
9.42188	10.4891
7.60794	1.40948
11.8981	-1.67372
11.7643	1.04576
7.73037	2.24778
9.03381	-2.58237
10.0027	2.56232
11.4708	5.45673
12.8019	7.98493
11.2813	5.43043
10.333	-3.34215
10.4702	0.382032
13.3849	2.44438
10.5419	-0.386219
9.48681	2.15941
9.43837	-0.716075
14.0128	4.18667
8.54916	-0.197692
12.7361	1.65894
10.1315	1.01289
11.8906	1.5404
11.7221	0.601185
9.65494	4.37909
11.3318	2.4485
12.9119	3.03158
12.0514	0.13951
12.2758	5.4383
10.5877	2.27245
-3.72938	-2.28195
13.3162	2.02774
12.5664	2.24502
8.70497	4.01802
2.00497	1.58421
14.0565	0.988017
10.6368	-0.151732
12.9584	1.47271
11.1336	-2.33454
4.70354	0.576182
11.5494	-3.73344
10.1971	0.596667
13.1428	-0.721579
12.7607	4.55669
13.1633	1.79014
12.5225	8.72385
8.72517	5.05014
8.02742	3.87975
9.91626	3.12537
10.4612	3.23601
9.64199	1.39548
8.86113	0.305725
10.5529	2.58737
13.683	9.66797
9.69031	2.06379
13.7244	8.78258
11.9616	-2.346
6.34365	-0.563906
8.44046	-1.41519
12.6299	-2.23266
12.862	4.4063
12.8442	7.11689
10.4362	0.794865
7.10442	9.66626
12.7017	3.3537
9.19703	-1.66157
-0.670822	-2.9169
8.1592	-2.10724
11.3913	11.1226
-1.13628	1.47704
12.2107	3.54295
10.4287	-2.82198
5.81386	3.08501
9.18717	4.97597
9.25175	8.05821
8.45863	3.01893
6.61351	-4.86224
13.182	1.85565
3.51353	-2.27097
11.6356	1.95374
8.31287	2.94751
5.71644	-0.576785
10.8373	2.12571
8.8878	1.31564
14.9308	2.79761
12.5699	1.32154
9.56916	0.806343
6.05887	-2.33285
10.0472	3.38438
12.7719	3.12281
10.1488	6.1554
12.7056	1.83135
11.3999	2.60248
10.6107	1.62229
-1.81366	1.28076
11.7404	6.44969
10.2171	4.02741
12.6892	4.32912
7.82513	1.60239
12.4472	8.8509
10.827	0.791453
9.96779	4.07826
10.3798	6.90666
10.9066	-0.261042
-5.33916	-3.14528
13.4319	2.49824
10.899	8.17753
5.74681	1.18569
5.59417	0.106475
9.53441	4.36689
12.4642	4.09531
6.89601	1.98703
10.105	0.909752

## Sheet: Supplementary Fig.1i-right
Erythroid cells	Erythroid progenitor cells
19.8394	8.04044
23.8917	11.6777
20.0307	13.2109
13.6041	9.27937
14.6091	11.189
18.0485	11.5581
9.58279	10.6705
6.54377	6.64357
-8.05896	1.6429
20.1394	9.42688
23.0188	9.64909
16.2996	10.2244
22.2598	12.6439
18.6495	8.44455
22.0092	11.7802
14.3723	11.2223
27.3364	12.2501
18.5046	10.3767
13.8429	8.44109
22.8105	10.5935
19.542	14.9537
22.4201	14.3376
13.0864	5.17006
13.4432	7.89488
11.1059	9.98186
20.4447	12.8391
22.6248	8.61508
16.8595	10.9068
19.09	11.7747
11.5364	0.6691
18.9072	11.7129
16.1935	11.8007
11.4566	5.88779
21.5922	12.1485
17.5484	13.0471
16.9368	11.6439
20.359	13.6552
23.0446	11.6614
24.7413	12.0833
15.5111	9.71958
16.2287	12.2559
14.6557	11.9428
18.3177	12.0687
19.2859	11.878
13.0784	7.20744
5.29189	9.57536
21.8937	11.5237
19.4112	11.3316
14.1014	10.8821
19.9048	11.9859
18.4091	11.8906
19.3315	3.6857
23.2275	10.3581
6.22378	7.0657
21.8148	11.2086
17.1499	11.279
17.4143	11.789
18.358	10.3878
19.6986	12.5621
19.9302	10.8685
15.0906	14.4453
19.7205	11.631
13.3962	7.48443
23.3479	12.3327
20.2125	11.9703
21.6273	11.4279
25.6844	11.5028
13.025	8.28273
22.2737	12.627
24.8312	10.4868
20.139	12.3504
21.7374	13.1006
19.6759	14.2703
15.2744	10.5078
22.1543	11.2605
19.5084	11.5929
23.3689	9.6948
17.5929	9.46486
14.4658	6.75104
16.486	9.08452
15.4889	8.38595
10.3014	10.5132
16.1081	9.35768
14.0539	9.45988
15.2734	10.3602
21.8452	12.5736
20.9746	13.2065
12.6431	11.5256
17.3361	12.3298
22.8251	12.7146
18.3482	12.7669
15.1962	4.21477
9.33835	8.35402
12.3304	7.31416
24.2043	10.9348
13.3966	7.99992
22.9029	12.2218
25.3721	13.455
26.8741	14.7204
17.0279	11.4785
22.3608	13.2939
2.51329	7.64895
8.22497	9.99533
18.0117	11.1055
22.6429	12.3528
17.6196	13.1162
15.6683	9.01106
16.3628	12.9465
15.2752	10.1488
15.7974	12.8839
10.9799	9.85971
15.8831	11.5049
16.9477	10.5984
23.0609	11.649
17.5671	12.1434
19.9085	10.9907
20.4267	12.4634
15.0115	9.8347
20.1251	13.2864
13.9736	11.0826
18.4232	12.7739
12.8889	8.26051
20.3219	9.45177
13.9572	10.4316
17.8623	9.08882
15.2873	10.3964
18.0513	12.892
16.7381	12.8491
17.4737	9.74643
14.2365	12.3678
17.5842	11.9376
14.2502	9.81779
20.6933	12.0958
13.6765	9.69994
14.2601	12.5294
17.5758	11.7772
11.5886	11.8767
11.9188	8.71637
19.6303	10.1727
11.9832	9.36055
20.1405	10.209
14.4669	11.9086
19.0632	9.72061
16.8462	9.7633
13.3098	6.84059
20.2908	13.4228
10.6445	8.29618
18.3836	11.1169
21.7923	9.10059
7.09494	6.06443
17.0195	12.0011
18.3598	12.2896
19.1918	10.2291
24.0381	9.51178
22.7466	13.7895
16.9187	13.3614
12.2213	3.18246
21.9281	14.4188
5.60658	7.10035
19.9379	10.8
23.0628	13.3859
15.2383	11.3874
19.7485	10.4683
22.0823	9.53241
9.70139	8.19652
4.91873	2.86392
15.6209	2.63501
17.409	8.64855
11.798	8.02188
10.8519	10.1973
15.193	11.8433
-4.96869	-1.50546
14.0381	6.10323
24.9952	10.6344
12.4343	8.57978
9.80904	7.68927
20.2775	13.7707
9.50548	9.77887
13.365	7.39458
14.4733	7.9333
18.2015	10.7878
12.0334	8.91274
19.1895	13.3143
12.4573	9.53994
20.0721	10.994
12.6825	8.84451
19.06	11.4057
6.80625	9.56716
17.6497	11.2939
25.564	10.9198
9.91696	8.97487
21.2656	10.8318
20.924	11.7043
17.1091	11.2119
20.8811	12.8889
18.0805	6.62224
12.7283	11.3366
7.56696	6.62436
18.9553	10.8077
19.7928	12.1469
22.4689	11.8415
14.2302	9.30057
-0.696962	5.39074
20.5292	12.6389
13.2681	12.8146
11.8714	9.57855
-9.45748	-6.51435
21.7839	13.4163
12.0509	6.50181
18.528	11.9908
14.9812	13.5567
11.209	9.52185
20.2296	10.0169
23.0139	12.9031
23.0529	12.0723
19.2137	14.0919
17.4392	11.3141
26.0381	11.5706
19.2098	12.9749
11.8536	11.9257
18.7669	10.9421
23.6505	12.1141
18.9381	13.0109
23.5266	11.1931
14.1192	8.79641
16.4494	14.3064
14.2854	7.88797
11.1788	11.453
21.0362	9.10669
13.3533	8.60663
26.8284	9.32997
15.3259	11.5371
20.1918	9.93497
16.7556	10.7839
21.3469	10.1235
8.44313	5.04188
16.5516	11.5454
14.4414	9.81983
17.644	10.1577
16.862	7.33219
16.8442	10.0183
16.9475	11.392
15.8382	8.64112
19.5025	12.2445
15.3828	10.5886
15.3	9.71638
18.6367	11.4516
0.997133	6.965
16.5168	11.3116
18.6643	12.5643
21.5405	13.959
23.4525	12.3378
23.349	12.1015
15.578	12.0176
16.9701	10.1927
17.2052	10.9734
21.7899	10.0595
3.58608	5.93249
18.1963	10.7092
13.1719	10.8995
13.5727	10.8099
20.2498	10.9517
14.5982	9.96014
9.0011	10.9827
18.5085	12.1096
26.702	14.5453
18.9726	9.88882
21.9528	14.1618
16.6206	9.97673
15.8967	10.2248
20.4702	9.81892
21.4386	11.2731
13.1968	12.8809
23.6636	11.7884
12.7402	7.04409
19.9626	12.2508
19.5514	12.8217
5.61677	7.81769
22.2945	11.3145
13.0863	10.7805
14.9202	12.1313
18.5518	11.3286
20.3269	10.2572
9.94419	3.97304
15.6045	7.60465
13.5491	7.53702
23.388	13.6876
23.4005	14.4874
22.2495	13.1681
17.974	14.7467
22.098	8.01361
21.9322	12.161
17.9843	11.9436
15.5879	9.35112
23.1796	12.4043
18.4732	13.8264
18.7124	11.7573
22.8585	9.19263
7.02339	4.53231
15.4269	11.0929
12.7423	8.54471
18.6864	8.90832
21.5812	13.2945
15.3367	9.70857
27.3024	15.6059
16.0201	11.4128
21.5887	11.526
25.0961	13.9436
21.703	11.0504
18.5307	11.9672
19.097	11.2223
17.5285	13.1253
18.2643	10.9489
8.7723	8.60952
24.6961	14.9405
19.1596	11.0369
15.9351	10.277
22.1387	11.6804
19.5195	14.3024
19.7502	13.6482
13.5758	9.51869
16.359	10.2083
16.0438	12.6972
3.14403	5.45629
17.437	13.2609
21.5513	12.4252
20.5704	11.4621
21.9422	13.273
18.0649	12.3108
10.622	7.27924
16.4457	8.66984
20.4716	12.7051
10.1658	6.88044
20.2108	13.3193
22.3994	11.987
9.12979	9.64693
20.4762	10.2703
7.26659	6.84019
17.1131	9.81595
19.5515	9.91802
21.0054	13.9818
17.3158	11.4462
-2.56038	1.50401
25.3205	11.9101
24.3066	11.5632
23.5896	10.7829
17.5887	12.5835
16.028	8.87225
16.0062	11.2262
15.2132	9.28404
7.13705	6.92284
20.988	9.2739
18.9841	10.695
22.2736	9.90488
17.5671	7.16019
19.7306	10.7673
20.7875	13.6769
13.486	10.7112
19.6477	12.85
15.6602	9.41312
18.8462	2.68522
12.8569	9.31203
16.0336	6.86474
9.47133	10.9081
14.1102	11.2032
7.37864	6.62329
15.7502	11.2858
16.6726	11.8322
15.8993	10.7153
16.1011	10.7118
17.3262	11.8623
14.1583	12.2303
21.7013	14.1415
10.202	5.89375
9.1223	6.47851
18.93	12.7095
20.8895	10.4043
23.2265	11.3629
20.7832	11.1824
16.9318	9.76875
19.9645	9.42188
7.69333	7.60794
13.5873	11.8981
15.9624	11.7643
16.9812	7.73037
15.1544	9.03381
17.9601	10.0027
14.1309	11.4708
20.1181	12.8019
17.8954	11.2813
14.2923	10.333
18.9785	10.4702
23.1462	13.3849
12.751	10.5419
11.4482	9.48681
9.48657	9.43837
23.3359	14.0128
15.7354	8.54916
19.5028	12.7361
16.3549	10.1315
19.5699	11.8906
15.4628	11.7221
15.8676	9.65494
21.0187	11.3318
19.7801	12.9119
24.0789	12.0514
18.5252	12.2758
19.9657	10.5877
-6.24789	-3.72938
23.9735	13.3162
23.2268	12.5664
16.9268	8.70497
10.7842	2.00497
20.5012	14.0565
15.0589	10.6368
18.7083	12.9584
7.03238	11.1336
7.49515	4.70354
16.0918	11.5494
16.4373	10.1971
15.6685	13.1428
21.6414	12.7607
19.3528	13.1633
17.026	12.5225
18.6012	8.72517
13.8994	8.02742
17.2106	9.91626
19.6125	10.4612
18.2239	9.64199
17.2716	8.86113
17.4808	10.5529
27.5047	13.683
27.0621	9.69031
22.384	13.7244
19.3412	11.9616
10.2441	6.34365
8.14364	8.44046
19.3692	12.6299
22.5125	12.862
19.3026	12.8442
11.6556	10.4362
17.5494	7.10442
25.5639	12.7017
14.6369	9.19703
-6.4084	-0.670822
5.89076	8.1592
14.666	11.3913
3.85582	-1.13628
20.792	12.2107
12.5815	10.4287
10.2907	5.81386
14.6072	9.18717
23.9621	9.25175
21.8648	8.45863
6.51149	6.61351
21.2631	13.182
1.64678	3.51353
9.67323	11.6356
23.3094	8.31287
2.99432	5.71644
17.4562	10.8373
12.5332	8.8878
20.5072	14.9308
17.7398	12.5699
16.7191	9.56916
7.65913	6.05887
24.4119	10.0472
18.8811	12.7719
19.1443	10.1488
13.5819	12.7056
12.2328	11.3999
18.384	10.6107
-7.22404	-1.81366
18.165	11.7404
18.9883	10.2171
20.3264	12.6892
16.9077	7.82513
22.7374	12.4472
13.31	10.827
18.0789	9.96779
20.0367	10.3798
15.9924	10.9066
-8.75558	-5.33916
23.1218	13.4319
25.4165	10.899
9.50953	5.74681
7.17079	5.59417
18.6071	9.53441
24.5662	12.4642
3.38701	6.89601
14.5378	10.105

## Sheet: Supplementary Fig.2f-1
Erythroid cells	C1q+ macrophages
8.15088	3.66019
-9.6511	-3.79126
12.4877	2.16844
13.5707	4.40287
6.16529	3.21455
12.8585	5.50362
10.4181	5.04756
10.7358	3.49635
12.9606	4.94932
12.6173	4.06034
10.3977	0.892939
-9.19505	-3.65372
13.1598	5.45455
8.73433	-1.3604
13.9795	3.45835
9.26019	4.51433
13.7808	5.27344
-9.90628	-4.61719
9.72394	-2.47328
7.52858	2.99052
13.0107	4.09012
7.68295	4.18275
13.9911	3.82701
10.0307	2.79545
9.80545	1.27204
9.9849	-0.327708
12.8796	3.0151
9.12181	1.71936
6.13488	4.47818
14.5024	4.58944
10.6668	1.91247
10.2925	2.33401
13.1841	4.53171
8.43652	5.55263
12.4084	6.10068
8.60126	4.44365
13.3504	3.12226
12.3328	4.9457
-11.9882	-4.61239
-8.74075	-4.79183
10.3046	2.17746
7.6967	2.01022
14.2594	2.82327
11.2693	3.30711
9.88936	0.429721
13.4149	6.00459
12.5559	6.62697
10.7225	0.928676
6.90544	-0.0315795
13.3913	-0.359005
10.3411	3.2162
9.44122	1.14496
5.57718	2.06111
12.1199	4.13441
2.79479	0.0272222
14.0879	4.59235
12.4002	3.33332
9.03755	2.78147
13.7542	1.5596
12.0446	3.38163
12.2797	3.13367
14.2105	4.09937
11.3569	0.707119
14.5371	4.16195
10.3484	3.61427
12.5565	6.81332
9.71424	8.05908
10.4703	4.83531
10.8465	2.22458
15.3807	4.59567
11.2606	-0.302657
9.95151	2.6438
11.2332	1.48188
8.0971	5.33345
11.5072	3.4008
15.2638	3.58407
10.5291	7.09091
14.1758	2.69849
16.5616	0.219593
8.33151	3.22171
8.44906	1.60224
13.6378	1.66793
9.6776	2.39357
7.7768	1.99789
4.0343	1.2028
-10.326	-3.61262
3.60869	0.580598
11.7413	2.75274
8.72263	1.22314
13.6514	4.48099
14.245	2.03944
8.79431	3.4292
10.019	4.45977
12.3431	5.73678
5.43403	2.61934
15.9625	0.539258
5.7303	-0.936151
5.68	2.00879
-5.5549	-3.10225
15.0254	2.3863
-10.4988	-3.33002
-10.6648	-2.61288
16.9878	4.69643
8.32226	0.771984
10.0997	3.07443
10.7151	6.15117
10.1134	2.85653
12.8931	3.08304
12.3946	2.56847
0.341653	-0.0857094
0.847927	0.360931
7.37407	1.73796
10.1846	3.50212
13.0851	4.23805
6.98841	2.30747
8.61248	1.90525
5.8363	1.55864
9.83509	3.83989
12.1343	4.87978
13.1706	4.5315
12.2025	6.48272
13.1016	1.1954
-0.485902	0.733109
14.1272	5.77757
10.4248	6.53497
10.4714	5.12618
15.0261	5.7233
11.2053	1.8776
13.3797	3.32125
11.5692	4.51741
7.12682	2.07089
7.38997	2.23323
6.42671	3.05607
15.4323	2.78155
10.0689	0.691263
11.6991	5.92114
7.75188	3.46826
10.236	2.99509
12.9128	5.52541
-10.7227	-4.67735
10.1254	4.85296
12.1857	3.88364
5.64895	3.27167
10.9565	3.86551
11.5193	3.96466
15.4475	3.88196
14.5948	5.48879
11.843	4.97087
9.07592	5.47894
10.4878	6.98215
14.2662	2.63723
6.21081	1.9751
14.3184	-0.312745
8.93999	1.75178
7.41302	3.78502
11.5122	2.38028
12.7561	3.81367
8.18328	2.03355
10.2383	4.52648
-1.82839	-0.696405
14.3807	3.99836
9.9639	6.25417
11.4946	2.88086
14.4193	6.24998
8.5223	0.167102
8.64299	1.47249
13.0623	3.67181
12.2496	3.99173
11.8275	8.55013
8.18688	3.72733
10.3528	3.67173
11.6728	6.53717
11.7986	5.17409
14.0006	5.39912
7.87423	4.31457
11.0519	4.10147
-10.4726	-3.41279
12.3221	4.85717
12.5635	2.23343
12.5773	2.13667
12.8518	3.38783
-3.55098	0.56035
4.92378	0.958509
10.8547	5.22552
10.926	0.771142
7.92153	-0.449819
7.90921	2.65385
12.6564	1.28836
8.01184	1.54539
12.7412	4.54977
6.56202	5.14246
10.3376	3.38259
7.7542	3.92875
10.8409	2.63125
-4.9512	-1.68701
8.03774	-1.86005
13.445	3.33505
-8.39927	-2.30924
8.39885	-0.102623
7.09535	4.01556
-1.07518	1.57778
11.1576	-0.772532
-10.5337	-3.87517
9.61134	2.66063
9.74805	4.01017
-8.89476	-2.73761
12.1075	2.78657
8.2029	2.87313
4.48611	-0.51057
8.98481	0.699778
11.0545	3.45769
9.18503	6.97937
14.4605	4.26036
12.1539	0.884559
10.6577	0.388914
7.75542	2.94207
15.3847	2.61099
9.763	1.42093
8.87188	1.04735
5.92555	3.72994
7.29821	1.14123
10.2118	2.77218
12.6568	1.70421
6.34724	0.160292
11.015	3.05914
9.88789	-0.641944
-10.0524	-3.39126
7.24583	3.82755
10.4537	2.8654
7.9474	6.5525
9.37508	6.86971
10.2716	6.07314
-12.164	-3.99247
13.1729	5.14439
6.95285	-0.646031
12.8021	3.17946
8.48782	2.5827
11.5313	7.19869
6.59161	2.39695
9.38754	3.81489
10.731	-0.844402
16.7607	1.83988
14.0274	4.82217
-11.8184	-4.27545
14.9213	5.91233
9.6914	1.22495
9.71362	3.8703
4.25972	2.2249
9.2981	3.04252
-11.4627	-5.41622
-11.2601	-5.70211
11.8775	2.17353
8.18728	1.89916
8.96626	5.34759
10.0325	2.76415
11.4279	4.30414
-10.7261	-4.37966
12.9583	3.34167
7.50079	-1.39331
7.44834	-1.79104
5.08525	0.659852
12.0717	5.14051
10.9221	5.86162
16.1532	2.97404
12.5407	5.92115
15.3411	6.93422
9.76148	4.85908
8.88251	1.70276
11.4405	6.24663
6.32749	2.56711
6.79292	4.36956
9.63362	1.29727
6.75385	7.79681
11.1002	3.90479
7.47302	2.61416
12.0807	3.05984
-10.0863	-3.06058
9.08401	4.45856
11.8424	1.94292
11.4491	2.19845
15.2623	5.4121
12.4065	4.69234
12.2429	4.64065
11.2816	1.90031
11.5171	2.9479
9.31288	2.71458
9.47635	4.11366
14.1439	2.96539
-12.4809	-5.30122
12.1668	2.17628
-10.0462	-5.66813
10.6587	-0.225795
12.7843	0.973465
-11.1107	-2.47187
5.93832	2.63092
6.77585	-0.186784
11.5303	1.4012
6.45559	1.30443
4.97437	-1.22584
12.2157	1.38182
10.3214	0.616588
10.0514	3.32558
9.99372	1.42534
14.3818	5.05688
11.1223	1.38002
14.0655	4.38014
7.82084	1.32066
5.82523	0.589363
11.5453	5.91606
15.5824	-1.48999
9.27615	0.249279
13.0856	6.65631
11.0023	4.54574
9.24378	2.47736
8.66758	5.90548
-10.6783	-4.74247
9.78889	6.65127
13.5738	3.9675
11.6567	3.3524
9.20891	1.15718
14.174	3.53078
-11.9978	-5.30058
11.6655	6.93085
9.32827	2.00059
12.4428	3.22428
8.55817	3.92183
11.7051	2.50392
10.3597	0.158108
-10.8648	-5.29834
12.695	5.17163
13.2371	0.968708
16.6118	3.6932
13.2084	2.07678
12.0885	5.19023
11.7696	2.57189
9.96017	1.34428
9.55581	4.31964
5.49395	3.91538
7.42676	1.29404
15.5935	4.08467
15.9028	6.46038
15.3126	1.44345
7.65156	-0.123649
12.3806	3.74612
11.1716	3.81282
7.93357	2.88042
8.73856	5.55402
12.3027	5.61349
10.8262	-0.815783
12.9834	7.11479
9.5649	0.474042
14.2192	4.22087
12.6283	4.28296
-11.0315	-4.74855
12.3033	2.98808
8.87472	0.726191
9.5504	4.07923
11.3179	4.24231
-10.6061	-4.60721
11.0306	2.90404
6.59421	1.26272
11.3588	2.72022
13.3763	5.03493
14.7337	5.94032
9.96843	0.971495
9.91677	3.30712
11.7639	0.734381
12.0793	2.20308
8.83426	0.168048
9.85646	6.00228
16.9227	3.98832
11.4303	-0.19664
14.1482	-0.324059
-11.2608	-3.76855
12.011	3.14647
13.1316	2.13685
10.0294	1.18077
10.8397	7.1244
11.4987	3.73216
5.26552	1.88005
11.2183	3.54766
6.74603	0.0523862
9.97989	1.37598
9.2591	4.83187
8.26513	2.8682
10.6414	0.0426344
-9.77663	-1.39711
7.12558	5.20752
11.6555	4.33703
3.5615	3.21252
9.40558	4.6146
-10.7676	-3.90399
12.2075	-0.51438
14.3768	5.79564
9.19705	3.69445
7.03113	5.7111
9.03122	3.11273
13.0268	3.21931
12.6104	5.95463
13.1938	2.39082
10.6371	3.0857
13.0385	2.75093
12.5896	3.76536
10.8374	4.74552
11.1475	2.89826
10.6349	3.56436
8.20319	1.31227
11.4936	4.76611
14.7317	7.33078
14.1533	5.51038
-10.5903	-4.18237
9.01248	4.24016
12.0712	3.07099
11.0828	5.68259
3.0295	-0.173826
14.0596	3.52235
9.28116	3.82282
5.52271	3.15791
10.58	2.17387
3.04832	-1.29759
11.2509	4.01619
6.25947	3.27434
13.9373	2.64078
7.75226	1.68147
12.729	5.75145
-11.0026	-4.21438
5.24466	0.1925
8.62846	-0.0830366
12.1197	3.91338
10.7978	2.60566
8.50499	4.48771
10.6737	3.38649
9.77502	0.0405435
12.0509	3.71331
14.6469	2.76778
13.2569	1.29101
10.0914	3.9064
9.83763	4.77502
13.8352	4.5383
14.1559	3.72846
13.3195	1.84917
8.34448	5.00435
1.96454	3.56999
10.0871	3.19441
9.62458	2.41413
11.6836	2.99948
12.9006	4.8952
7.10517	0.990222
2.69281	0.346525
3.77035	1.11451
7.30687	-0.170975
14.9993	3.03822
14.875	-0.114933
9.30647	1.64149
12.7928	2.76531
12.9139	5.10413
13.8499	2.02565
13.2063	-0.673513
7.18831	1.91243
12.6782	3.35264
10.9065	0.0708329
8.8976	4.16294
8.60078	4.00761
13.2878	3.69463
13.3414	1.82597
12.6844	4.37916
11.8992	3.01609
12.3356	5.20511
13.9227	3.91954
12.6233	4.46908
8.36011	3.24564
10.7309	3.30155
7.90291	5.95347
7.61587	1.71048
12.8793	3.26624
15.157	3.03619
11.1372	3.5013
14.6867	2.50325
9.91801	-0.989292
14.4376	2.12925
14.1691	2.25157
13.1108	2.19718
7.13719	1.65791
16.1188	1.34191
5.95803	3.80386
13.5494	2.43117
13.4412	3.14429
11.3882	3.11483
9.81101	2.72084
9.26477	3.73527
12.473	5.21739
11.4457	3.45296
6.18691	-1.8411
6.75344	-0.690589
11.1061	2.81005
8.56562	4.46067
7.13135	2.77478
4.82267	2.67064
7.006	-0.181073
11.3008	2.79268
12.1095	0.896503
12.2441	3.683
14.1634	4.88908
-11.6673	-3.67102
13.4686	4.70062
8.79939	8.90541
10.0734	-0.123642
12.1727	2.87427
13.6935	0.760615
9.12768	4.70027
10.2913	0.318521
10.033	3.71013
11.1863	0.932219
7.0565	4.75766
14.8537	5.52098
8.45386	2.42948
12.7301	3.44229
9.41853	2.02042
11.2939	2.92865
6.55919	1.38317
14.7894	4.84711
3.56539	1.25667
5.44219	3.00877
-6.23924	-1.14781
12.21	2.58629
4.97663	0.748287
8.61443	4.06221
13.3997	5.40255
0.691498	0.550139
12.7022	2.12472
7.49687	0.963092
9.20538	3.40486
10.5982	4.7569
5.40327	3.06276
8.66008	2.95908
12.0573	5.37599
6.2202	2.24329
13.9298	6.04334
11.6577	1.65353
9.70216	5.06348
9.22007	1.31009
13.0618	3.352
10.8094	3.62323
13.7898	3.13719
13.5768	3.88032
7.13722	0.104053
4.22304	0.988672
11.8565	6.82988
10.1689	5.56943
6.03523	0.388245
11.0605	3.61122
6.73483	1.64194
-10.582	-5.2078
10.8345	5.02089
8.94171	2.91196
2.6391	1.93958
9.52725	1.25623
7.79242	5.08522
8.50588	3.41841
10.5069	1.50403
7.66514	3.74804
-9.55833	-4.23213
11.4143	6.52437
9.02728	2.94057
-9.96085	-4.81552
12.2329	1.47193
3.53792	4.43767
11.1913	3.79306
14.0038	4.08582
11.8938	-0.306417
11.889	4.69538
13.6015	5.35393
5.02933	-0.406607
10.1315	6.64283
18.4954	2.46715
-9.79111	-2.82021
7.98794	2.84623
5.12537	2.67378
9.92401	1.98694
11.3581	1.92237
11.0665	0.421114
9.47345	-0.851762
15.7358	5.54143
11.0962	2.08623
12.8367	6.65825
8.65958	3.05738
5.52643	0.549427
11.9227	5.58028
16.5391	2.96288
7.60951	4.0989
11.5869	3.86259
13.2897	3.53981
8.2844	3.13017
7.59211	-1.77007
14.0684	1.8848
11.5214	1.11235
11.4164	4.66955
8.06205	-0.325818
-10.0416	-3.18699
-8.95159	-3.69241
14.0821	2.96781
10.3769	0.627079
14.6887	2.16278
13.2351	2.85886
16.5172	3.01415
8.57712	2.20936
11.8432	5.28116
7.72421	0.603786
14.7042	5.32546
8.34845	-0.584722
10.7207	-0.0173811
-11.6539	-3.57679
-7.04981	-2.77795
5.12163	2.75393
10.3563	1.73394
8.72794	0.245552
11.338	5.06021
6.46726	1.52729
7.56015	3.78491
9.45123	0.794515
10.8729	5.30217
11.8393	4.4752
11.0518	2.40888
12.1555	3.71582
9.92513	5.85814
10.8139	6.28592
8.4612	4.19642
9.17187	1.37644
12.6622	4.09728
12.3434	5.47762
8.48384	2.9646
15.7644	2.36243
9.65102	4.70694
9.01559	2.95441
-12.0395	-3.28733
6.2689	4.30011
11.2477	3.93967
8.29475	7.57453
11.6392	6.04829
15.0877	-0.167397
7.93773	4.21272
9.29771	3.46078
12.7961	5.0094
10.4521	7.14727
10.202	5.37775
10.2981	-0.332361
14.1865	1.61411
10.9012	4.95049
8.58093	1.77212
4.11481	-0.691566
13.9371	2.91007
-10.6827	-5.04203
-11.7697	-5.2089
10.8572	7.46743
6.43463	2.462
9.33963	1.24002
6.7603	2.30593
13.6336	3.50884
9.10847	5.06975
9.23141	4.01192
11.5495	1.69407
12.2798	0.000670057
9.31312	2.93958
14.001	5.81614
11.5694	0.0421524
12.8295	3.81812
12.2235	3.63235
7.04209	3.35505
11.6414	3.49607
12.125	3.70198
13.9356	1.24721
10.1833	5.66281
12.3431	5.42521
8.37641	0.902436
11.7159	5.347
11.4412	3.64949
13.8056	5.50721
9.41484	2.63688
12.2272	3.99329
5.9404	-0.627734
9.96007	3.5987
11.1159	-1.1872
11.5242	5.42382
10.1447	7.04498
9.89693	1.91868
16.2601	3.0628
8.92674	2.11552
14.5545	7.0465
6.31069	1.51629
-9.95544	-3.88397
16.4686	3.93243
7.57358	0.985924
8.23946	1.90613
5.00756	-1.6435
8.53548	3.64247
14.1475	3.11127
12.6362	2.75502
12.0886	5.2852
11.3983	4.16088
13.7751	0.833972
9.07973	4.53436
12.6379	3.75642
8.1321	1.29646
-8.25661	-1.09401
11.4855	4.6968
12.3303	4.29742
10.7519	3.25659
13.9943	4.65868
9.79724	1.68042
9.0447	4.84657
9.71781	2.82056
10.854	1.94622
15.2336	2.20765
4.05703	3.32355
11.7289	5.05003
13.6627	3.51781
14.2735	4.6839
11.0846	6.04482
11.4157	4.57266
7.87327	-0.571488
6.821	3.56117
8.38512	3.31455
12.1332	5.83543
9.17027	2.41755
14.8653	4.85743
7.98743	1.31062
11.612	-0.36706
14.1581	3.52438
10.6409	2.85798
13.574	4.90149
9.84653	1.17506
13.0401	0.442149
10.9281	5.49743
9.27777	2.30733
9.28465	1.53909
12.5413	3.20651
13.3348	3.11281
8.92701	-0.965522
5.68364	-0.12851
10.6759	1.84047
9.70678	1.41272
6.39129	1.37569
7.00637	1.36168
5.24201	0.742193
12.5651	2.05011
15.1726	2.0482
12.6831	2.73199
14.0992	2.68275
11.4723	4.73924
-0.296132	0.266229
7.62177	-0.599889
7.02481	5.3235
8.88714	3.34915
9.7468	4.44512
11.0082	2.44196
9.45912	3.09042
-12.0633	-4.02466
12.4915	5.02599
6.89134	1.16084
11.3328	1.5937
13.1012	2.32931
6.34753	1.06226
10.5208	4.68113
4.38474	0.670965
6.13068	0.63389
10.001	6.07129
17.6353	7.63754
8.89206	-0.0105356
12.6502	6.36485
8.66672	2.30886
11.3881	1.65094
8.95527	3.27387
10.5167	2.4792
8.35756	6.08195
14.4434	2.80851
6.83321	1.13343
12.2772	7.12397
7.07617	1.53426
10.6291	6.48417
13.7033	2.57647
12.9034	5.75015
12.9761	3.11268
12.2079	1.98772
12.43	4.09018
12.4376	2.83757
9.75436	8.79149
10.0324	0.368273
12.6707	1.66777
12.6106	1.72739
11.2238	3.08969
9.13204	0.567294
11.9851	0.238668
10.4908	3.69715
9.36531	5.09742
7.25438	-0.269605
13.3861	2.13603
7.86986	4.19017
13.3201	4.06926
9.86539	5.26486
15.6535	3.66565
10.1958	4.66893
11.8219	2.0159
-12.4696	-3.39776
8.25943	3.39012
5.01929	1.14559
4.94985	5.16412
-10.6883	-4.29123
14.2266	3.45907
8.23237	0.738233
11.0427	1.63881
11.6703	5.80356
12.6489	1.74847
6.7738	4.50634
6.68427	1.96428
10.0684	0.186939
4.23525	2.12972
8.20826	1.37466
8.23189	6.71206
4.46313	3.32168
7.97244	-2.2682
5.87351	0.374882
10.2732	2.82638
12.619	2.38773
11.2678	1.5562
9.37757	2.65671
10.8131	3.56415
13.4528	3.92253
9.91226	2.81732
5.77436	0.879647
10.1517	4.05162
6.03536	7.60988
9.24376	6.64826
15.7789	1.68787
11.5821	3.75992
18.256	4.41941
8.89182	4.35838
13.2336	2.3579
10.6288	4.10396
10.6848	2.494
13.6272	3.94736
-10.4905	-2.32182
9.66541	2.61509
-10.2067	-3.34797
15.4484	4.09703
16.0109	3.33356
15.3059	4.99686
13.0008	7.33136
14.2046	6.29424
10.1449	1.89989
16.1941	8.00184
13.3051	1.40159
11.6002	4.0347
10.4471	2.14996
12.5129	1.86812
10.1737	2.11184
10.7144	4.24122
13.0275	3.7075
7.65327	1.35361
9.70841	1.14089
6.60424	1.07142
-12.591	-5.06839
12.2445	5.24155
12.3273	4.2767
10.6372	2.91394
10.075	3.23919
6.70183	4.04819
13.0802	3.97617
3.88564	2.58731
5.8108	4.11152
12.8027	-0.214515
10.9246	2.31632
9.67997	4.19096
11.7824	2.83235
8.10122	1.68975
13.5847	3.4544
9.19964	0.721293
7.13329	-1.15896
12.4334	3.81147
-10.3187	-5.44157
10.3351	5.04235
8.86303	0.985692
16.6962	5.71145
13.5104	8.76305
9.72761	-0.880401
14.1461	1.8337
15.0136	5.09584
9.02997	1.72552
12.7979	2.89164
10.8033	1.15908
11.4295	3.87313
12.1884	3.97105
9.1886	2.52539
12.0908	2.12187
9.86178	-0.22357
14.7773	2.25233
10.5637	0.650374
14.4463	2.22071
12.8015	5.9359
-9.67116	-2.36597
11.7478	6.00004
11.23	3.20351
11.1656	4.09302
11.7155	3.90326
9.65385	0.947222
9.02746	0.306357
1.72264	1.07457
12.4932	1.59532
10.7278	3.00474
9.41867	2.52677
14.8748	1.93767
14.3618	5.53245
11.6935	4.60134
10.6183	4.44917
11.2934	0.4582
10.9008	1.33279
13.9534	1.76267
8.69113	2.30274
15.6724	6.93717
12.005	3.26806
8.70912	0.990124
11.5067	3.19414
11.0908	2.35215
11.2372	3.21543
-5.53501	-2.09388
9.90927	1.05783
8.23033	1.44598
16.2691	0.889933
13.227	2.40438
14.4329	3.34728
10.1304	1.43716
8.51429	6.00429
12.9545	3.61395
13.3161	4.1625
10.7606	0.0351058
10.552	3.92065
5.24304	0.445201
13.9056	3.2801
10.4412	3.85097
8.1292	0.959931
6.08746	-1.20224
6.32757	-1.10308
6.22084	0.782624
10.6479	2.92442
-11.8041	-4.95585
-11.3675	-5.75523
8.35279	2.37329
13.3412	4.32529
16.383	3.42148
10.4492	3.18856
11.4933	3.47696
12.9062	0.590026
12.1581	3.59066
14.2654	6.13867
8.72215	3.57415
17.3521	5.71674
10.7021	3.70117
-10.7939	-3.14643
5.20473	1.09275
12.1853	3.35248
-6.83082	-2.1916
10.15	4.65691
14.1781	5.0638
10.3619	1.69406
6.65835	2.96923
1.42691	-0.270015
13.2602	5.57237
11.3134	2.91724
15.4708	4.96044
10.1367	-0.255118
9.55461	3.53935
13.1281	2.77116
13.3884	4.58897
5.9675	4.02504
8.37364	4.47145
11.0693	-1.30758
11.5416	3.32026
5.53426	-1.20609
10.7438	4.56551
9.27914	-0.430231
9.83392	1.81104
10.0078	2.99698
12.6089	-1.15768
12.1902	5.56363
14.968	0.449331
10.5456	5.35412
14.7026	0.638003
12.3655	4.21245
6.55324	2.04441
12.3698	7.17155
7.39307	3.67814
10.3916	6.25925
6.65463	2.16653
13.765	2.69844
12.7659	2.76069
11.9427	3.00296
11.9174	5.07709
10.7246	2.29068
11.4568	5.87416
11.0384	1.5712
10.7522	4.21984
8.9755	4.66987
3.6895	2.21077
13.0643	5.50992
11.3804	0.694834
7.61164	2.34034
10.5632	4.83834
7.75207	5.02029
10.7229	3.8859
15.4351	4.18674
15.4211	2.63913
12.5238	5.99364
12.3069	4.4969
8.78767	2.13825
-7.95804	-5.37809
14.5127	2.10209
10.3283	4.36779
10.1503	2.05852
10.8119	4.33083
8.00555	2.92489
12.2535	2.78817
-10.4048	-4.02836
11.0727	1.94918
10.1691	1.74062
11.8981	3.18821
7.88415	4.63773
-7.8345	-2.19246
11.9627	3.17693
2.03769	-1.45541
8.20444	1.51709
5.44003	0.159532
10.9398	5.76412
4.64866	1.86384
11.1991	4.56027
11.183	2.87844
6.91787	-0.86396
10.4933	6.04072
15.1913	2.27254
11.7371	1.98917
-9.80071	-1.91768
11.1599	0.399864
7.98305	3.7452
10.1633	4.0623
-10.2315	-4.07512
11.9367	5.88068
11.652	2.94858
4.95474	2.23034
8.50438	5.64579
3.01811	2.84668
6.6494	-0.604513
5.21592	2.76973
13.592	5.64896
9.77222	2.18682
12.6394	4.5568
8.45119	1.36896
7.72656	0.969845
12.6099	1.61135
12.5975	3.4397
6.46328	1.21115
9.00146	2.66608
13.3326	2.49738
6.43132	0.574235
10.069	1.45469
10.0996	2.30206
-10.4597	-4.37566
7.87611	2.30763
9.55968	2.50469
-10.9363	-2.03681
12.901	1.42835
-9.40059	-3.94841
5.94254	2.62275
6.62524	4.44952
10.3556	1.65918
3.5181	-1.8381
11.9157	3.02647
7.2117	3.08754
13.7935	3.9607
8.93201	2.72527
6.88549	0.601649
12.1984	4.03941
11.0318	3.29405
5.41557	3.36652
11.4305	2.23475
6.89771	-1.18631
11.4726	3.3179
13.2076	5.10992
14.0278	5.13155
8.80586	3.18022
-12.9098	-3.73658
12.3384	4.46795
7.05041	3.30311
12.5007	5.7433
4.21836	5.79034
10.6149	1.88353
8.53917	0.193264
11.7713	1.26089
13.7869	5.49418
11.2314	1.97879
8.9603	3.38542
12.6658	1.82324
5.37543	-1.51153
7.61683	2.04027
14.4905	10.1402
6.98665	2.33832
9.91553	4.2885
5.35806	1.73027
8.80069	1.49184
9.99608	2.95254
10.3	-0.0669974
10.0334	3.45307
9.25282	0.182645
13.9081	4.28102
13.5828	4.15171
11.6717	7.09429
9.00367	0.18676
8.2766	1.25612
12.7143	2.57356
12.7772	2.44614
12.6404	2.66005
13.0041	6.40123
12.8769	0.644091
10.0458	2.355
12.7369	1.70595
8.00814	2.40418
5.20663	-1.41334
11.0843	-0.782307
7.69596	-0.181212
13.4752	1.4701
5.92077	4.11706
10.8247	4.6367
13.3569	2.24615
8.44203	2.52684
12.7784	5.59684
12.3381	4.15966
9.24008	1.11868
10.2244	3.67651
10.8469	3.38937
3.89446	-0.122314
9.64715	3.86993
10.7487	3.37857
11.6267	2.8772
12.3197	2.93759
11.5732	3.94169
10.0122	1.36098
10.4563	6.18711
6.67038	1.71783
11.4998	4.74446
7.70688	1.591
6.62495	0.0745924
-6.40411	-2.55679
3.84263	2.80578
11.4512	4.66219
11.2169	0.671098
11.8888	5.76165
10.7393	-2.01447
10.9421	3.46775
12.1703	4.93757
9.08293	1.34686
5.79112	0.586481
-10.1924	-3.8289
9.34112	3.63263
10.4333	2.05346
9.71815	2.99997
11.6325	4.36733
15.1807	4.74902
7.80847	6.03
14.1646	3.7233
10.9057	2.16323
-8.50925	-4.3397
13.043	1.31137
8.2249	0.033277
10.7298	3.82983
9.64274	3.29311
13.6139	2.0362
10.1175	5.71177
11.9586	6.93319
13.6084	5.7438
9.70881	1.45834
10.0342	0.289793
9.65255	3.44589
14.3792	2.16182
6.34882	6.13307
7.53609	1.23579
9.15673	0.806353
10.752	4.24819
12.0229	4.80751
10.3331	2.86439
-13.5819	-3.41957
9.57654	2.5611
11.8949	4.05988
5.9503	3.07034
12.6761	3.91189
11.4304	3.04069
10.2605	1.2742
8.90067	6.02271
10.737	5.19546
9.07854	4.48163
14.2554	3.19867
7.06792	2.3343
14.276	3.01742
-11.3518	-5.27497
16.2103	2.8266
11.0186	0.604562
17.9494	6.09754
11.2134	2.47013
10.5859	4.74443
13.5864	5.67549
-6.0156	-1.80286
13.9879	3.21718
6.48102	1.80849
11.4715	3.30092
10.0011	4.47715
10.1122	3.53482
13.7272	3.8973
14.2457	3.25495
11.4259	-0.0269831
11.8628	3.02693
13.3273	3.90081
13.901	1.2273
13.1362	6.03473
12.3818	0.400204
8.39851	1.26821
12.1798	6.92492
12.3248	4.96797
11.9659	4.69759
8.8964	-0.815758
8.67474	4.61777
10.9878	-0.321572
13.1106	3.1721
8.84197	2.31337
13.1632	3.47365
8.43004	2.58349
15.6083	5.42978
15.5317	4.50657
7.55478	3.17859
13.3253	5.22706
15.1737	-0.72429
10.9364	2.27032
9.39556	6.50198
9.25169	2.05512
11.1513	2.79673
-6.52401	0.123953
10.3935	2.77777
15.4392	5.68222
11.6086	6.10197
12.8596	0.847676
16.5843	3.42291
14.2105	1.05787
8.46365	-1.31151
13.4439	8.9953
14.3543	4.45725
11.6592	2.90974
10.6541	0.863065
17.1256	4.51173
12.025	4.46555
13.0212	2.3097
10.0768	5.02763
9.67906	5.88329
10.105	0.531948
-1.76513	-0.154161
11.7053	0.374363
10.9112	4.71308
13.1434	0.314103
5.70781	-0.31767
13.6959	2.76173
4.63935	-0.995053
6.76723	3.55342
7.08623	2.83268
-10.0669	-3.16656
5.10644	1.22917
7.53809	1.50404
9.11912	1.44959
8.4492	0.877323
8.30598	2.91538
8.73647	3.47721
8.98368	3.19318
14.4898	3.58301
10.2384	0.498957
-0.489702	-1.73858
11.7045	2.72179
12.2408	4.62214
12.278	2.09706
8.92819	4.24431
9.54814	4.25998
15.3197	0.422326
9.92308	6.04818
6.93951	-0.306585
-11.6298	-2.96263
6.87454	2.04669
-12.2567	-6.4021
-11.4464	-4.43504
15.7011	0.953674
12.3629	1.18379
1.62673	-0.577693
10.4895	5.33888
15.0735	-0.732242
10.753	6.56714
10.607	1.19577
6.55301	3.27576
12.1264	7.30017
12.3782	1.27539
13.8454	2.33196
6.39928	2.74357
12.5279	4.01541
8.59767	3.02502
-8.92371	-4.11997
13.5537	5.45049
12.5648	3.58714
12.2045	6.02663
15.7083	3.16208
4.47966	1.60262
7.78592	-1.4175
5.92936	3.03967
11.2432	4.19219
12.1199	5.83128
15.145	5.53462
12.1619	1.99075
9.09481	1.80578
-10.9111	-4.51749
16.1856	1.60448
12.693	3.36364
12.3685	0.783487
11.635	2.95903
11.0156	0.855928
9.76057	5.09152
10.4495	5.03905
9.0591	-0.183205
8.11397	1.41487
14.8164	7.17052
10.821	1.75156
8.18227	3.29893
10.9473	4.00328
15.9296	4.10152
15.0173	-0.0634747
12.6379	4.01149
12.8417	2.28644
9.85081	5.08858
16.0534	8.60463
10.2954	4.20513
8.10026	0.412557
8.06567	0.894676
11.7851	4.31022
-10.8888	-4.1766
11.3542	4.99573
15.8353	2.20264
10.6651	2.59885
9.97859	1.2466
6.98624	0.833462
5.41109	-1.12922
10.4725	1.27622
14.0607	6.21805
7.7995	4.35083
10.3212	3.47914
8.0107	4.42385
14.4184	5.31543
12.75	3.96518
9.27588	3.45184
-11.3459	-3.7566
12.2696	4.67146
11.4391	4.97353
13.441	0.404216
7.98889	2.40651
13.7698	3.58423
-8.48339	-3.29645
2.0148	-0.155862
6.59307	-0.00645231
12.3211	3.37717
8.95327	2.18628
11.441	2.14493
11.9465	4.13379
-3.78478	-4.7663
9.46839	2.84046
-12.2892	-5.00973
11.3858	3.35858
12.1828	2.18706
13.5365	3.22374
8.74489	3.8824
8.98086	5.29815
9.85006	0.925576
12.6317	1.87931
5.80115	-0.559576
13.3871	7.6142
12.1522	2.71587
8.96575	1.36053
11.8264	3.13275
15.096	3.60373
11.7514	3.92028
10.5602	0.475107
14.0836	4.15879
10.0574	1.07266
8.51094	3.67125
7.05219	3.67715
8.81055	1.36803
13.7044	3.3887
8.37682	7.20854
14.4135	3.19166
10.8028	0.931156
11.9295	3.2942
-10.5302	-2.64369
14.3036	1.87779
7.33473	2.36687
10.3438	3.50812
11.2085	0.358707
13.4154	-1.61588
11.5861	2.89208
10.8705	4.91035
10.6095	4.51732
6.89936	1.28487
7.41517	0.188276
8.23915	2.36221
11.4877	5.99176
13.0945	2.82024
4.50899	1.7582
14.3478	3.85347
5.33828	-0.122846
8.70397	0.262298
9.63852	2.34377
12.7686	9.40814
9.35197	0.957299
10.1733	3.45256
8.7546	5.09745
11.5822	3.29212
5.37639	0.276792
14.7522	6.79336
9.25037	3.58164
9.52939	-0.0161441
11.1833	4.01962
10.3297	1.47358
7.99318	4.49566
13.137	2.65313
8.88119	6.22672
10.964	4.62159
7.94296	-0.498873
11.1577	2.50029
12.9355	2.02613
-10.1989	0.0864442
7.37963	6.85656
9.04545	-0.743087
10.5507	1.54941
-10.4428	-3.69094
10.3107	6.58187
10.9294	6.52572
13.3565	2.14728
12.2686	5.1881
6.17518	3.11537
13.0242	6.9158
-4.19689	-2.59623
6.87746	3.68987
10.7562	3.53757
11.634	3.03223
12.3448	4.21532
11.5987	2.28616
12.0229	3.38629
14.3727	5.84401
3.93499	1.37663
11.4206	2.61705
11.1594	0.978608
11.6525	1.58075
4.28815	-0.826806
10.6179	3.82624
14.4544	4.8615
12.5407	4.7112
12.401	4.44249
7.53211	-0.889549
11.4119	1.56251
7.91017	1.47325
9.66311	2.52023
10.9087	6.14846
15.0477	4.85087
15.4224	1.6789
-10.8325	-6.33472
12.4626	3.63875
6.15535	5.58052
10.2177	3.16816
9.17031	1.85007
-0.762271	0.255155
11.4832	2.93705
12.9796	2.30382
11.9967	2.9868
11.6861	4.97525
11.3778	7.54722
9.84217	7.66492
14.7215	5.94897
9.79157	0.985349
-1.46744	-0.483839
12.1059	5.63478
5.86079	4.33754
9.44196	2.94201
7.69457	2.61298
11.3604	1.36508
8.64303	2.24986
8.48723	0.978915
8.45042	1.91162
10.7146	4.85514
9.70567	-0.892769
11.2287	3.28764
-8.46257	-2.80939
15.3797	6.55405
13.7998	6.37387
4.39609	0.562151
14.5829	4.92626
11.949	2.91321
11.3889	2.58223
13.9075	2.00534
7.92796	3.94704
14.6167	8.22259
3.64893	1.3731
5.13379	2.3854
11.0102	-0.261476
11.2183	0.0570487
6.01981	-0.55235
11.3164	1.58119
8.68376	5.43397
11.2995	2.54064
7.94393	4.55702
9.91632	2.56703
2.53978	-1.65472
9.24667	3.42172
3.61477	1.80456
11.9016	2.04527
14.2866	6.34015
12.5268	6.92363
-11.0056	-5.88416
-11.8637	-2.75427
5.43977	1.62034
12.4026	2.31324
16.768	3.12399
8.89467	1.99814
9.31228	3.40126
8.64684	4.25046
11.6251	5.70279
12.5102	4.56916
15.8577	4.74276
-5.34549	-1.63812
10.2438	2.88911
10.4151	0.536439
11.3625	7.96111
8.79243	2.14633
12.5122	2.72302
6.85507	2.3249
10.412	5.22916
13.6292	-0.905214
13.9738	3.66113
13.1119	5.40536
13.1253	0.826649
12.4618	3.454
-9.88372	-5.85542
9.34686	5.1186
11.2766	1.58379
15.1901	5.21048
13.9683	5.96883
7.87304	2.07261
6.78859	2.73281
10.5809	0.142129
12.6717	5.02956
15.0854	4.37747
12.461	6.53721
12.2481	6.55311
8.76395	3.03784
8.07245	4.20453
7.19846	-1.51782
8.61358	2.21402
-0.169325	-0.457512
11.4903	1.68606
10.7655	-0.636567
15.1285	4.7794
14.5631	3.89983
16.3447	7.29434
9.81703	4.46522
16.2005	4.34109
10.5604	2.14665
13.9491	2.17599
12.7679	3.27431
15.8301	-0.21477
10.159	1.67902
9.3815	2.38357
3.40258	-1.01971
12.3059	2.91968
8.80091	3.97098
12.8544	4.41615
14.4177	-0.285538
10.2089	7.46321
-11.6829	-4.14319
11.9787	3.86743
8.80498	3.6734
7.47676	2.67655
9.80832	4.0693
15.5571	1.84361
9.34826	3.61339
15.862	2.96722
8.32556	1.24561
16.9116	1.7849
9.16985	3.91758
8.90375	0.102709
12.0982	0.794319
13.7931	6.0783
7.60638	1.92548
5.1177	2.07328
12.7101	1.71042
8.48182	2.52227
11.1601	4.20772
9.18112	2.92941
14.8617	4.41522
2.50557	1.36985
10.1486	5.04907
5.55971	2.91849
9.45318	5.18665
8.82678	3.13243
11.4713	3.14422
-1.57039	0.623926
7.10038	0.11178
12.4629	1.62775
10.6633	3.37685
8.45948	1.94974
13.5531	2.12385
9.82884	1.04598
11.3014	1.81093
7.95132	5.0569
2.34832	0.320436
13.1685	4.31447
11.3139	4.43785
12.6396	0.395572
8.12657	5.31989
12.2934	3.24163
8.23411	3.18469
10.5521	4.57912
13.1608	3.16513
10.8626	5.32326
11.8507	6.1207
-12.0488	-4.28002
13.176	2.1074
7.80229	2.04582
14.3712	1.37681
13.6974	2.20428
10.4593	6.58318
11.4706	5.49244
-11.322	-4.6744
12.3413	5.69301
12.366	3.29441
10.7751	3.84448
9.18892	3.2854
11.8657	3.08857
14.8365	6.15025
11.5417	5.49827
10.8979	4.21965
6.97477	2.60707
9.0989	1.66494
12.7167	2.71502
11.2035	2.20826
12.934	2.46423
11.6567	3.138
-3.82874	-1.60173
8.50853	3.42767
6.04447	-2.68476
11.8926	3.25247
12.2153	2.1644
12.3596	2.58634
7.43282	2.39307
7.96065	-0.0173912
10.7608	1.95212
13.1669	7.20068
15.564	3.4985
9.56973	2.44336
0.430719	1.9608
10.2417	4.97621
8.24128	0.697879
8.90825	2.4862
13.4284	3.62475
13.666	4.98819
7.71564	1.14676
8.90541	5.7123
9.57711	1.34583
7.52802	4.4867
11.0306	6.53576
9.56093	0.660381
9.3682	0.387748
13.0961	0.569242
11.0948	3.34721
11.7272	4.7639
-4.43203	-2.70486
11.0453	2.60731
12.8857	5.75505
3.20088	2.6934
11.9525	4.33098
10.2106	5.53496
14.0469	4.43174
13.4624	1.0399
9.66711	4.91252
11.6668	2.86458
11.167	1.44838
6.53807	0.54632
15.8309	3.15082
10.1561	3.76139
9.87197	4.5062
9.49118	2.3841
11.3223	5.08653
8.36178	2.01871
9.66294	2.98616
8.18227	6.63013
13.1947	1.90398
13.9246	2.0368
5.8685	1.4725
11.9001	6.08816
14.7841	8.38629
8.98619	1.05347
12.3783	2.92299
2.53661	5.70093
11.9104	4.37835
9.8275	0.974463
9.00402	4.31592
5.21871	3.45075
10.9417	-1.31532
-10.8982	-2.35453
3.89173	3.42762
9.04185	1.19481
12.4055	5.54562
14.7126	1.8642
5.61479	1.09549
9.50188	4.02812
6.18569	-1.13152
15.5969	2.28705
11.0109	5.89507
9.77953	3.12385
7.6627	2.24513
9.82011	1.3154
5.10227	-1.12978
-9.68141	-4.66132
7.43082	-0.503127
5.56052	5.16856
10.7731	1.30997
10.2541	4.22291
10.1735	4.55876
11.0862	1.53149
11.058	1.89592
8.80845	6.63662
7.65451	4.47312
8.25555	6.39922
9.84699	5.61391
14.7131	3.54202
9.85565	1.5238
-11.9971	-4.11242
12.8449	5.66796
9.48405	1.11394
-9.88738	-3.97035
7.72825	2.19228
11.7807	6.31856
13.2005	5.17012
8.87308	3.66627
5.94947	0.984661
11.5623	6.28945
7.58717	-0.414097
8.07088	2.26591
11.1493	0.964849
13.9545	2.47084
2.76724	0.772995
13.3763	5.95124
4.96199	2.322
9.63061	3.24462
10.7219	2.07976
16.5288	5.06121
13.0442	2.60824
11.1746	5.18358
14.2282	-0.720924
10.5836	1.80912
6.95901	3.24521
11.9814	4.50593
13.699	5.38256
10.428	2.59292
5.71535	4.12237
11.5223	0.479882
8.842	2.02402
10.0719	2.72246
12.358	3.30858
9.64642	4.2542
14.1837	5.68269
13.1415	4.50282
10.1561	4.1246
9.8518	1.02723
10.8816	1.61667
8.63043	1.74691
6.75695	-1.63546
7.56303	0.23303
15.7829	4.41761
7.8798	-1.37383
9.07093	2.22336
-8.69265	-3.62349
5.65358	3.56778
6.50452	1.00516
12.3193	3.03299
11.5041	5.43904
7.85331	-0.0122454
8.96733	3.51327
8.39625	3.42693
10.1713	2.65038
17.2801	6.18288
11.2025	2.20462
13.2784	6.21567
9.30489	2.69523
8.33141	3.43107
-1.03413	-0.846575
12.4942	1.79164
9.12559	0.621275
9.19747	1.24493
13.1568	5.72132
15.6225	4.56422
7.85977	2.03366
13.4003	0.670805
-10.5767	-4.4111
7.23299	3.07688
12.1325	2.37775
8.09621	0.562961
10.2982	2.07301
12.6985	5.09616
11.3354	3.06018
10.8019	2.11229
6.01109	-0.455555
13.4546	1.95687
7.49996	3.98416
10.7801	2.07722
12.8346	7.01901
12.0556	1.59439
5.76556	3.68676
11.887	4.57477
14.6862	3.73822
9.60638	0.425457
12.9804	5.39206
11.8393	3.87234
10.2259	4.45854
15.0744	3.66643
12.7737	1.18984
13.9431	4.35503
10.9878	4.68466
6.82871	3.37262
6.97096	4.27686
4.83151	-0.8351
13.3147	-0.532462
8.11267	3.0227
4.0279	-1.58798
8.41413	0.965186
14.3063	3.47249
8.37879	2.47871
11.6308	3.06225
8.35608	2.72258
8.57723	1.53394
8.00144	0.368929
12.4247	0.569438
14.108	4.65731
10.8354	0.833616
11.975	1.52206
9.73795	6.91385
7.75952	3.18171
11.0589	0.0370985
10.2856	5.14799
12.8466	1.72884
-12.9387	-4.98961
13.5273	4.46787
11.8883	5.52314
-8.36584	-2.2647
14.9235	1.83032
9.30247	0.991403
10.3274	1.98192
6.77212	1.8449
10.8374	3.22279
10.1455	3.04593
6.69107	-0.688791
6.84574	0.987165
1.34548	1.14106
15.4928	3.40522
13.1099	6.14908
10.9101	1.6653
10.5502	6.80494
8.64447	1.10355
8.04791	2.30145
15.154	1.87313
9.46058	5.23925
13.1461	4.2742
1.30283	0.124323
6.60558	0.388353
11.257	4.86906
-7.93633	-0.847812
9.71816	3.57568
10.5134	5.01397
12.4174	2.08051
10.5064	2.89477
9.84466	2.66261
7.78902	1.02241
11.9042	1.53707
10.8167	2.54942
10.4035	2.61578
15.0847	4.32656
11.6372	5.37327
11.3163	2.22222
13.0089	3.15231
7.97291	1.97354
9.07961	3.17327
8.5073	2.42532
10.8973	2.5966
9.82973	2.22837
13.7072	1.82143
1.64266	1.92133
10.443	4.15549
9.22671	0.282102
-12.3181	-5.2047
4.97125	0.93321
2.58971	0.865342
9.76505	1.87674
14.6684	-1.21423
13.7857	4.40213
8.35944	2.52688
9.55259	0.698298
-1.34081	-0.472284
13.1331	1.03817
10.931	6.31838
13.3469	0.412427
12.5682	5.52361
15.8751	7.53952
17.3207	6.81157
9.28612	2.93272
13.7492	3.02971
12.23	5.91429
8.46118	-0.525707
5.60846	0.075792
7.86808	2.60101
10.4814	3.33312
9.41058	3.21666
6.04202	4.09313
9.14995	2.44211
7.98476	5.35712
12.5205	2.31248
3.17347	0.672531
-10.3852	-5.26904
-6.33848	-5.02261
11.8413	3.49483
7.94943	4.49307
11.0042	1.1918
8.29176	2.76898
14.4136	6.34407
14.086	5.82371
9.43222	5.62472
8.23501	0.799601
13.0156	5.77507
13.0639	7.02901
6.43348	5.45282
8.39073	0.925358
12.0411	2.23614
9.20867	3.36564
8.08999	4.72811
7.68596	3.17376
9.55345	3.60659
13.4209	5.37622
11.0217	2.29148
13.4583	4.84764
9.63986	-2.14997
11.8126	4.0859
11.612	4.06368
13.6975	3.4436
7.48602	4.64969
9.96328	3.05412
-10.3632	-3.44853
11.79	4.70345
16.1417	2.08122
6.37023	-0.116008
8.30115	1.66717
11.0358	3.15372
9.57886	1.61717
10.6864	5.8126
9.22223	0.734253
7.62243	3.70158
5.37268	5.0966
10.8245	-0.1773
9.89951	6.04327
6.39465	1.26972
8.75127	5.12973
9.3263	0.813017
12.4762	4.99873
8.48852	2.02908
8.67889	1.13021
12.4873	-0.154926
10.6292	5.22397
9.00576	0.991691
6.73033	0.233795
5.11506	1.87377
-10.1475	-1.89023
4.87302	1.56426
-4.71785	-3.48881
9.50087	4.00771
7.42309	1.85512
11.5148	6.36775
5.67285	0.528449
13.6741	3.67347
12.7671	1.74246
6.1517	2.34949
13.0885	6.37432
11.2486	4.95469
8.6586	-0.435791
2.56618	2.18827
13.2716	6.51078
12.0037	1.99669
7.59412	4.15243
12.5147	5.19871
[truncated: 322 more rows]

## Sheet: Supplementary Fig.2f-2
Erythroid progenitor cells	C1q+ macrophages
2.42446	3.66019
-6.85656	-3.79126
6.91041	2.16844
3.88285	4.40287
2.1653	3.21455
5.87661	5.50362
7.5008	5.04756
4.81587	3.49635
6.46741	4.94932
5.21401	4.06034
1.96321	0.892939
-6.50956	-3.65372
6.07714	5.45455
8.39325	-1.3604
6.75399	3.45835
5.35906	4.51433
2.63941	5.27344
-8.01756	-4.61719
0.652758	-2.47328
8.03148	2.99052
6.16957	4.09012
5.70062	4.18275
5.08852	3.82701
1.55031	2.79545
9.32098	1.27204
2.6574	-0.327708
3.50228	3.0151
1.25227	1.71936
5.05255	4.47818
6.60884	4.58944
4.45612	1.91247
3.87657	2.33401
5.31214	4.53171
3.1828	5.55263
4.53224	6.10068
7.78105	4.44365
9.38187	3.12226
-0.383236	4.9457
-6.53049	-4.61239
-7.14836	-4.79183
5.36769	2.17746
4.8675	2.01022
6.37077	2.82327
6.57906	3.30711
6.25597	0.429721
4.73113	6.00459
3.9402	6.62697
6.94936	0.928676
5.22951	-0.0315795
5.38456	-0.359005
4.78713	3.2162
6.05264	1.14496
1.29952	2.06111
5.76979	4.13441
5.50928	0.0272222
3.29332	4.59235
7.0996	3.33332
5.05292	2.78147
4.72183	1.5596
4.76466	3.38163
6.45338	3.13367
3.72525	4.09937
6.30857	0.707119
6.26564	4.16195
7.74999	3.61427
3.15602	6.81332
5.99346	8.05908
4.37458	4.83531
6.49574	2.22458
4.71157	4.59567
9.80342	-0.302657
4.90031	2.6438
1.75478	1.48188
5.19141	5.33345
3.08829	3.4008
3.25401	3.58407
5.75178	7.09091
5.90741	2.69849
5.47784	0.219593
4.47454	3.22171
2.94827	1.60224
5.79152	1.66793
3.89764	2.39357
0.834581	1.99789
-0.0376248	1.2028
-7.05661	-3.61262
5.77266	0.580598
2.4666	2.75274
6.38929	1.22314
5.46613	4.48099
5.92403	2.03944
4.81778	3.4292
5.56806	4.45977
6.83685	5.73678
-1.38055	2.61934
6.65471	0.539258
2.0387	-0.936151
3.00619	2.00879
-3.79276	-3.10225
8.4596	2.3863
-6.18105	-3.33002
-4.40376	-2.61288
7.80642	4.69643
3.62032	0.771984
4.80964	3.07443
4.20009	6.15117
4.44529	2.85653
7.51302	3.08304
4.70794	2.56847
0.0735139	-0.0857094
-1.11975	0.360931
4.12387	1.73796
-0.297199	3.50212
5.96388	4.23805
5.30772	2.30747
5.52846	1.90525
2.97522	1.55864
4.04716	3.83989
7.22562	4.87978
7.52116	4.5315
6.74679	6.48272
6.90865	1.1954
1.19209	0.733109
5.59389	5.77757
4.44461	6.53497
5.21614	5.12618
6.93872	5.7233
7.58046	1.8776
4.85992	3.32125
3.97748	4.51741
5.90921	2.07089
0.753199	2.23323
5.58907	3.05607
6.61486	2.78155
3.40305	0.691263
6.09538	5.92114
1.02166	3.46826
4.01644	2.99509
3.62377	5.52541
-7.00687	-4.67735
2.14219	4.85296
7.11417	3.88364
0.873836	3.27167
7.10589	3.86551
3.05309	3.96466
6.33913	3.88196
4.00756	5.48879
7.02382	4.97087
3.14528	5.47894
2.34915	6.98215
7.42636	2.63723
4.56023	1.9751
5.33035	-0.312745
3.33869	1.75178
0.113344	3.78502
4.0488	2.38028
4.60727	3.81367
4.58992	2.03355
3.16089	4.52648
-0.966167	-0.696405
3.89611	3.99836
5.89133	6.25417
4.67043	2.88086
6.95878	6.24998
6.34594	0.167102
2.82259	1.47249
7.42326	3.67181
8.11613	3.99173
2.49906	8.55013
4.15758	3.72733
6.20252	3.67173
5.79976	6.53717
6.69755	5.17409
4.62746	5.39912
5.93674	4.31457
4.95758	4.10147
-7.34253	-3.41279
7.49121	4.85717
5.76246	2.23343
6.77869	2.13667
5.5648	3.38783
-3.30206	0.56035
3.71519	0.958509
4.8992	5.22552
5.69386	0.771142
4.09042	-0.449819
4.34496	2.65385
7.26449	1.28836
4.38357	1.54539
3.5374	4.54977
3.66925	5.14246
4.95009	3.38259
0.443187	3.92875
5.9396	2.63125
-6.0121	-1.68701
4.03455	-1.86005
6.24212	3.33505
-6.52962	-2.30924
7.51936	-0.102623
5.44859	4.01556
-4.84365	1.57778
3.28431	-0.772532
-6.56032	-3.87517
4.20897	2.66063
5.6962	4.01017
-6.90883	-2.73761
5.47576	2.78657
4.66497	2.87313
5.70586	-0.51057
7.49236	0.699778
1.75357	3.45769
6.41742	6.97937
5.13926	4.26036
6.44779	0.884559
6.58384	0.388914
4.49354	2.94207
7.02528	2.61099
4.08521	1.42093
4.68121	1.04735
5.14159	3.72994
2.65264	1.14123
6.28205	2.77218
6.60557	1.70421
1.948	0.160292
4.43544	3.05914
5.30063	-0.641944
-6.28599	-3.39126
0.799735	3.82755
3.37605	2.8654
3.8767	6.5525
5.56916	6.86971
5.2962	6.07314
-6.41193	-3.99247
5.35994	5.14439
2.12636	-0.646031
5.84666	3.17946
5.43526	2.5827
3.42631	7.19869
6.07392	2.39695
2.6473	3.81489
3.4297	-0.844402
7.70043	1.83988
7.02507	4.82217
-6.26101	-4.27545
6.96957	5.91233
5.06882	1.22495
3.25555	3.8703
5.23573	2.2249
5.57202	3.04252
-5.59466	-5.41622
-7.8552	-5.70211
6.13448	2.17353
5.24164	1.89916
3.24088	5.34759
4.50644	2.76415
4.54257	4.30414
-6.70926	-4.37966
4.37402	3.34167
3.90149	-1.39331
3.6535	-1.79104
0.0787857	0.659852
4.62061	5.14051
6.09082	5.86162
7.07124	2.97404
7.66403	5.92115
4.97942	6.93422
4.70485	4.85908
7.72851	1.70276
3.99452	6.24663
2.80131	2.56711
4.36781	4.36956
2.73554	1.29727
3.02209	7.79681
4.8142	3.90479
-0.340386	2.61416
4.93661	3.05984
-5.11286	-3.06058
4.37383	4.45856
4.77978	1.94292
7.74644	2.19845
6.25531	5.4121
7.36055	4.69234
5.7124	4.64065
4.60626	1.90031
3.43484	2.9479
4.9644	2.71458
5.71196	4.11366
2.8796	2.96539
-5.74372	-5.30122
5.57333	2.17628
-6.61328	-5.66813
5.47286	-0.225795
2.69826	0.973465
-6.78734	-2.47187
5.20377	2.63092
3.12732	-0.186784
7.3617	1.4012
6.63631	1.30443
3.50655	-1.22584
8.75378	1.38182
3.58809	0.616588
4.94614	3.32558
6.38666	1.42534
8.77055	5.05688
2.36419	1.38002
7.5976	4.38014
4.35984	1.32066
0.630058	0.589363
6.00526	5.91606
5.6874	-1.48999
6.225	0.249279
6.02641	6.65631
7.25097	4.54574
3.88778	2.47736
4.4479	5.90548
-4.55973	-4.74247
6.27848	6.65127
6.66457	3.9675
8.52989	3.3524
4.25596	1.15718
5.59027	3.53078
-6.94064	-5.30058
6.74448	6.93085
4.00689	2.00059
5.84819	3.22428
4.79374	3.92183
4.06209	2.50392
1.96941	0.158108
-5.93674	-5.29834
4.8648	5.17163
7.32613	0.968708
4.76293	3.6932
3.36121	2.07678
4.78683	5.19023
7.59421	2.57189
5.83749	1.34428
8.22971	4.31964
2.57421	3.91538
6.49896	1.29404
8.68176	4.08467
5.79979	6.46038
6.59197	1.44345
2.73495	-0.123649
7.8871	3.74612
6.73118	3.81282
4.59535	2.88042
2.58826	5.55402
2.02123	5.61349
7.93273	-0.815783
6.39325	7.11479
6.83552	0.474042
6.9497	4.22087
6.76971	4.28296
-6.89067	-4.74855
7.26905	2.98808
2.03375	0.726191
2.69275	4.07923
7.03822	4.24231
-6.16289	-4.60721
4.83467	2.90404
1.40211	1.26272
2.53579	2.72022
5.69759	5.03493
4.87759	5.94032
2.30465	0.971495
3.17704	3.30712
6.04535	0.734381
5.86847	2.20308
1.78756	0.168048
4.04853	6.00228
4.89155	3.98832
5.77845	-0.19664
6.00357	-0.324059
-5.34982	-3.76855
6.17844	3.14647
6.82376	2.13685
6.02832	1.18077
1.49437	7.1244
5.60523	3.73216
6.40002	1.88005
6.95108	3.54766
5.11731	0.0523862
1.5398	1.37598
3.97767	4.83187
1.7541	2.8682
1.20149	0.0426344
-6.35686	-1.39711
4.15232	5.20752
5.47084	4.33703
0.826584	3.21252
5.03226	4.6146
-7.0869	-3.90399
4.0586	-0.51438
4.48554	5.79564
3.61606	3.69445
4.43356	5.7111
6.94706	3.11273
3.1548	3.21931
6.10376	5.95463
8.68745	2.39082
2.38855	3.0857
7.20049	2.75093
8.44226	3.76536
4.56893	4.74552
5.83682	2.89826
5.4279	3.56436
4.16416	1.31227
5.91194	4.76611
3.48697	7.33078
4.72779	5.51038
-5.51635	-4.18237
3.20677	4.24016
4.3045	3.07099
6.73547	5.68259
-1.78836	-0.173826
3.42539	3.52235
2.51779	3.82282
-1.00022	3.15791
5.29228	2.17387
4.16936	-1.29759
5.59084	4.01619
-0.752993	3.27434
8.17808	2.64078
2.32201	1.68147
6.12495	5.75145
-6.51687	-4.21438
4.1354	0.1925
6.68351	-0.0830366
4.12848	3.91338
6.37532	2.60566
8.12327	4.48771
2.57191	3.38649
1.57703	0.0405435
5.25147	3.71331
6.20853	2.76778
7.69215	1.29101
6.69395	3.9064
5.38479	4.77502
5.01993	4.5383
9.30674	3.72846
7.48146	1.84917
2.45099	5.00435
2.15367	3.56999
5.44891	3.19441
6.7581	2.41413
4.97653	2.99948
6.15587	4.8952
1.05457	0.990222
-1.8758	0.346525
1.77917	1.11451
2.69743	-0.170975
3.86996	3.03822
7.73639	-0.114933
6.53211	1.64149
6.02888	2.76531
8.82065	5.10413
6.31995	2.02565
0.695982	-0.673513
4.09177	1.91243
5.9686	3.35264
4.99831	0.0708329
6.8134	4.16294
1.11579	4.00761
3.69323	3.69463
1.46277	1.82597
6.82639	4.37916
4.59767	3.01609
1.40891	5.20511
5.89522	3.91954
4.08537	4.46908
5.01868	3.24564
6.35709	3.30155
3.67535	5.95347
1.88102	1.71048
7.33493	3.26624
7.48006	3.03619
6.29801	3.5013
5.41469	2.50325
8.03832	-0.989292
7.84518	2.12925
2.68766	2.25157
5.16618	2.19718
2.67533	1.65791
6.51258	1.34191
4.07378	3.80386
5.08146	2.43117
5.93255	3.14429
3.56669	3.11483
3.44511	2.72084
4.75643	3.73527
7.78063	5.21739
4.12092	3.45296
0.11941	-1.8411
2.03013	-0.690589
0.191462	2.81005
5.07027	4.46067
3.59396	2.77478
4.49946	2.67064
5.28185	-0.181073
5.58285	2.79268
5.31986	0.896503
2.3997	3.683
5.57435	4.88908
-5.95943	-3.67102
5.39664	4.70062
3.16147	8.90541
5.53137	-0.123642
7.49925	2.87427
3.5052	0.760615
5.74697	4.70027
2.58922	0.318521
5.95936	3.71013
1.79329	0.932219
3.86475	4.75766
7.42689	5.52098
2.46826	2.42948
3.95458	3.44229
3.79893	2.02042
3.5733	2.92865
6.14866	1.38317
8.26399	4.84711
3.37415	1.25667
6.05114	3.00877
-4.59177	-1.14781
3.2568	2.58629
3.50356	0.748287
5.02211	4.06221
7.04127	5.40255
-3.42065	0.550139
5.5052	2.12472
0.478887	0.963092
4.73165	3.40486
3.10911	4.7569
3.19608	3.06276
5.86016	2.95908
7.4354	5.37599
4.7989	2.24329
7.16938	6.04334
3.67479	1.65353
4.4857	5.06348
6.00757	1.31009
2.20682	3.352
3.72354	3.62323
4.40065	3.13719
6.88381	3.88032
5.30345	0.104053
4.59861	0.988672
4.49741	6.82988
2.66847	5.56943
4.28785	0.388245
0.69112	3.61122
5.68752	1.64194
-5.64602	-5.2078
3.32136	5.02089
5.04896	2.91196
2.92077	1.93958
4.56933	1.25623
4.43627	5.08522
4.99183	3.41841
4.28463	1.50403
0.253737	3.74804
-6.43089	-4.23213
0.969124	6.52437
5.8638	2.94057
-5.39114	-4.81552
3.57559	1.47193
0.60715	4.43767
2.33983	3.79306
6.86748	4.08582
6.07352	-0.306417
6.95094	4.69538
5.74849	5.35393
2.3903	-0.406607
4.73679	6.64283
8.00501	2.46715
-5.82631	-2.82021
4.46785	2.84623
7.19904	2.67378
7.18193	1.98694
5.83373	1.92237
6.37932	0.421114
2.08324	-0.851762
8.03237	5.54143
5.9735	2.08623
9.1976	6.65825
2.48629	3.05738
-1.39282	0.549427
5.29281	5.58028
6.65532	2.96288
4.03611	4.0989
4.15565	3.86259
4.695	3.53981
2.73183	3.13017
5.30694	-1.77007
6.98702	1.8848
6.00892	1.11235
4.65972	4.66955
4.96395	-0.325818
-5.02194	-3.18699
-6.12508	-3.69241
3.9262	2.96781
3.81173	0.627079
7.10037	2.16278
6.92784	2.85886
5.15838	3.01415
5.06459	2.20936
5.13344	5.28116
0.280468	0.603786
7.99648	5.32546
5.28646	-0.584722
6.35409	-0.0173811
-7.60936	-3.57679
-6.3655	-2.77795
1.35923	2.75393
5.68578	1.73394
6.73976	0.245552
5.38202	5.06021
2.48431	1.52729
3.53282	3.78491
4.97854	0.794515
3.15386	5.30217
2.56936	4.4752
7.60178	2.40888
4.64786	3.71582
7.82069	5.85814
3.15986	6.28592
3.73975	4.19642
4.61427	1.37644
6.39492	4.09728
3.65293	5.47762
1.30617	2.9646
7.57738	2.36243
4.97571	4.70694
3.63017	2.95441
-6.90622	-3.28733
3.85702	4.30011
5.04109	3.93967
1.84031	7.57453
6.42701	6.04829
7.33328	-0.167397
4.75801	4.21272
5.16052	3.46078
3.50543	5.0094
6.09042	7.14727
3.6804	5.37775
6.00267	-0.332361
8.67501	1.61411
4.84024	4.95049
5.31727	1.77212
4.11322	-0.691566
3.48334	2.91007
-7.57677	-5.04203
-7.91624	-5.2089
4.97728	7.46743
4.7482	2.462
2.80871	1.24002
2.41632	2.30593
6.1633	3.50884
5.64021	5.06975
3.06576	4.01192
5.15323	1.69407
6.7379	0.000670057
6.05674	2.93958
6.3748	5.81614
4.4248	0.0421524
5.36092	3.81812
6.31359	3.63235
3.7989	3.35505
7.25286	3.49607
6.05099	3.70198
4.40491	1.24721
1.74083	5.66281
4.65255	5.42521
6.68088	0.902436
4.00374	5.347
2.72023	3.64949
6.05731	5.50721
6.72995	2.63688
3.93963	3.99329
4.31164	-0.627734
5.40267	3.5987
6.79634	-1.1872
4.15166	5.42382
6.46332	7.04498
5.50477	1.91868
8.07802	3.0628
3.3088	2.11552
6.48629	7.0465
5.53304	1.51629
-6.5567	-3.88397
5.49693	3.93243
6.9367	0.985924
5.53996	1.90613
1.21894	-1.6435
3.17228	3.64247
4.97598	3.11127
7.13545	2.75502
5.3625	5.2852
4.08999	4.16088
7.97626	0.833972
5.17019	4.53436
7.78044	3.75642
4.02623	1.29646
-5.4496	-1.09401
6.81171	4.6968
4.62733	4.29742
4.68322	3.25659
4.8203	4.65868
7.19072	1.68042
2.97407	4.84657
3.60671	2.82056
7.63603	1.94622
7.36085	2.20765
2.36697	3.32355
6.84402	5.05003
5.95851	3.51781
6.38436	4.6839
6.66371	6.04482
6.76553	4.57266
4.36388	-0.571488
3.87741	3.56117
5.11287	3.31455
8.27078	5.83543
6.10627	2.41755
2.90987	4.85743
6.12946	1.31062
2.93628	-0.36706
4.06211	3.52438
0.202489	2.85798
6.75157	4.90149
5.51455	1.17506
4.23139	0.442149
4.27851	5.49743
3.70512	2.30733
7.06346	1.53909
6.10641	3.20651
7.2361	3.11281
4.46276	-0.965522
2.65466	-0.12851
6.2773	1.84047
4.00383	1.41272
-0.554848	1.37569
5.18371	1.36168
0.552216	0.742193
6.3945	2.05011
7.83914	2.0482
8.97307	2.73199
5.18162	2.68275
5.90377	4.73924
1.11091	0.266229
4.57691	-0.599889
3.90561	5.3235
1.92902	3.34915
2.83953	4.44512
2.66155	2.44196
5.97287	3.09042
-6.11704	-4.02466
4.32983	5.02599
4.42099	1.16084
1.76314	1.5937
7.9086	2.32931
-0.639883	1.06226
5.75166	4.68113
3.8045	0.670965
3.88022	0.63389
3.8599	6.07129
7.97501	7.63754
4.79353	-0.0105356
7.71732	6.36485
6.7191	2.30886
6.18726	1.65094
5.33387	3.27387
3.23362	2.4792
4.39868	6.08195
3.45597	2.80851
4.7985	1.13343
5.40684	7.12397
6.0784	1.53426
5.21664	6.48417
5.73899	2.57647
5.59747	5.75015
4.44512	3.11268
8.42662	1.98772
3.50822	4.09018
5.87106	2.83757
1.80219	8.79149
5.20092	0.368273
6.01958	1.66777
5.09191	1.72739
4.54384	3.08969
0.805736	0.567294
7.01625	0.238668
1.55959	3.69715
3.1889	5.09742
6.57749	-0.269605
4.05492	2.13603
5.65498	4.19017
6.60604	4.06926
5.74168	5.26486
7.63556	3.66565
4.37323	4.66893
8.4237	2.0159
-7.53407	-3.39776
4.64632	3.39012
3.41434	1.14559
5.61118	5.16412
-7.27226	-4.29123
5.95032	3.45907
4.45004	0.738233
2.38733	1.63881
7.67827	5.80356
5.22441	1.74847
2.00816	4.50634
0.846205	1.96428
5.77305	0.186939
1.08594	2.12972
4.93668	1.37466
7.72935	6.71206
4.05016	3.32168
5.39817	-2.2682
4.06242	0.374882
4.40053	2.82638
2.90042	2.38773
6.0375	1.5562
7.20528	2.65671
7.85308	3.56415
5.72585	3.92253
5.68886	2.81732
6.05706	0.879647
1.52626	4.05162
5.37049	7.60988
2.36802	6.64826
6.30593	1.68787
4.70515	3.75992
5.843	4.41941
7.196	4.35838
8.91321	2.3579
4.71566	4.10396
8.37209	2.494
6.94913	3.94736
-5.75845	-2.32182
3.50965	2.61509
-5.99565	-3.34797
4.15056	4.09703
5.77284	3.33356
5.32744	4.99686
4.84386	7.33136
4.0508	6.29424
3.86697	1.89989
5.44778	8.00184
1.93722	1.40159
5.85894	4.0347
5.05244	2.14996
9.5225	1.86812
2.10256	2.11184
4.13377	4.24122
6.57039	3.7075
3.3217	1.35361
3.4236	1.14089
2.24789	1.07142
-7.3246	-5.06839
3.06806	5.24155
3.33947	4.2767
5.50498	2.91394
5.2163	3.23919
2.6617	4.04819
5.24126	3.97617
3.86659	2.58731
0.119617	4.11152
6.65444	-0.214515
4.27719	2.31632
5.81779	4.19096
5.19628	2.83235
1.63169	1.68975
6.15607	3.4544
4.30846	0.721293
4.36085	-1.15896
3.59038	3.81147
-6.55742	-5.44157
-0.13652	5.04235
4.05987	0.985692
6.78011	5.71145
6.50915	8.76305
7.26227	-0.880401
6.78932	1.8337
6.32836	5.09584
6.17749	1.72552
5.29472	2.89164
4.03061	1.15908
7.50749	3.87313
6.03286	3.97105
7.62037	2.52539
7.25069	2.12187
3.38563	-0.22357
8.15481	2.25233
4.36746	0.650374
7.16931	2.22071
6.40201	5.9359
-4.56458	-2.36597
7.02788	6.00004
4.81542	3.20351
6.33541	4.09302
6.58456	3.90326
5.72671	0.947222
4.59502	0.306357
1.11791	1.07457
6.97262	1.59532
5.78969	3.00474
-0.309242	2.52677
5.65404	1.93767
5.65327	5.53245
1.6871	4.60134
7.40061	4.44917
5.52099	0.4582
2.75869	1.33279
3.11322	1.76267
6.21148	2.30274
6.10485	6.93717
6.74288	3.26806
4.95723	0.990124
7.24041	3.19414
7.25568	2.35215
4.72749	3.21543
-3.47087	-2.09388
5.21798	1.05783
4.99653	1.44598
8.32269	0.889933
3.78361	2.40438
6.63901	3.34728
7.50109	1.43716
6.34717	6.00429
5.9992	3.61395
4.42429	4.1625
0.886368	0.0351058
4.83695	3.92065
5.71459	0.445201
8.42785	3.2801
5.2541	3.85097
5.15968	0.959931
4.13318	-1.20224
3.08509	-1.10308
6.61464	0.782624
7.18285	2.92442
-5.62885	-4.95585
-6.60967	-5.75523
0.545295	2.37329
6.48022	4.32529
6.43809	3.42148
3.72082	3.18856
3.38482	3.47696
8.06555	0.590026
4.24609	3.59066
6.55001	6.13867
2.69234	3.57415
5.89161	5.71674
7.48722	3.70117
-5.99071	-3.14643
-0.317529	1.09275
6.97224	3.35248
-5.24097	-2.1916
7.16518	4.65691
7.22387	5.0638
0.54561	1.69406
3.63133	2.96923
-1.96595	-0.270015
6.59997	5.57237
7.47777	2.91724
5.35719	4.96044
7.22809	-0.255118
7.34053	3.53935
6.21573	2.77116
6.98445	4.58897
5.16508	4.02504
1.95277	4.47145
5.96529	-1.30758
4.06704	3.32026
3.67699	-1.20609
5.75842	4.56551
4.41271	-0.430231
4.3462	1.81104
7.30409	2.99698
-0.445198	-1.15768
4.54865	5.56363
6.04	0.449331
4.04107	5.35412
3.21572	0.638003
4.10489	4.21245
4.46552	2.04441
4.86148	7.17155
5.80673	3.67814
3.01139	6.25925
3.72593	2.16653
6.8787	2.69844
5.15904	2.76069
4.57468	3.00296
3.85756	5.07709
1.20104	2.29068
3.50603	5.87416
5.71784	1.5712
4.17487	4.21984
4.78563	4.66987
2.26464	2.21077
6.38958	5.50992
4.32234	0.694834
3.05801	2.34034
3.65419	4.83834
3.76492	5.02029
7.89845	3.8859
6.63715	4.18674
6.12384	2.63913
7.53727	5.99364
3.12454	4.4969
-0.792951	2.13825
-7.43765	-5.37809
6.29954	2.10209
3.51777	4.36779
4.71879	2.05852
5.73753	4.33083
4.77619	2.92489
2.80124	2.78817
-6.55519	-4.02836
8.02553	1.94918
2.44745	1.74062
4.65058	3.18821
4.6955	4.63773
-5.38279	-2.19246
5.17612	3.17693
-0.461978	-1.45541
4.53307	1.51709
0.580658	0.159532
6.03903	5.76412
5.79793	1.86384
3.95588	4.56027
4.52733	2.87844
1.23285	-0.86396
7.27647	6.04072
5.61814	2.27254
6.10752	1.98917
-8.24577	-1.91768
3.68755	0.399864
5.15594	3.7452
1.7693	4.0623
-6.26332	-4.07512
5.69433	5.88068
2.38773	2.94858
3.4673	2.23034
4.2926	5.64579
1.70361	2.84668
6.41107	-0.604513
2.26913	2.76973
4.13191	5.64896
5.14116	2.18682
8.93954	4.5568
1.51682	1.36896
7.89737	0.969845
8.29527	1.61135
1.35904	3.4397
4.06474	1.21115
2.12974	2.66608
7.64182	2.49738
2.18468	0.574235
4.14282	1.45469
5.3167	2.30206
-6.74545	-4.37566
2.04641	2.30763
6.20617	2.50469
-5.92002	-2.03681
5.36873	1.42835
-6.3022	-3.94841
2.75843	2.62275
2.36232	4.44952
3.73197	1.65918
-0.459947	-1.8381
6.55651	3.02647
4.79908	3.08754
5.48406	3.9607
3.7154	2.72527
1.84436	0.601649
3.4656	4.03941
6.81396	3.29405
1.68841	3.36652
6.06259	2.23475
2.04089	-1.18631
3.79195	3.3179
7.6616	5.10992
5.50227	5.13155
5.27771	3.18022
-6.48721	-3.73658
4.63105	4.46795
4.18542	3.30311
7.35577	5.7433
4.02247	5.79034
0.127228	1.88353
5.97307	0.193264
7.02306	1.26089
6.67329	5.49418
5.48366	1.97879
3.58954	3.38542
5.62016	1.82324
-1.77052	-1.51153
5.81082	2.04027
4.78779	10.1402
2.43596	2.33832
3.86756	4.2885
4.19096	1.73027
4.07477	1.49184
6.43536	2.95254
5.79399	-0.0669974
2.67617	3.45307
3.03177	0.182645
7.32806	4.28102
5.8591	4.15171
5.70196	7.09429
1.86864	0.18676
3.21403	1.25612
8.24655	2.57356
3.07593	2.44614
8.61637	2.66005
7.5122	6.40123
5.35991	0.644091
3.84926	2.355
5.60643	1.70595
4.02412	2.40418
6.48008	-1.41334
6.79173	-0.782307
1.9005	-0.181212
3.67131	1.4701
4.5123	4.11706
4.32752	4.6367
6.94383	2.24615
6.02671	2.52684
3.16445	5.59684
4.01744	4.15966
4.36728	1.11868
3.42524	3.67651
5.77054	3.38937
-1.49186	-0.122314
2.66211	3.86993
2.35733	3.37857
9.05929	2.8772
7.07014	2.93759
4.21037	3.94169
4.72319	1.36098
4.09366	6.18711
0.131304	1.71783
6.85702	4.74446
3.7993	1.591
3.42338	0.0745924
-5.01124	-2.55679
-1.05105	2.80578
2.85958	4.66219
5.58561	0.671098
6.12496	5.76165
6.09298	-2.01447
6.28857	3.46775
2.19043	4.93757
4.66442	1.34686
4.92807	0.586481
-6.35013	-3.8289
3.47342	3.63263
2.99659	2.05346
3.67257	2.99997
4.45849	4.36733
6.86102	4.74902
5.26975	6.03
4.32267	3.7233
6.001	2.16323
-5.91848	-4.3397
5.57668	1.31137
2.03619	0.033277
5.12026	3.82983
5.98254	3.29311
6.1395	2.0362
5.7889	5.71177
5.1506	6.93319
5.10047	5.7438
3.43257	1.45834
6.06436	0.289793
4.74657	3.44589
3.33475	2.16182
1.84397	6.13307
4.16073	1.23579
0.629159	0.806353
5.26106	4.24819
1.99553	4.80751
4.34333	2.86439
-7.05002	-3.41957
3.85871	2.5611
6.63134	4.05988
2.33923	3.07034
6.26672	3.91189
4.17071	3.04069
4.20308	1.2742
4.20847	6.02271
4.17971	5.19546
3.96287	4.48163
3.98501	3.19867
3.19943	2.3343
4.39891	3.01742
-6.67754	-5.27497
6.73831	2.8266
4.56727	0.604562
4.72303	6.09754
8.45843	2.47013
5.51254	4.74443
9.28863	5.67549
-4.0275	-1.80286
5.7539	3.21718
2.48619	1.80849
5.40012	3.30092
4.4795	4.47715
6.7303	3.53482
6.90037	3.8973
6.38813	3.25495
3.23756	-0.0269831
6.29057	3.02693
7.14882	3.90081
5.5951	1.2273
6.75354	6.03473
8.89544	0.400204
6.25215	1.26821
7.30537	6.92492
9.37681	4.96797
4.18177	4.69759
8.07873	-0.815758
6.6583	4.61777
4.82296	-0.321572
4.96758	3.1721
3.68627	2.31337
6.55092	3.47365
5.33657	2.58349
6.20049	5.42978
6.22023	4.50657
4.63501	3.17859
8.01418	5.22706
8.49188	-0.72429
6.34991	2.27032
2.83106	6.50198
3.7694	2.05512
4.56057	2.79673
-4.21989	0.123953
5.36651	2.77777
6.70662	5.68222
8.00728	6.10197
5.06141	0.847676
8.26853	3.42291
6.24544	1.05787
4.14143	-1.31151
5.70815	8.9953
3.44073	4.45725
3.28143	2.90974
8.01128	0.863065
4.49392	4.51173
4.72687	4.46555
4.67492	2.3097
5.13616	5.02763
4.02493	5.88329
0.439265	0.531948
-1.30269	-0.154161
3.14799	0.374363
1.29197	4.71308
-0.0140715	0.314103
3.27035	-0.31767
4.14723	2.76173
-2.52264	-0.995053
1.53463	3.55342
4.04423	2.83268
-5.95475	-3.16656
2.53747	1.22917
5.98128	1.50404
5.13606	1.44959
8.82762	0.877323
2.69201	2.91538
4.38679	3.47721
4.17723	3.19318
5.48168	3.58301
6.21291	0.498957
-2.45636	-1.73858
5.41188	2.72179
5.81169	4.62214
6.15728	2.09706
3.64592	4.24431
3.28585	4.25998
7.01093	0.422326
5.16983	6.04818
0.765595	-0.306585
-6.73308	-2.96263
3.90905	2.04669
-6.33289	-6.4021
-7.67369	-4.43504
5.07814	0.953674
5.97305	1.18379
2.83595	-0.577693
1.68593	5.33888
8.63599	-0.732242
6.60426	6.56714
6.65736	1.19577
2.12013	3.27576
6.41462	7.30017
1.98762	1.27539
8.17613	2.33196
6.20581	2.74357
4.0419	4.01541
6.61095	3.02502
-7.5856	-4.11997
3.77804	5.45049
4.7173	3.58714
8.05112	6.02663
7.43739	3.16208
1.29183	1.60262
5.56474	-1.4175
-0.200282	3.03967
6.50814	4.19219
3.4602	5.83128
5.58426	5.53462
2.76679	1.99075
5.14171	1.80578
-6.64531	-4.51749
5.09737	1.60448
4.48834	3.36364
8.18559	0.783487
4.02119	2.95903
5.10439	0.855928
0.598624	5.09152
5.86971	5.03905
4.9878	-0.183205
4.07265	1.41487
4.33542	7.17052
5.27416	1.75156
7.01103	3.29893
5.1587	4.00328
3.16094	4.10152
7.08188	-0.0634747
4.54666	4.01149
5.14897	2.28644
2.74124	5.08858
5.8185	8.60463
8.26064	4.20513
6.05744	0.412557
4.63721	0.894676
4.17916	4.31022
-7.01173	-4.1766
7.01417	4.99573
4.63942	2.20264
3.95576	2.59885
7.85902	1.2466
6.39275	0.833462
4.86236	-1.12922
4.04001	1.27622
6.59706	6.21805
5.61063	4.35083
3.63808	3.47914
3.7501	4.42385
6.91287	5.31543
4.57681	3.96518
5.27994	3.45184
-6.38249	-3.7566
7.28187	4.67146
7.2668	4.97353
7.89341	0.404216
4.30474	2.40651
5.50236	3.58423
-6.06697	-3.29645
0.323244	-0.155862
0.425832	-0.00645231
5.36325	3.37717
5.71744	2.18628
8.22333	2.14493
3.84715	4.13379
-5.03406	-4.7663
5.04528	2.84046
-7.28966	-5.00973
3.92725	3.35858
5.16415	2.18706
9.76514	3.22374
4.18398	3.8824
5.60574	5.29815
6.17395	0.925576
7.80942	1.87931
5.92052	-0.559576
7.27864	7.6142
5.48284	2.71587
4.59762	1.36053
3.96933	3.13275
5.8683	3.60373
6.29491	3.92028
3.15126	0.475107
4.05667	4.15879
0.919862	1.07266
2.07636	3.67125
-0.0372382	3.67715
2.91305	1.36803
4.48013	3.3887
2.23171	7.20854
4.40836	3.19166
2.73518	0.931156
2.26176	3.2942
-5.95548	-2.64369
5.61947	1.87779
5.78717	2.36687
6.50254	3.50812
4.31922	0.358707
3.31057	-1.61588
4.15484	2.89208
6.1751	4.91035
5.88769	4.51732
4.97011	1.28487
4.80837	0.188276
7.69013	2.36221
4.49734	5.99176
5.01715	2.82024
1.65228	1.7582
3.18385	3.85347
3.87129	-0.122846
2.34173	0.262298
6.22561	2.34377
7.14502	9.40814
4.53398	0.957299
5.48189	3.45256
5.34689	5.09745
6.89257	3.29212
1.26319	0.276792
8.45854	6.79336
4.72966	3.58164
5.11569	-0.0161441
1.44161	4.01962
4.5933	1.47358
4.46917	4.49566
6.20916	2.65313
4.0881	6.22672
8.04762	4.62159
5.89832	-0.498873
6.39934	2.50029
4.94594	2.02613
-5.46294	0.0864442
5.36554	6.85656
-0.853642	-0.743087
5.3478	1.54941
-5.90708	-3.69094
3.49088	6.58187
2.23166	6.52572
5.52066	2.14728
3.70932	5.1881
2.92793	3.11537
5.45885	6.9158
-3.25726	-2.59623
2.38383	3.68987
5.54452	3.53757
5.80708	3.03223
7.41131	4.21532
5.08685	2.28616
5.72493	3.38629
4.75252	5.84401
-1.38677	1.37663
4.57098	2.61705
4.58195	0.978608
8.00629	1.58075
3.34769	-0.826806
2.31104	3.82624
5.41425	4.8615
2.48664	4.7112
7.92396	4.44249
6.60648	-0.889549
3.87719	1.56251
0.967666	1.47325
5.57521	2.52023
3.58826	6.14846
6.15804	4.85087
6.05031	1.6789
-7.13106	-6.33472
3.62465	3.63875
0.0425774	5.58052
2.47263	3.16816
0.889791	1.85007
1.01008	0.255155
3.86279	2.93705
8.17838	2.30382
5.04455	2.9868
4.69848	4.97525
4.20077	7.54722
1.27211	7.66492
7.11986	5.94897
6.19267	0.985349
-0.138254	-0.483839
5.30571	5.63478
0.672401	4.33754
2.10172	2.94201
4.41108	2.61298
4.46865	1.36508
5.59125	2.24986
3.93153	0.978915
5.45928	1.91162
8.0756	4.85514
6.14649	-0.892769
5.69359	3.28764
-6.43905	-2.80939
6.24156	6.55405
1.58704	6.37387
-0.17087	0.562151
5.48612	4.92626
4.75094	2.91321
2.59572	2.58223
7.52976	2.00534
4.03943	3.94704
7.28861	8.22259
2.62475	1.3731
2.3917	2.3854
5.92905	-0.261476
5.13586	0.0570487
4.36452	-0.55235
5.01402	1.58119
4.08591	5.43397
4.6343	2.54064
2.59731	4.55702
5.81911	2.56703
1.95895	-1.65472
3.14216	3.42172
1.01677	1.80456
4.59425	2.04527
4.25761	6.34015
6.11774	6.92363
-7.07509	-5.88416
-5.84779	-2.75427
3.74171	1.62034
5.50458	2.31324
5.1062	3.12399
6.83969	1.99814
6.99653	3.40126
5.06665	4.25046
2.56357	5.70279
6.01632	4.56916
3.84427	4.74276
-3.31997	-1.63812
1.71009	2.88911
4.09829	0.536439
7.24998	7.96111
3.98528	2.14633
3.91665	2.72302
1.54604	2.3249
6.00097	5.22916
3.61714	-0.905214
9.37657	3.66113
7.01053	5.40536
6.26026	0.826649
5.38535	3.454
-7.21806	-5.85542
3.54412	5.1186
6.50067	1.58379
5.11576	5.21048
5.24941	5.96883
5.75945	2.07261
4.758	2.73281
5.43126	0.142129
6.78672	5.02956
6.48374	4.37747
5.05543	6.53721
6.39766	6.55311
6.07652	3.03784
0.624108	4.20453
2.60459	-1.51782
3.06356	2.21402
0.629787	-0.457512
5.33433	1.68606
7.35249	-0.636567
8.62562	4.7794
8.54308	3.89983
6.83745	7.29434
7.1522	4.46522
6.00497	4.34109
0.709495	2.14665
5.42941	2.17599
6.51365	3.27431
6.99959	-0.21477
6.49349	1.67902
2.93757	2.38357
1.77111	-1.01971
6.38998	2.91968
1.61263	3.97098
4.30535	4.41615
6.51943	-0.285538
-1.12781	7.46321
-6.57373	-4.14319
7.60591	3.86743
4.24563	3.6734
7.70514	2.67655
2.2542	4.0693
4.16578	1.84361
6.39127	3.61339
5.43745	2.96722
1.4984	1.24561
9.46046	1.7849
-0.313829	3.91758
3.19438	0.102709
3.51516	0.794319
6.60313	6.0783
1.69627	1.92548
-0.534287	2.07328
3.2646	1.71042
3.99846	2.52227
2.74309	4.20772
4.59134	2.92941
5.9427	4.41522
1.69067	1.36985
5.49148	5.04907
3.69985	2.91849
4.9299	5.18665
5.89194	3.13243
5.13868	3.14422
-1.90594	0.623926
7.10293	0.11178
6.37626	1.62775
1.4232	3.37685
5.11047	1.94974
7.09001	2.12385
5.63981	1.04598
5.11829	1.81093
4.51653	5.0569
3.92165	0.320436
5.05415	4.31447
8.98731	4.43785
5.34111	0.395572
2.82908	5.31989
6.94202	3.24163
5.18214	3.18469
3.6565	4.57912
3.64458	3.16513
8.30603	5.32326
5.13684	6.1207
-7.77765	-4.28002
6.41362	2.1074
4.35679	2.04582
7.14876	1.37681
9.80794	2.20428
0.248561	6.58318
4.36717	5.49244
-7.09215	-4.6744
6.68825	5.69301
5.70916	3.29441
4.49793	3.84448
4.05643	3.2854
3.80718	3.08857
7.47912	6.15025
7.62925	5.49827
5.01925	4.21965
3.85852	2.60707
3.17373	1.66494
4.73243	2.71502
5.08632	2.20826
7.77437	2.46423
8.07241	3.138
-3.08141	-1.60173
3.43465	3.42767
2.93728	-2.68476
4.52861	3.25247
7.55893	2.1644
3.37786	2.58634
4.92309	2.39307
3.98895	-0.0173912
2.9343	1.95212
4.50214	7.20068
9.42621	3.4985
3.59491	2.44336
-3.62436	1.9608
6.60947	4.97621
6.7761	0.697879
2.98007	2.4862
7.53608	3.62475
6.78081	4.98819
1.45086	1.14676
2.7629	5.7123
2.93508	1.34583
2.522	4.4867
4.72012	6.53576
5.212	0.660381
5.58244	0.387748
5.82472	0.569242
3.7883	3.34721
2.89024	4.7639
-6.35398	-2.70486
8.70008	2.60731
5.40554	5.75505
2.71597	2.6934
6.0793	4.33098
4.75467	5.53496
8.56253	4.43174
6.90071	1.0399
4.10275	4.91252
5.71936	2.86458
5.22846	1.44838
4.15355	0.54632
8.20442	3.15082
7.19965	3.76139
4.45781	4.5062
4.85579	2.3841
8.19532	5.08653
2.31904	2.01871
6.41168	2.98616
4.59196	6.63013
6.00427	1.90398
5.62478	2.0368
2.40602	1.4725
0.897979	6.08816
7.66669	8.38629
5.35891	1.05347
3.8089	2.92299
2.73679	5.70093
5.22867	4.37835
5.45332	0.974463
0.790239	4.31592
4.19969	3.45075
4.90888	-1.31532
-5.8599	-2.35453
3.17571	3.42762
3.93496	1.19481
6.99306	5.54562
8.25485	1.8642
1.21489	1.09549
5.06627	4.02812
4.66497	-1.13152
8.74574	2.28705
4.982	5.89507
4.11764	3.12385
4.0556	2.24513
7.49249	1.3154
2.70452	-1.12978
-6.64896	-4.66132
4.72446	-0.503127
2.2347	5.16856
1.99211	1.30997
2.84174	4.22291
5.64682	4.55876
7.68392	1.53149
2.57004	1.89592
6.80623	6.63662
8.34234	4.47312
3.08691	6.39922
2.28351	5.61391
6.19273	3.54202
3.99306	1.5238
-6.09844	-4.11242
4.74081	5.66796
4.50656	1.11394
-6.81157	-3.97035
3.95808	2.19228
5.13248	6.31856
4.54611	5.17012
5.67895	3.66627
6.34019	0.984661
8.70657	6.28945
4.81813	-0.414097
4.3579	2.26591
7.36691	0.964849
7.21958	2.47084
2.67103	0.772995
5.8382	5.95124
2.78547	2.322
4.79514	3.24462
4.91995	2.07976
6.92625	5.06121
4.31614	2.60824
1.91298	5.18358
6.6661	-0.720924
6.58703	1.80912
2.28047	3.24521
4.41304	4.50593
3.04489	5.38256
3.02625	2.59292
0.387767	4.12237
5.83928	0.479882
-0.0936366	2.02402
3.81449	2.72246
4.63994	3.30858
3.44944	4.2542
6.8075	5.68269
5.96935	4.50282
5.0376	4.1246
3.70343	1.02723
5.95027	1.61667
4.30249	1.74691
4.49195	-1.63546
1.54719	0.23303
8.90823	4.41761
3.94938	-1.37383
5.1068	2.22336
-6.11918	-3.62349
3.10234	3.56778
6.65351	1.00516
4.97756	3.03299
4.79732	5.43904
4.34445	-0.0122454
5.14203	3.51327
5.30247	3.42693
7.00336	2.65038
8.33873	6.18288
5.11819	2.20462
4.61771	6.21567
1.88724	2.69523
5.37058	3.43107
-1.30732	-0.846575
7.06606	1.79164
5.18134	0.621275
3.10953	1.24493
7.1176	5.72132
5.08836	4.56422
6.35266	2.03366
7.7716	0.670805
-8.24215	-4.4111
4.58319	3.07688
4.65389	2.37775
3.81251	0.562961
6.09598	2.07301
4.13738	5.09616
7.0536	3.06018
0.0742933	2.11229
4.12204	-0.455555
6.3894	1.95687
3.50295	3.98416
4.79427	2.07722
5.87705	7.01901
3.92999	1.59439
3.97581	3.68676
5.29248	4.57477
8.3344	3.73822
5.03299	0.425457
4.66199	5.39206
8.21376	3.87234
2.77546	4.45854
5.79115	3.66643
4.77007	1.18984
8.87308	4.35503
6.02728	4.68466
2.69876	3.37262
2.65669	4.27686
5.36514	-0.8351
6.63219	-0.532462
6.28298	3.0227
5.82659	-1.58798
7.31596	0.965186
7.8021	3.47249
4.79579	2.47871
4.79469	3.06225
7.4768	2.72258
4.83138	1.53394
2.45048	0.368929
6.20522	0.569438
3.54503	4.65731
7.49221	0.833616
1.88551	1.52206
4.20745	6.91385
2.86529	3.18171
1.87639	0.0370985
2.47931	5.14799
6.56621	1.72884
-8.80646	-4.98961
6.3995	4.46787
4.1144	5.52314
-5.96043	-2.2647
4.53826	1.83032
5.60022	0.991403
7.71594	1.98192
3.30821	1.8449
3.70351	3.22279
5.01396	3.04593
4.36329	-0.688791
1.72821	0.987165
-1.23612	1.14106
5.51655	3.40522
5.63517	6.14908
4.75792	1.6653
7.54997	6.80494
1.45272	1.10355
5.01831	2.30145
2.76084	1.87313
4.91232	5.23925
5.84598	4.2742
-2.03531	0.124323
1.70785	0.388353
5.27241	4.86906
-6.65691	-0.847812
1.85278	3.57568
7.44819	5.01397
6.06429	2.08051
2.41567	2.89477
4.88773	2.66261
8.06558	1.02241
5.85365	1.53707
4.39515	2.54942
5.16959	2.61578
6.50335	4.32656
6.30197	5.37327
6.04214	2.22222
6.41894	3.15231
2.23656	1.97354
4.1633	3.17327
-0.190202	2.42532
5.28817	2.5966
1.92225	2.22837
4.48951	1.82143
4.80443	1.92133
6.31984	4.15549
3.03546	0.282102
-6.58602	-5.2047
2.45151	0.93321
2.22131	0.865342
5.5162	1.87674
4.65824	-1.21423
7.96418	4.40213
5.75078	2.52688
7.51166	0.698298
1.63539	-0.472284
3.62525	1.03817
6.09006	6.31838
7.01475	0.412427
4.00511	5.52361
6.62692	7.53952
6.006	6.81157
4.40857	2.93272
5.02995	3.02971
6.14258	5.91429
0.54544	-0.525707
7.28473	0.075792
2.00117	2.60101
5.05304	3.33312
3.03625	3.21666
4.60689	4.09313
7.06972	2.44211
5.37268	5.35712
6.7532	2.31248
0.741999	0.672531
-5.78191	-5.26904
-6.08854	-5.02261
2.3741	3.49483
3.42351	4.49307
3.70844	1.1918
2.22991	2.76898
5.6022	6.34407
4.94943	5.82371
4.85875	5.62472
6.30822	0.799601
7.23893	5.77507
6.76924	7.02901
1.05062	5.45282
4.72997	0.925358
6.91747	2.23614
4.60949	3.36564
6.45741	4.72811
8.3772	3.17376
6.15574	3.60659
3.44891	5.37622
4.60685	2.29148
7.00098	4.84764
1.75328	-2.14997
6.05848	4.0859
2.38651	4.06368
5.52811	3.4436
3.46001	4.64969
2.07663	3.05412
-5.09832	-3.44853
7.70028	4.70345
5.5774	2.08122
3.36806	-0.116008
3.15254	1.66717
2.41379	3.15372
0.309459	1.61717
5.24016	5.8126
6.91449	0.734253
6.55807	3.70158
3.52303	5.0966
4.71258	-0.1773
5.32072	6.04327
4.14036	1.26972
7.01878	5.12973
4.36446	0.813017
4.84174	4.99873
4.15837	2.02908
5.14526	1.13021
5.97016	-0.154926
6.25385	5.22397
4.30511	0.991691
1.50116	0.233795
4.75547	1.87377
-7.17888	-1.89023
2.48629	1.56426
-6.22433	-3.48881
7.1466	4.00771
2.99003	1.85512
5.50222	6.36775
6.70282	0.528449
4.10241	3.67347
7.26192	1.74246
6.79663	2.34949
6.87683	6.37432
2.91503	4.95469
2.96978	-0.435791
-2.48591	2.18827
3.25493	6.51078
7.31376	1.99669
0.261356	4.15243
6.74226	5.19871
[truncated: 322 more rows]

## Sheet: Supplementary Fig.2f-3
Erythroid cells	Erythroid progenitor cells
8.15088	2.42446
-9.6511	-6.85656
12.4877	6.91041
13.5707	3.88285
6.16529	2.1653
12.8585	5.87661
10.4181	7.5008
10.7358	4.81587
12.9606	6.46741
12.6173	5.21401
10.3977	1.96321
-9.19505	-6.50956
13.1598	6.07714
8.73433	8.39325
13.9795	6.75399
9.26019	5.35906
13.7808	2.63941
-9.90628	-8.01756
9.72394	0.652758
7.52858	8.03148
13.0107	6.16957
7.68295	5.70062
13.9911	5.08852
10.0307	1.55031
9.80545	9.32098
9.9849	2.6574
12.8796	3.50228
9.12181	1.25227
6.13488	5.05255
14.5024	6.60884
10.6668	4.45612
10.2925	3.87657
13.1841	5.31214
8.43652	3.1828
12.4084	4.53224
8.60126	7.78105
13.3504	9.38187
12.3328	-0.383236
-11.9882	-6.53049
-8.74075	-7.14836
10.3046	5.36769
7.6967	4.8675
14.2594	6.37077
11.2693	6.57906
9.88936	6.25597
13.4149	4.73113
12.5559	3.9402
10.7225	6.94936
6.90544	5.22951
13.3913	5.38456
10.3411	4.78713
9.44122	6.05264
5.57718	1.29952
12.1199	5.76979
2.79479	5.50928
14.0879	3.29332
12.4002	7.0996
9.03755	5.05292
13.7542	4.72183
12.0446	4.76466
12.2797	6.45338
14.2105	3.72525
11.3569	6.30857
14.5371	6.26564
10.3484	7.74999
12.5565	3.15602
9.71424	5.99346
10.4703	4.37458
10.8465	6.49574
15.3807	4.71157
11.2606	9.80342
9.95151	4.90031
11.2332	1.75478
8.0971	5.19141
11.5072	3.08829
15.2638	3.25401
10.5291	5.75178
14.1758	5.90741
16.5616	5.47784
8.33151	4.47454
8.44906	2.94827
13.6378	5.79152
9.6776	3.89764
7.7768	0.834581
4.0343	-0.0376248
-10.326	-7.05661
3.60869	5.77266
11.7413	2.4666
8.72263	6.38929
13.6514	5.46613
14.245	5.92403
8.79431	4.81778
10.019	5.56806
12.3431	6.83685
5.43403	-1.38055
15.9625	6.65471
5.7303	2.0387
5.68	3.00619
-5.5549	-3.79276
15.0254	8.4596
-10.4988	-6.18105
-10.6648	-4.40376
16.9878	7.80642
8.32226	3.62032
10.0997	4.80964
10.7151	4.20009
10.1134	4.44529
12.8931	7.51302
12.3946	4.70794
0.341653	0.0735139
0.847927	-1.11975
7.37407	4.12387
10.1846	-0.297199
13.0851	5.96388
6.98841	5.30772
8.61248	5.52846
5.8363	2.97522
9.83509	4.04716
12.1343	7.22562
13.1706	7.52116
12.2025	6.74679
13.1016	6.90865
-0.485902	1.19209
14.1272	5.59389
10.4248	4.44461
10.4714	5.21614
15.0261	6.93872
11.2053	7.58046
13.3797	4.85992
11.5692	3.97748
7.12682	5.90921
7.38997	0.753199
6.42671	5.58907
15.4323	6.61486
10.0689	3.40305
11.6991	6.09538
7.75188	1.02166
10.236	4.01644
12.9128	3.62377
-10.7227	-7.00687
10.1254	2.14219
12.1857	7.11417
5.64895	0.873836
10.9565	7.10589
11.5193	3.05309
15.4475	6.33913
14.5948	4.00756
11.843	7.02382
9.07592	3.14528
10.4878	2.34915
14.2662	7.42636
6.21081	4.56023
14.3184	5.33035
8.93999	3.33869
7.41302	0.113344
11.5122	4.0488
12.7561	4.60727
8.18328	4.58992
10.2383	3.16089
-1.82839	-0.966167
14.3807	3.89611
9.9639	5.89133
11.4946	4.67043
14.4193	6.95878
8.5223	6.34594
8.64299	2.82259
13.0623	7.42326
12.2496	8.11613
11.8275	2.49906
8.18688	4.15758
10.3528	6.20252
11.6728	5.79976
11.7986	6.69755
14.0006	4.62746
7.87423	5.93674
11.0519	4.95758
-10.4726	-7.34253
12.3221	7.49121
12.5635	5.76246
12.5773	6.77869
12.8518	5.5648
-3.55098	-3.30206
4.92378	3.71519
10.8547	4.8992
10.926	5.69386
7.92153	4.09042
7.90921	4.34496
12.6564	7.26449
8.01184	4.38357
12.7412	3.5374
6.56202	3.66925
10.3376	4.95009
7.7542	0.443187
10.8409	5.9396
-4.9512	-6.0121
8.03774	4.03455
13.445	6.24212
-8.39927	-6.52962
8.39885	7.51936
7.09535	5.44859
-1.07518	-4.84365
11.1576	3.28431
-10.5337	-6.56032
9.61134	4.20897
9.74805	5.6962
-8.89476	-6.90883
12.1075	5.47576
8.2029	4.66497
4.48611	5.70586
8.98481	7.49236
11.0545	1.75357
9.18503	6.41742
14.4605	5.13926
12.1539	6.44779
10.6577	6.58384
7.75542	4.49354
15.3847	7.02528
9.763	4.08521
8.87188	4.68121
5.92555	5.14159
7.29821	2.65264
10.2118	6.28205
12.6568	6.60557
6.34724	1.948
11.015	4.43544
9.88789	5.30063
-10.0524	-6.28599
7.24583	0.799735
10.4537	3.37605
7.9474	3.8767
9.37508	5.56916
10.2716	5.2962
-12.164	-6.41193
13.1729	5.35994
6.95285	2.12636
12.8021	5.84666
8.48782	5.43526
11.5313	3.42631
6.59161	6.07392
9.38754	2.6473
10.731	3.4297
16.7607	7.70043
14.0274	7.02507
-11.8184	-6.26101
14.9213	6.96957
9.6914	5.06882
9.71362	3.25555
4.25972	5.23573
9.2981	5.57202
-11.4627	-5.59466
-11.2601	-7.8552
11.8775	6.13448
8.18728	5.24164
8.96626	3.24088
10.0325	4.50644
11.4279	4.54257
-10.7261	-6.70926
12.9583	4.37402
7.50079	3.90149
7.44834	3.6535
5.08525	0.0787857
12.0717	4.62061
10.9221	6.09082
16.1532	7.07124
12.5407	7.66403
15.3411	4.97942
9.76148	4.70485
8.88251	7.72851
11.4405	3.99452
6.32749	2.80131
6.79292	4.36781
9.63362	2.73554
6.75385	3.02209
11.1002	4.8142
7.47302	-0.340386
12.0807	4.93661
-10.0863	-5.11286
9.08401	4.37383
11.8424	4.77978
11.4491	7.74644
15.2623	6.25531
12.4065	7.36055
12.2429	5.7124
11.2816	4.60626
11.5171	3.43484
9.31288	4.9644
9.47635	5.71196
14.1439	2.8796
-12.4809	-5.74372
12.1668	5.57333
-10.0462	-6.61328
10.6587	5.47286
12.7843	2.69826
-11.1107	-6.78734
5.93832	5.20377
6.77585	3.12732
11.5303	7.3617
6.45559	6.63631
4.97437	3.50655
12.2157	8.75378
10.3214	3.58809
10.0514	4.94614
9.99372	6.38666
14.3818	8.77055
11.1223	2.36419
14.0655	7.5976
7.82084	4.35984
5.82523	0.630058
11.5453	6.00526
15.5824	5.6874
9.27615	6.225
13.0856	6.02641
11.0023	7.25097
9.24378	3.88778
8.66758	4.4479
-10.6783	-4.55973
9.78889	6.27848
13.5738	6.66457
11.6567	8.52989
9.20891	4.25596
14.174	5.59027
-11.9978	-6.94064
11.6655	6.74448
9.32827	4.00689
12.4428	5.84819
8.55817	4.79374
11.7051	4.06209
10.3597	1.96941
-10.8648	-5.93674
12.695	4.8648
13.2371	7.32613
16.6118	4.76293
13.2084	3.36121
12.0885	4.78683
11.7696	7.59421
9.96017	5.83749
9.55581	8.22971
5.49395	2.57421
7.42676	6.49896
15.5935	8.68176
15.9028	5.79979
15.3126	6.59197
7.65156	2.73495
12.3806	7.8871
11.1716	6.73118
7.93357	4.59535
8.73856	2.58826
12.3027	2.02123
10.8262	7.93273
12.9834	6.39325
9.5649	6.83552
14.2192	6.9497
12.6283	6.76971
-11.0315	-6.89067
12.3033	7.26905
8.87472	2.03375
9.5504	2.69275
11.3179	7.03822
-10.6061	-6.16289
11.0306	4.83467
6.59421	1.40211
11.3588	2.53579
13.3763	5.69759
14.7337	4.87759
9.96843	2.30465
9.91677	3.17704
11.7639	6.04535
12.0793	5.86847
8.83426	1.78756
9.85646	4.04853
16.9227	4.89155
11.4303	5.77845
14.1482	6.00357
-11.2608	-5.34982
12.011	6.17844
13.1316	6.82376
10.0294	6.02832
10.8397	1.49437
11.4987	5.60523
5.26552	6.40002
11.2183	6.95108
6.74603	5.11731
9.97989	1.5398
9.2591	3.97767
8.26513	1.7541
10.6414	1.20149
-9.77663	-6.35686
7.12558	4.15232
11.6555	5.47084
3.5615	0.826584
9.40558	5.03226
-10.7676	-7.0869
12.2075	4.0586
14.3768	4.48554
9.19705	3.61606
7.03113	4.43356
9.03122	6.94706
13.0268	3.1548
12.6104	6.10376
13.1938	8.68745
10.6371	2.38855
13.0385	7.20049
12.5896	8.44226
10.8374	4.56893
11.1475	5.83682
10.6349	5.4279
8.20319	4.16416
11.4936	5.91194
14.7317	3.48697
14.1533	4.72779
-10.5903	-5.51635
9.01248	3.20677
12.0712	4.3045
11.0828	6.73547
3.0295	-1.78836
14.0596	3.42539
9.28116	2.51779
5.52271	-1.00022
10.58	5.29228
3.04832	4.16936
11.2509	5.59084
6.25947	-0.752993
13.9373	8.17808
7.75226	2.32201
12.729	6.12495
-11.0026	-6.51687
5.24466	4.1354
8.62846	6.68351
12.1197	4.12848
10.7978	6.37532
8.50499	8.12327
10.6737	2.57191
9.77502	1.57703
12.0509	5.25147
14.6469	6.20853
13.2569	7.69215
10.0914	6.69395
9.83763	5.38479
13.8352	5.01993
14.1559	9.30674
13.3195	7.48146
8.34448	2.45099
1.96454	2.15367
10.0871	5.44891
9.62458	6.7581
11.6836	4.97653
12.9006	6.15587
7.10517	1.05457
2.69281	-1.8758
3.77035	1.77917
7.30687	2.69743
14.9993	3.86996
14.875	7.73639
9.30647	6.53211
12.7928	6.02888
12.9139	8.82065
13.8499	6.31995
13.2063	0.695982
7.18831	4.09177
12.6782	5.9686
10.9065	4.99831
8.8976	6.8134
8.60078	1.11579
13.2878	3.69323
13.3414	1.46277
12.6844	6.82639
11.8992	4.59767
12.3356	1.40891
13.9227	5.89522
12.6233	4.08537
8.36011	5.01868
10.7309	6.35709
7.90291	3.67535
7.61587	1.88102
12.8793	7.33493
15.157	7.48006
11.1372	6.29801
14.6867	5.41469
9.91801	8.03832
14.4376	7.84518
14.1691	2.68766
13.1108	5.16618
7.13719	2.67533
16.1188	6.51258
5.95803	4.07378
13.5494	5.08146
13.4412	5.93255
11.3882	3.56669
9.81101	3.44511
9.26477	4.75643
12.473	7.78063
11.4457	4.12092
6.18691	0.11941
6.75344	2.03013
11.1061	0.191462
8.56562	5.07027
7.13135	3.59396
4.82267	4.49946
7.006	5.28185
11.3008	5.58285
12.1095	5.31986
12.2441	2.3997
14.1634	5.57435
-11.6673	-5.95943
13.4686	5.39664
8.79939	3.16147
10.0734	5.53137
12.1727	7.49925
13.6935	3.5052
9.12768	5.74697
10.2913	2.58922
10.033	5.95936
11.1863	1.79329
7.0565	3.86475
14.8537	7.42689
8.45386	2.46826
12.7301	3.95458
9.41853	3.79893
11.2939	3.5733
6.55919	6.14866
14.7894	8.26399
3.56539	3.37415
5.44219	6.05114
-6.23924	-4.59177
12.21	3.2568
4.97663	3.50356
8.61443	5.02211
13.3997	7.04127
0.691498	-3.42065
12.7022	5.5052
7.49687	0.478887
9.20538	4.73165
10.5982	3.10911
5.40327	3.19608
8.66008	5.86016
12.0573	7.4354
6.2202	4.7989
13.9298	7.16938
11.6577	3.67479
9.70216	4.4857
9.22007	6.00757
13.0618	2.20682
10.8094	3.72354
13.7898	4.40065
13.5768	6.88381
7.13722	5.30345
4.22304	4.59861
11.8565	4.49741
10.1689	2.66847
6.03523	4.28785
11.0605	0.69112
6.73483	5.68752
-10.582	-5.64602
10.8345	3.32136
8.94171	5.04896
2.6391	2.92077
9.52725	4.56933
7.79242	4.43627
8.50588	4.99183
10.5069	4.28463
7.66514	0.253737
-9.55833	-6.43089
11.4143	0.969124
9.02728	5.8638
-9.96085	-5.39114
12.2329	3.57559
3.53792	0.60715
11.1913	2.33983
14.0038	6.86748
11.8938	6.07352
11.889	6.95094
13.6015	5.74849
5.02933	2.3903
10.1315	4.73679
18.4954	8.00501
-9.79111	-5.82631
7.98794	4.46785
5.12537	7.19904
9.92401	7.18193
11.3581	5.83373
11.0665	6.37932
9.47345	2.08324
15.7358	8.03237
11.0962	5.9735
12.8367	9.1976
8.65958	2.48629
5.52643	-1.39282
11.9227	5.29281
16.5391	6.65532
7.60951	4.03611
11.5869	4.15565
13.2897	4.695
8.2844	2.73183
7.59211	5.30694
14.0684	6.98702
11.5214	6.00892
11.4164	4.65972
8.06205	4.96395
-10.0416	-5.02194
-8.95159	-6.12508
14.0821	3.9262
10.3769	3.81173
14.6887	7.10037
13.2351	6.92784
16.5172	5.15838
8.57712	5.06459
11.8432	5.13344
7.72421	0.280468
14.7042	7.99648
8.34845	5.28646
10.7207	6.35409
-11.6539	-7.60936
-7.04981	-6.3655
5.12163	1.35923
10.3563	5.68578
8.72794	6.73976
11.338	5.38202
6.46726	2.48431
7.56015	3.53282
9.45123	4.97854
10.8729	3.15386
11.8393	2.56936
11.0518	7.60178
12.1555	4.64786
9.92513	7.82069
10.8139	3.15986
8.4612	3.73975
9.17187	4.61427
12.6622	6.39492
12.3434	3.65293
8.48384	1.30617
15.7644	7.57738
9.65102	4.97571
9.01559	3.63017
-12.0395	-6.90622
6.2689	3.85702
11.2477	5.04109
8.29475	1.84031
11.6392	6.42701
15.0877	7.33328
7.93773	4.75801
9.29771	5.16052
12.7961	3.50543
10.4521	6.09042
10.202	3.6804
10.2981	6.00267
14.1865	8.67501
10.9012	4.84024
8.58093	5.31727
4.11481	4.11322
13.9371	3.48334
-10.6827	-7.57677
-11.7697	-7.91624
10.8572	4.97728
6.43463	4.7482
9.33963	2.80871
6.7603	2.41632
13.6336	6.1633
9.10847	5.64021
9.23141	3.06576
11.5495	5.15323
12.2798	6.7379
9.31312	6.05674
14.001	6.3748
11.5694	4.4248
12.8295	5.36092
12.2235	6.31359
7.04209	3.7989
11.6414	7.25286
12.125	6.05099
13.9356	4.40491
10.1833	1.74083
12.3431	4.65255
8.37641	6.68088
11.7159	4.00374
11.4412	2.72023
13.8056	6.05731
9.41484	6.72995
12.2272	3.93963
5.9404	4.31164
9.96007	5.40267
11.1159	6.79634
11.5242	4.15166
10.1447	6.46332
9.89693	5.50477
16.2601	8.07802
8.92674	3.3088
14.5545	6.48629
6.31069	5.53304
-9.95544	-6.5567
16.4686	5.49693
7.57358	6.9367
8.23946	5.53996
5.00756	1.21894
8.53548	3.17228
14.1475	4.97598
12.6362	7.13545
12.0886	5.3625
11.3983	4.08999
13.7751	7.97626
9.07973	5.17019
12.6379	7.78044
8.1321	4.02623
-8.25661	-5.4496
11.4855	6.81171
12.3303	4.62733
10.7519	4.68322
13.9943	4.8203
9.79724	7.19072
9.0447	2.97407
9.71781	3.60671
10.854	7.63603
15.2336	7.36085
4.05703	2.36697
11.7289	6.84402
13.6627	5.95851
14.2735	6.38436
11.0846	6.66371
11.4157	6.76553
7.87327	4.36388
6.821	3.87741
8.38512	5.11287
12.1332	8.27078
9.17027	6.10627
14.8653	2.90987
7.98743	6.12946
11.612	2.93628
14.1581	4.06211
10.6409	0.202489
13.574	6.75157
9.84653	5.51455
13.0401	4.23139
10.9281	4.27851
9.27777	3.70512
9.28465	7.06346
12.5413	6.10641
13.3348	7.2361
8.92701	4.46276
5.68364	2.65466
10.6759	6.2773
9.70678	4.00383
6.39129	-0.554848
7.00637	5.18371
5.24201	0.552216
12.5651	6.3945
15.1726	7.83914
12.6831	8.97307
14.0992	5.18162
11.4723	5.90377
-0.296132	1.11091
7.62177	4.57691
7.02481	3.90561
8.88714	1.92902
9.7468	2.83953
11.0082	2.66155
9.45912	5.97287
-12.0633	-6.11704
12.4915	4.32983
6.89134	4.42099
11.3328	1.76314
13.1012	7.9086
6.34753	-0.639883
10.5208	5.75166
4.38474	3.8045
6.13068	3.88022
10.001	3.8599
17.6353	7.97501
8.89206	4.79353
12.6502	7.71732
8.66672	6.7191
11.3881	6.18726
8.95527	5.33387
10.5167	3.23362
8.35756	4.39868
14.4434	3.45597
6.83321	4.7985
12.2772	5.40684
7.07617	6.0784
10.6291	5.21664
13.7033	5.73899
12.9034	5.59747
12.9761	4.44512
12.2079	8.42662
12.43	3.50822
12.4376	5.87106
9.75436	1.80219
10.0324	5.20092
12.6707	6.01958
12.6106	5.09191
11.2238	4.54384
9.13204	0.805736
11.9851	7.01625
10.4908	1.55959
9.36531	3.1889
7.25438	6.57749
13.3861	4.05492
7.86986	5.65498
13.3201	6.60604
9.86539	5.74168
15.6535	7.63556
10.1958	4.37323
11.8219	8.4237
-12.4696	-7.53407
8.25943	4.64632
5.01929	3.41434
4.94985	5.61118
-10.6883	-7.27226
14.2266	5.95032
8.23237	4.45004
11.0427	2.38733
11.6703	7.67827
12.6489	5.22441
6.7738	2.00816
6.68427	0.846205
10.0684	5.77305
4.23525	1.08594
8.20826	4.93668
8.23189	7.72935
4.46313	4.05016
7.97244	5.39817
5.87351	4.06242
10.2732	4.40053
12.619	2.90042
11.2678	6.0375
9.37757	7.20528
10.8131	7.85308
13.4528	5.72585
9.91226	5.68886
5.77436	6.05706
10.1517	1.52626
6.03536	5.37049
9.24376	2.36802
15.7789	6.30593
11.5821	4.70515
18.256	5.843
8.89182	7.196
13.2336	8.91321
10.6288	4.71566
10.6848	8.37209
13.6272	6.94913
-10.4905	-5.75845
9.66541	3.50965
-10.2067	-5.99565
15.4484	4.15056
16.0109	5.77284
15.3059	5.32744
13.0008	4.84386
14.2046	4.0508
10.1449	3.86697
16.1941	5.44778
13.3051	1.93722
11.6002	5.85894
10.4471	5.05244
12.5129	9.5225
10.1737	2.10256
10.7144	4.13377
13.0275	6.57039
7.65327	3.3217
9.70841	3.4236
6.60424	2.24789
-12.591	-7.3246
12.2445	3.06806
12.3273	3.33947
10.6372	5.50498
10.075	5.2163
6.70183	2.6617
13.0802	5.24126
3.88564	3.86659
5.8108	0.119617
12.8027	6.65444
10.9246	4.27719
9.67997	5.81779
11.7824	5.19628
8.10122	1.63169
13.5847	6.15607
9.19964	4.30846
7.13329	4.36085
12.4334	3.59038
-10.3187	-6.55742
10.3351	-0.13652
8.86303	4.05987
16.6962	6.78011
13.5104	6.50915
9.72761	7.26227
14.1461	6.78932
15.0136	6.32836
9.02997	6.17749
12.7979	5.29472
10.8033	4.03061
11.4295	7.50749
12.1884	6.03286
9.1886	7.62037
12.0908	7.25069
9.86178	3.38563
14.7773	8.15481
10.5637	4.36746
14.4463	7.16931
12.8015	6.40201
-9.67116	-4.56458
11.7478	7.02788
11.23	4.81542
11.1656	6.33541
11.7155	6.58456
9.65385	5.72671
9.02746	4.59502
1.72264	1.11791
12.4932	6.97262
10.7278	5.78969
9.41867	-0.309242
14.8748	5.65404
14.3618	5.65327
11.6935	1.6871
10.6183	7.40061
11.2934	5.52099
10.9008	2.75869
13.9534	3.11322
8.69113	6.21148
15.6724	6.10485
12.005	6.74288
8.70912	4.95723
11.5067	7.24041
11.0908	7.25568
11.2372	4.72749
-5.53501	-3.47087
9.90927	5.21798
8.23033	4.99653
16.2691	8.32269
13.227	3.78361
14.4329	6.63901
10.1304	7.50109
8.51429	6.34717
12.9545	5.9992
13.3161	4.42429
10.7606	0.886368
10.552	4.83695
5.24304	5.71459
13.9056	8.42785
10.4412	5.2541
8.1292	5.15968
6.08746	4.13318
6.32757	3.08509
6.22084	6.61464
10.6479	7.18285
-11.8041	-5.62885
-11.3675	-6.60967
8.35279	0.545295
13.3412	6.48022
16.383	6.43809
10.4492	3.72082
11.4933	3.38482
12.9062	8.06555
12.1581	4.24609
14.2654	6.55001
8.72215	2.69234
17.3521	5.89161
10.7021	7.48722
-10.7939	-5.99071
5.20473	-0.317529
12.1853	6.97224
-6.83082	-5.24097
10.15	7.16518
14.1781	7.22387
10.3619	0.54561
6.65835	3.63133
1.42691	-1.96595
13.2602	6.59997
11.3134	7.47777
15.4708	5.35719
10.1367	7.22809
9.55461	7.34053
13.1281	6.21573
13.3884	6.98445
5.9675	5.16508
8.37364	1.95277
11.0693	5.96529
11.5416	4.06704
5.53426	3.67699
10.7438	5.75842
9.27914	4.41271
9.83392	4.3462
10.0078	7.30409
12.6089	-0.445198
12.1902	4.54865
14.968	6.04
10.5456	4.04107
14.7026	3.21572
12.3655	4.10489
6.55324	4.46552
12.3698	4.86148
7.39307	5.80673
10.3916	3.01139
6.65463	3.72593
13.765	6.8787
12.7659	5.15904
11.9427	4.57468
11.9174	3.85756
10.7246	1.20104
11.4568	3.50603
11.0384	5.71784
10.7522	4.17487
8.9755	4.78563
3.6895	2.26464
13.0643	6.38958
11.3804	4.32234
7.61164	3.05801
10.5632	3.65419
7.75207	3.76492
10.7229	7.89845
15.4351	6.63715
15.4211	6.12384
12.5238	7.53727
12.3069	3.12454
8.78767	-0.792951
-7.95804	-7.43765
14.5127	6.29954
10.3283	3.51777
10.1503	4.71879
10.8119	5.73753
8.00555	4.77619
12.2535	2.80124
-10.4048	-6.55519
11.0727	8.02553
10.1691	2.44745
11.8981	4.65058
7.88415	4.6955
-7.8345	-5.38279
11.9627	5.17612
2.03769	-0.461978
8.20444	4.53307
5.44003	0.580658
10.9398	6.03903
4.64866	5.79793
11.1991	3.95588
11.183	4.52733
6.91787	1.23285
10.4933	7.27647
15.1913	5.61814
11.7371	6.10752
-9.80071	-8.24577
11.1599	3.68755
7.98305	5.15594
10.1633	1.7693
-10.2315	-6.26332
11.9367	5.69433
11.652	2.38773
4.95474	3.4673
8.50438	4.2926
3.01811	1.70361
6.6494	6.41107
5.21592	2.26913
13.592	4.13191
9.77222	5.14116
12.6394	8.93954
8.45119	1.51682
7.72656	7.89737
12.6099	8.29527
12.5975	1.35904
6.46328	4.06474
9.00146	2.12974
13.3326	7.64182
6.43132	2.18468
10.069	4.14282
10.0996	5.3167
-10.4597	-6.74545
7.87611	2.04641
9.55968	6.20617
-10.9363	-5.92002
12.901	5.36873
-9.40059	-6.3022
5.94254	2.75843
6.62524	2.36232
10.3556	3.73197
3.5181	-0.459947
11.9157	6.55651
7.2117	4.79908
13.7935	5.48406
8.93201	3.7154
6.88549	1.84436
12.1984	3.4656
11.0318	6.81396
5.41557	1.68841
11.4305	6.06259
6.89771	2.04089
11.4726	3.79195
13.2076	7.6616
14.0278	5.50227
8.80586	5.27771
-12.9098	-6.48721
12.3384	4.63105
7.05041	4.18542
12.5007	7.35577
4.21836	4.02247
10.6149	0.127228
8.53917	5.97307
11.7713	7.02306
13.7869	6.67329
11.2314	5.48366
8.9603	3.58954
12.6658	5.62016
5.37543	-1.77052
7.61683	5.81082
14.4905	4.78779
6.98665	2.43596
9.91553	3.86756
5.35806	4.19096
8.80069	4.07477
9.99608	6.43536
10.3	5.79399
10.0334	2.67617
9.25282	3.03177
13.9081	7.32806
13.5828	5.8591
11.6717	5.70196
9.00367	1.86864
8.2766	3.21403
12.7143	8.24655
12.7772	3.07593
12.6404	8.61637
13.0041	7.5122
12.8769	5.35991
10.0458	3.84926
12.7369	5.60643
8.00814	4.02412
5.20663	6.48008
11.0843	6.79173
7.69596	1.9005
13.4752	3.67131
5.92077	4.5123
10.8247	4.32752
13.3569	6.94383
8.44203	6.02671
12.7784	3.16445
12.3381	4.01744
9.24008	4.36728
10.2244	3.42524
10.8469	5.77054
3.89446	-1.49186
9.64715	2.66211
10.7487	2.35733
11.6267	9.05929
12.3197	7.07014
11.5732	4.21037
10.0122	4.72319
10.4563	4.09366
6.67038	0.131304
11.4998	6.85702
7.70688	3.7993
6.62495	3.42338
-6.40411	-5.01124
3.84263	-1.05105
11.4512	2.85958
11.2169	5.58561
11.8888	6.12496
10.7393	6.09298
10.9421	6.28857
12.1703	2.19043
9.08293	4.66442
5.79112	4.92807
-10.1924	-6.35013
9.34112	3.47342
10.4333	2.99659
9.71815	3.67257
11.6325	4.45849
15.1807	6.86102
7.80847	5.26975
14.1646	4.32267
10.9057	6.001
-8.50925	-5.91848
13.043	5.57668
8.2249	2.03619
10.7298	5.12026
9.64274	5.98254
13.6139	6.1395
10.1175	5.7889
11.9586	5.1506
13.6084	5.10047
9.70881	3.43257
10.0342	6.06436
9.65255	4.74657
14.3792	3.33475
6.34882	1.84397
7.53609	4.16073
9.15673	0.629159
10.752	5.26106
12.0229	1.99553
10.3331	4.34333
-13.5819	-7.05002
9.57654	3.85871
11.8949	6.63134
5.9503	2.33923
12.6761	6.26672
11.4304	4.17071
10.2605	4.20308
8.90067	4.20847
10.737	4.17971
9.07854	3.96287
14.2554	3.98501
7.06792	3.19943
14.276	4.39891
-11.3518	-6.67754
16.2103	6.73831
11.0186	4.56727
17.9494	4.72303
11.2134	8.45843
10.5859	5.51254
13.5864	9.28863
-6.0156	-4.0275
13.9879	5.7539
6.48102	2.48619
11.4715	5.40012
10.0011	4.4795
10.1122	6.7303
13.7272	6.90037
14.2457	6.38813
11.4259	3.23756
11.8628	6.29057
13.3273	7.14882
13.901	5.5951
13.1362	6.75354
12.3818	8.89544
8.39851	6.25215
12.1798	7.30537
12.3248	9.37681
11.9659	4.18177
8.8964	8.07873
8.67474	6.6583
10.9878	4.82296
13.1106	4.96758
8.84197	3.68627
13.1632	6.55092
8.43004	5.33657
15.6083	6.20049
15.5317	6.22023
7.55478	4.63501
13.3253	8.01418
15.1737	8.49188
10.9364	6.34991
9.39556	2.83106
9.25169	3.7694
11.1513	4.56057
-6.52401	-4.21989
10.3935	5.36651
15.4392	6.70662
11.6086	8.00728
12.8596	5.06141
16.5843	8.26853
14.2105	6.24544
8.46365	4.14143
13.4439	5.70815
14.3543	3.44073
11.6592	3.28143
10.6541	8.01128
17.1256	4.49392
12.025	4.72687
13.0212	4.67492
10.0768	5.13616
9.67906	4.02493
10.105	0.439265
-1.76513	-1.30269
11.7053	3.14799
10.9112	1.29197
13.1434	-0.0140715
5.70781	3.27035
13.6959	4.14723
4.63935	-2.52264
6.76723	1.53463
7.08623	4.04423
-10.0669	-5.95475
5.10644	2.53747
7.53809	5.98128
9.11912	5.13606
8.4492	8.82762
8.30598	2.69201
8.73647	4.38679
8.98368	4.17723
14.4898	5.48168
10.2384	6.21291
-0.489702	-2.45636
11.7045	5.41188
12.2408	5.81169
12.278	6.15728
8.92819	3.64592
9.54814	3.28585
15.3197	7.01093
9.92308	5.16983
6.93951	0.765595
-11.6298	-6.73308
6.87454	3.90905
-12.2567	-6.33289
-11.4464	-7.67369
15.7011	5.07814
12.3629	5.97305
1.62673	2.83595
10.4895	1.68593
15.0735	8.63599
10.753	6.60426
10.607	6.65736
6.55301	2.12013
12.1264	6.41462
12.3782	1.98762
13.8454	8.17613
6.39928	6.20581
12.5279	4.0419
8.59767	6.61095
-8.92371	-7.5856
13.5537	3.77804
12.5648	4.7173
12.2045	8.05112
15.7083	7.43739
4.47966	1.29183
7.78592	5.56474
5.92936	-0.200282
11.2432	6.50814
12.1199	3.4602
15.145	5.58426
12.1619	2.76679
9.09481	5.14171
-10.9111	-6.64531
16.1856	5.09737
12.693	4.48834
12.3685	8.18559
11.635	4.02119
11.0156	5.10439
9.76057	0.598624
10.4495	5.86971
9.0591	4.9878
8.11397	4.07265
14.8164	4.33542
10.821	5.27416
8.18227	7.01103
10.9473	5.1587
15.9296	3.16094
15.0173	7.08188
12.6379	4.54666
12.8417	5.14897
9.85081	2.74124
16.0534	5.8185
10.2954	8.26064
8.10026	6.05744
8.06567	4.63721
11.7851	4.17916
-10.8888	-7.01173
11.3542	7.01417
15.8353	4.63942
10.6651	3.95576
9.97859	7.85902
6.98624	6.39275
5.41109	4.86236
10.4725	4.04001
14.0607	6.59706
7.7995	5.61063
10.3212	3.63808
8.0107	3.7501
14.4184	6.91287
12.75	4.57681
9.27588	5.27994
-11.3459	-6.38249
12.2696	7.28187
11.4391	7.2668
13.441	7.89341
7.98889	4.30474
13.7698	5.50236
-8.48339	-6.06697
2.0148	0.323244
6.59307	0.425832
12.3211	5.36325
8.95327	5.71744
11.441	8.22333
11.9465	3.84715
-3.78478	-5.03406
9.46839	5.04528
-12.2892	-7.28966
11.3858	3.92725
12.1828	5.16415
13.5365	9.76514
8.74489	4.18398
8.98086	5.60574
9.85006	6.17395
12.6317	7.80942
5.80115	5.92052
13.3871	7.27864
12.1522	5.48284
8.96575	4.59762
11.8264	3.96933
15.096	5.8683
11.7514	6.29491
10.5602	3.15126
14.0836	4.05667
10.0574	0.919862
8.51094	2.07636
7.05219	-0.0372382
8.81055	2.91305
13.7044	4.48013
8.37682	2.23171
14.4135	4.40836
10.8028	2.73518
11.9295	2.26176
-10.5302	-5.95548
14.3036	5.61947
7.33473	5.78717
10.3438	6.50254
11.2085	4.31922
13.4154	3.31057
11.5861	4.15484
10.8705	6.1751
10.6095	5.88769
6.89936	4.97011
7.41517	4.80837
8.23915	7.69013
11.4877	4.49734
13.0945	5.01715
4.50899	1.65228
14.3478	3.18385
5.33828	3.87129
8.70397	2.34173
9.63852	6.22561
12.7686	7.14502
9.35197	4.53398
10.1733	5.48189
8.7546	5.34689
11.5822	6.89257
5.37639	1.26319
14.7522	8.45854
9.25037	4.72966
9.52939	5.11569
11.1833	1.44161
10.3297	4.5933
7.99318	4.46917
13.137	6.20916
8.88119	4.0881
10.964	8.04762
7.94296	5.89832
11.1577	6.39934
12.9355	4.94594
-10.1989	-5.46294
7.37963	5.36554
9.04545	-0.853642
10.5507	5.3478
-10.4428	-5.90708
10.3107	3.49088
10.9294	2.23166
13.3565	5.52066
12.2686	3.70932
6.17518	2.92793
13.0242	5.45885
-4.19689	-3.25726
6.87746	2.38383
10.7562	5.54452
11.634	5.80708
12.3448	7.41131
11.5987	5.08685
12.0229	5.72493
14.3727	4.75252
3.93499	-1.38677
11.4206	4.57098
11.1594	4.58195
11.6525	8.00629
4.28815	3.34769
10.6179	2.31104
14.4544	5.41425
12.5407	2.48664
12.401	7.92396
7.53211	6.60648
11.4119	3.87719
7.91017	0.967666
9.66311	5.57521
10.9087	3.58826
15.0477	6.15804
15.4224	6.05031
-10.8325	-7.13106
12.4626	3.62465
6.15535	0.0425774
10.2177	2.47263
9.17031	0.889791
-0.762271	1.01008
11.4832	3.86279
12.9796	8.17838
11.9967	5.04455
11.6861	4.69848
11.3778	4.20077
9.84217	1.27211
14.7215	7.11986
9.79157	6.19267
-1.46744	-0.138254
12.1059	5.30571
5.86079	0.672401
9.44196	2.10172
7.69457	4.41108
11.3604	4.46865
8.64303	5.59125
8.48723	3.93153
8.45042	5.45928
10.7146	8.0756
9.70567	6.14649
11.2287	5.69359
-8.46257	-6.43905
15.3797	6.24156
13.7998	1.58704
4.39609	-0.17087
14.5829	5.48612
11.949	4.75094
11.3889	2.59572
13.9075	7.52976
7.92796	4.03943
14.6167	7.28861
3.64893	2.62475
5.13379	2.3917
11.0102	5.92905
11.2183	5.13586
6.01981	4.36452
11.3164	5.01402
8.68376	4.08591
11.2995	4.6343
7.94393	2.59731
9.91632	5.81911
2.53978	1.95895
9.24667	3.14216
3.61477	1.01677
11.9016	4.59425
14.2866	4.25761
12.5268	6.11774
-11.0056	-7.07509
-11.8637	-5.84779
5.43977	3.74171
12.4026	5.50458
16.768	5.1062
8.89467	6.83969
9.31228	6.99653
8.64684	5.06665
11.6251	2.56357
12.5102	6.01632
15.8577	3.84427
-5.34549	-3.31997
10.2438	1.71009
10.4151	4.09829
11.3625	7.24998
8.79243	3.98528
12.5122	3.91665
6.85507	1.54604
10.412	6.00097
13.6292	3.61714
13.9738	9.37657
13.1119	7.01053
13.1253	6.26026
12.4618	5.38535
-9.88372	-7.21806
9.34686	3.54412
11.2766	6.50067
15.1901	5.11576
13.9683	5.24941
7.87304	5.75945
6.78859	4.758
10.5809	5.43126
12.6717	6.78672
15.0854	6.48374
12.461	5.05543
12.2481	6.39766
8.76395	6.07652
8.07245	0.624108
7.19846	2.60459
8.61358	3.06356
-0.169325	0.629787
11.4903	5.33433
10.7655	7.35249
15.1285	8.62562
14.5631	8.54308
16.3447	6.83745
9.81703	7.1522
16.2005	6.00497
10.5604	0.709495
13.9491	5.42941
12.7679	6.51365
15.8301	6.99959
10.159	6.49349
9.3815	2.93757
3.40258	1.77111
12.3059	6.38998
8.80091	1.61263
12.8544	4.30535
14.4177	6.51943
10.2089	-1.12781
-11.6829	-6.57373
11.9787	7.60591
8.80498	4.24563
7.47676	7.70514
9.80832	2.2542
15.5571	4.16578
9.34826	6.39127
15.862	5.43745
8.32556	1.4984
16.9116	9.46046
9.16985	-0.313829
8.90375	3.19438
12.0982	3.51516
13.7931	6.60313
7.60638	1.69627
5.1177	-0.534287
12.7101	3.2646
8.48182	3.99846
11.1601	2.74309
9.18112	4.59134
14.8617	5.9427
2.50557	1.69067
10.1486	5.49148
5.55971	3.69985
9.45318	4.9299
8.82678	5.89194
11.4713	5.13868
-1.57039	-1.90594
7.10038	7.10293
12.4629	6.37626
10.6633	1.4232
8.45948	5.11047
13.5531	7.09001
9.82884	5.63981
11.3014	5.11829
7.95132	4.51653
2.34832	3.92165
13.1685	5.05415
11.3139	8.98731
12.6396	5.34111
8.12657	2.82908
12.2934	6.94202
8.23411	5.18214
10.5521	3.6565
13.1608	3.64458
10.8626	8.30603
11.8507	5.13684
-12.0488	-7.77765
13.176	6.41362
7.80229	4.35679
14.3712	7.14876
13.6974	9.80794
10.4593	0.248561
11.4706	4.36717
-11.322	-7.09215
12.3413	6.68825
12.366	5.70916
10.7751	4.49793
9.18892	4.05643
11.8657	3.80718
14.8365	7.47912
11.5417	7.62925
10.8979	5.01925
6.97477	3.85852
9.0989	3.17373
12.7167	4.73243
11.2035	5.08632
12.934	7.77437
11.6567	8.07241
-3.82874	-3.08141
8.50853	3.43465
6.04447	2.93728
11.8926	4.52861
12.2153	7.55893
12.3596	3.37786
7.43282	4.92309
7.96065	3.98895
10.7608	2.9343
13.1669	4.50214
15.564	9.42621
9.56973	3.59491
0.430719	-3.62436
10.2417	6.60947
8.24128	6.7761
8.90825	2.98007
13.4284	7.53608
13.666	6.78081
7.71564	1.45086
8.90541	2.7629
9.57711	2.93508
7.52802	2.522
11.0306	4.72012
9.56093	5.212
9.3682	5.58244
13.0961	5.82472
11.0948	3.7883
11.7272	2.89024
-4.43203	-6.35398
11.0453	8.70008
12.8857	5.40554
3.20088	2.71597
11.9525	6.0793
10.2106	4.75467
14.0469	8.56253
13.4624	6.90071
9.66711	4.10275
11.6668	5.71936
11.167	5.22846
6.53807	4.15355
15.8309	8.20442
10.1561	7.19965
9.87197	4.45781
9.49118	4.85579
11.3223	8.19532
8.36178	2.31904
9.66294	6.41168
8.18227	4.59196
13.1947	6.00427
13.9246	5.62478
5.8685	2.40602
11.9001	0.897979
14.7841	7.66669
8.98619	5.35891
12.3783	3.8089
2.53661	2.73679
11.9104	5.22867
9.8275	5.45332
9.00402	0.790239
5.21871	4.19969
10.9417	4.90888
-10.8982	-5.8599
3.89173	3.17571
9.04185	3.93496
12.4055	6.99306
14.7126	8.25485
5.61479	1.21489
9.50188	5.06627
6.18569	4.66497
15.5969	8.74574
11.0109	4.982
9.77953	4.11764
7.6627	4.0556
9.82011	7.49249
5.10227	2.70452
-9.68141	-6.64896
7.43082	4.72446
5.56052	2.2347
10.7731	1.99211
10.2541	2.84174
10.1735	5.64682
11.0862	7.68392
11.058	2.57004
8.80845	6.80623
7.65451	8.34234
8.25555	3.08691
9.84699	2.28351
14.7131	6.19273
9.85565	3.99306
-11.9971	-6.09844
12.8449	4.74081
9.48405	4.50656
-9.88738	-6.81157
7.72825	3.95808
11.7807	5.13248
13.2005	4.54611
8.87308	5.67895
5.94947	6.34019
11.5623	8.70657
7.58717	4.81813
8.07088	4.3579
11.1493	7.36691
13.9545	7.21958
2.76724	2.67103
13.3763	5.8382
4.96199	2.78547
9.63061	4.79514
10.7219	4.91995
16.5288	6.92625
13.0442	4.31614
11.1746	1.91298
14.2282	6.6661
10.5836	6.58703
6.95901	2.28047
11.9814	4.41304
13.699	3.04489
10.428	3.02625
5.71535	0.387767
11.5223	5.83928
8.842	-0.0936366
10.0719	3.81449
12.358	4.63994
9.64642	3.44944
14.1837	6.8075
13.1415	5.96935
10.1561	5.0376
9.8518	3.70343
10.8816	5.95027
8.63043	4.30249
6.75695	4.49195
7.56303	1.54719
15.7829	8.90823
7.8798	3.94938
9.07093	5.1068
-8.69265	-6.11918
5.65358	3.10234
6.50452	6.65351
12.3193	4.97756
11.5041	4.79732
7.85331	4.34445
8.96733	5.14203
8.39625	5.30247
10.1713	7.00336
17.2801	8.33873
11.2025	5.11819
13.2784	4.61771
9.30489	1.88724
8.33141	5.37058
-1.03413	-1.30732
12.4942	7.06606
9.12559	5.18134
9.19747	3.10953
13.1568	7.1176
15.6225	5.08836
7.85977	6.35266
13.4003	7.7716
-10.5767	-8.24215
7.23299	4.58319
12.1325	4.65389
8.09621	3.81251
10.2982	6.09598
12.6985	4.13738
11.3354	7.0536
10.8019	0.0742933
6.01109	4.12204
13.4546	6.3894
7.49996	3.50295
10.7801	4.79427
12.8346	5.87705
12.0556	3.92999
5.76556	3.97581
11.887	5.29248
14.6862	8.3344
9.60638	5.03299
12.9804	4.66199
11.8393	8.21376
10.2259	2.77546
15.0744	5.79115
12.7737	4.77007
13.9431	8.87308
10.9878	6.02728
6.82871	2.69876
6.97096	2.65669
4.83151	5.36514
13.3147	6.63219
8.11267	6.28298
4.0279	5.82659
8.41413	7.31596
14.3063	7.8021
8.37879	4.79579
11.6308	4.79469
8.35608	7.4768
8.57723	4.83138
8.00144	2.45048
12.4247	6.20522
14.108	3.54503
10.8354	7.49221
11.975	1.88551
9.73795	4.20745
7.75952	2.86529
11.0589	1.87639
10.2856	2.47931
12.8466	6.56621
-12.9387	-8.80646
13.5273	6.3995
11.8883	4.1144
-8.36584	-5.96043
14.9235	4.53826
9.30247	5.60022
10.3274	7.71594
6.77212	3.30821
10.8374	3.70351
10.1455	5.01396
6.69107	4.36329
6.84574	1.72821
1.34548	-1.23612
15.4928	5.51655
13.1099	5.63517
10.9101	4.75792
10.5502	7.54997
8.64447	1.45272
8.04791	5.01831
15.154	2.76084
9.46058	4.91232
13.1461	5.84598
1.30283	-2.03531
6.60558	1.70785
11.257	5.27241
-7.93633	-6.65691
9.71816	1.85278
10.5134	7.44819
12.4174	6.06429
10.5064	2.41567
9.84466	4.88773
7.78902	8.06558
11.9042	5.85365
10.8167	4.39515
10.4035	5.16959
15.0847	6.50335
11.6372	6.30197
11.3163	6.04214
13.0089	6.41894
7.97291	2.23656
9.07961	4.1633
8.5073	-0.190202
10.8973	5.28817
9.82973	1.92225
13.7072	4.48951
1.64266	4.80443
10.443	6.31984
9.22671	3.03546
-12.3181	-6.58602
4.97125	2.45151
2.58971	2.22131
9.76505	5.5162
14.6684	4.65824
13.7857	7.96418
8.35944	5.75078
9.55259	7.51166
-1.34081	1.63539
13.1331	3.62525
10.931	6.09006
13.3469	7.01475
12.5682	4.00511
15.8751	6.62692
17.3207	6.006
9.28612	4.40857
13.7492	5.02995
12.23	6.14258
8.46118	0.54544
5.60846	7.28473
7.86808	2.00117
10.4814	5.05304
9.41058	3.03625
6.04202	4.60689
9.14995	7.06972
7.98476	5.37268
12.5205	6.7532
3.17347	0.741999
-10.3852	-5.78191
-6.33848	-6.08854
11.8413	2.3741
7.94943	3.42351
11.0042	3.70844
8.29176	2.22991
14.4136	5.6022
14.086	4.94943
9.43222	4.85875
8.23501	6.30822
13.0156	7.23893
13.0639	6.76924
6.43348	1.05062
8.39073	4.72997
12.0411	6.91747
9.20867	4.60949
8.08999	6.45741
7.68596	8.3772
9.55345	6.15574
13.4209	3.44891
11.0217	4.60685
13.4583	7.00098
9.63986	1.75328
11.8126	6.05848
11.612	2.38651
13.6975	5.52811
7.48602	3.46001
9.96328	2.07663
-10.3632	-5.09832
11.79	7.70028
16.1417	5.5774
6.37023	3.36806
8.30115	3.15254
11.0358	2.41379
9.57886	0.309459
10.6864	5.24016
9.22223	6.91449
7.62243	6.55807
5.37268	3.52303
10.8245	4.71258
9.89951	5.32072
6.39465	4.14036
8.75127	7.01878
9.3263	4.36446
12.4762	4.84174
8.48852	4.15837
8.67889	5.14526
12.4873	5.97016
10.6292	6.25385
9.00576	4.30511
6.73033	1.50116
5.11506	4.75547
-10.1475	-7.17888
4.87302	2.48629
-4.71785	-6.22433
9.50087	7.1466
7.42309	2.99003
11.5148	5.50222
5.67285	6.70282
13.6741	4.10241
12.7671	7.26192
6.1517	6.79663
13.0885	6.87683
11.2486	2.91503
8.6586	2.96978
2.56618	-2.48591
13.2716	3.25493
12.0037	7.31376
7.59412	0.261356
12.5147	6.74226
[truncated: 322 more rows]

## Sheet: Supplementary Fig.2f-4
Erythroid cells	Other macrophages
8.15088	2.38829
-9.6511	-0.0773477
12.4877	1.14258
13.5707	-1.11664
6.16529	0.695794
12.8585	-0.723676
10.4181	0.557545
10.7358	0.97301
12.9606	-0.402217
12.6173	1.66005
10.3977	-2.50385
-9.19505	1.10929
13.1598	0.581415
8.73433	1.7715
13.9795	-0.435231
9.26019	3.25
13.7808	-0.275007
-9.90628	0.844322
9.72394	-0.00989766
7.52858	1.96072
13.0107	0.55357
7.68295	3.01035
13.9911	-0.709644
10.0307	2.79944
9.80545	-1.14596
9.9849	3.75121
12.8796	3.10158
9.12181	3.1117
6.13488	1.46908
14.5024	-0.216682
10.6668	-0.46593
10.2925	-0.223349
13.1841	2.47531
8.43652	3.23073
12.4084	3.29971
8.60126	-0.0788786
13.3504	0.573393
12.3328	-2.02925
-11.9882	2.38649
-8.74075	3.0614
10.3046	2.00959
7.6967	-0.045458
14.2594	2.01114
11.2693	1.62777
9.88936	1.28906
13.4149	-0.804711
12.5559	1.29751
10.7225	0.506135
6.90544	2.49276
13.3913	2.61002
10.3411	0.163749
9.44122	-0.0525973
5.57718	1.81306
12.1199	0.600767
2.79479	2.40051
14.0879	2.24173
12.4002	2.52943
9.03755	0.329781
13.7542	1.19312
12.0446	1.5233
12.2797	2.33285
14.2105	3.00528
11.3569	-0.898533
14.5371	1.16594
10.3484	-1.03357
12.5565	0.810683
9.71424	0.202536
10.4703	0.313723
10.8465	0.501954
15.3807	-0.0906723
11.2606	-1.15124
9.95151	1.00832
11.2332	1.34672
8.0971	0.931361
11.5072	2.22023
15.2638	1.05928
10.5291	1.65704
14.1758	0.945008
16.5616	-1.56714
8.33151	1.58852
8.44906	0.97456
13.6378	1.14954
9.6776	-0.686929
7.7768	-1.18997
4.0343	-0.666476
-10.326	1.70053
3.60869	0.767063
11.7413	1.9201
8.72263	1.81104
13.6514	0.112559
14.245	-0.737734
8.79431	3.96506
10.019	-1.11618
12.3431	1.45334
5.43403	2.57892
15.9625	-0.346714
5.7303	2.73911
5.68	-0.512667
-5.5549	4.72054
15.0254	-0.495525
-10.4988	1.03924
-10.6648	2.3913
16.9878	0.123256
8.32226	1.35737
10.0997	0.0800939
10.7151	-0.820721
10.1134	3.57392
12.8931	2.16014
12.3946	-0.463257
0.341653	4.5979
0.847927	5.3693
7.37407	2.83931
10.1846	0.736153
13.0851	1.04648
6.98841	0.754782
8.61248	-1.12502
5.8363	4.57268
9.83509	2.27344
12.1343	-0.767506
13.1706	-0.514245
12.2025	1.02522
13.1016	0.0964869
-0.485902	4.99112
14.1272	1.41365
10.4248	1.38296
10.4714	0.568985
15.0261	-0.890313
11.2053	-0.824383
13.3797	2.14101
11.5692	1.26842
7.12682	1.85146
7.38997	-0.851428
6.42671	1.87912
15.4323	0.214975
10.0689	2.45097
11.6991	1.20715
7.75188	4.59199
10.236	2.51515
12.9128	2.8308
-10.7227	0.282472
10.1254	1.42203
12.1857	-0.103319
5.64895	0.602378
10.9565	1.11399
11.5193	1.14316
15.4475	-1.18394
14.5948	2.65436
11.843	2.75821
9.07592	1.47219
10.4878	4.30863
14.2662	-1.28307
6.21081	0.871796
14.3184	1.28722
8.93999	0.676829
7.41302	0.66144
11.5122	1.17169
12.7561	1.26112
8.18328	-0.419951
10.2383	0.339842
-1.82839	8.44425
14.3807	1.2737
9.9639	0.719
11.4946	4.02943
14.4193	1.95331
8.5223	-0.815078
8.64299	3.05694
13.0623	0.381197
12.2496	0.942917
11.8275	2.1289
8.18688	1.46695
10.3528	2.83088
11.6728	1.5942
11.7986	0.056043
14.0006	0.589135
7.87423	1.23938
11.0519	3.24669
-10.4726	4.62246
12.3221	-1.06612
12.5635	-0.421795
12.5773	-0.661291
12.8518	0.69755
-3.55098	1.93742
4.92378	1.35209
10.8547	1.67713
10.926	-0.397411
7.92153	-0.433503
7.90921	1.28568
12.6564	0.0931725
8.01184	0.0738639
12.7412	0.265508
6.56202	6.96094
10.3376	3.46032
7.7542	1.5238
10.8409	1.24098
-4.9512	2.81038
8.03774	0.345921
13.445	-0.606645
-8.39927	0.792742
8.39885	0.944512
7.09535	-0.514611
-1.07518	3.48761
11.1576	1.08552
-10.5337	1.00116
9.61134	-0.206627
9.74805	0.457525
-8.89476	3.08539
12.1075	2.78557
8.2029	1.25251
4.48611	2.74149
8.98481	-1.3374
11.0545	-0.00694126
9.18503	1.89147
14.4605	2.08162
12.1539	-1.03442
10.6577	-2.25579
7.75542	0.888466
15.3847	-0.00759952
9.763	0.812662
8.87188	-0.532948
5.92555	-0.337055
7.29821	0.482102
10.2118	1.17318
12.6568	0.817114
6.34724	2.03858
11.015	1.54757
9.88789	0.0208343
-10.0524	-0.908097
7.24583	-0.944929
10.4537	2.24497
7.9474	2.25731
9.37508	1.23018
10.2716	1.24872
-12.164	0.259559
13.1729	1.92713
6.95285	1.33525
12.8021	2.37357
8.48782	0.284253
11.5313	2.52724
6.59161	-0.600716
9.38754	1.05692
10.731	0.00717038
16.7607	0.436608
14.0274	0.647716
-11.8184	2.61559
14.9213	-0.795282
9.6914	-1.50275
9.71362	-0.352222
4.25972	1.49128
9.2981	-0.0619333
-11.4627	2.25399
-11.2601	0.714921
11.8775	0.0630341
8.18728	2.74089
8.96626	0.743855
10.0325	-1.29025
11.4279	2.8211
-10.7261	0.848796
12.9583	5.18032
7.50079	3.88326
7.44834	0.335393
5.08525	0.904005
12.0717	1.12593
10.9221	1.2758
16.1532	0.338122
12.5407	0.704681
15.3411	-1.14738
9.76148	1.41316
8.88251	-1.11287
11.4405	2.55647
6.32749	1.62225
6.79292	-0.1133
9.63362	1.16061
6.75385	1.69395
11.1002	2.17059
7.47302	1.8953
12.0807	0.294509
-10.0863	1.83866
9.08401	1.45083
11.8424	2.58592
11.4491	0.577448
15.2623	-0.906162
12.4065	0.174418
12.2429	1.54623
11.2816	-0.813001
11.5171	1.10112
9.31288	0.274695
9.47635	1.17654
14.1439	0.992463
-12.4809	1.14576
12.1668	0.210325
-10.0462	1.67432
10.6587	0.883848
12.7843	-1.21584
-11.1107	0.157942
5.93832	1.44528
6.77585	1.11588
11.5303	-1.66055
6.45559	2.52086
4.97437	2.6381
12.2157	-0.894854
10.3214	0.217891
10.0514	2.67055
9.99372	-1.51655
14.3818	-0.416138
11.1223	-1.06654
14.0655	1.81147
7.82084	1.6268
5.82523	4.04251
11.5453	-0.310617
15.5824	1.32719
9.27615	-0.792461
13.0856	1.17803
11.0023	1.59272
9.24378	0.556804
8.66758	3.64184
-10.6783	0.0814477
9.78889	2.11235
13.5738	-0.620787
11.6567	0.601752
9.20891	0.256064
14.174	0.406289
-11.9978	0.725537
11.6655	2.8415
9.32827	2.01837
12.4428	4.48214
8.55817	-0.422698
11.7051	2.83856
10.3597	-0.397578
-10.8648	0.703473
12.695	1.07413
13.2371	1.79978
16.6118	0.629586
13.2084	2.67925
12.0885	1.24149
11.7696	0.290067
9.96017	2.08368
9.55581	-0.687511
5.49395	1.62596
7.42676	0.328842
15.5935	0.323474
15.9028	1.45705
15.3126	1.42824
7.65156	0.996228
12.3806	-0.620574
11.1716	1.39974
7.93357	2.20666
8.73856	2.02336
12.3027	-0.216798
10.8262	0.622632
12.9834	1.54195
9.5649	1.37879
14.2192	1.46973
12.6283	2.14171
-11.0315	-0.653548
12.3033	0.0403266
8.87472	0.178002
9.5504	3.25054
11.3179	-1.03094
-10.6061	0.980721
11.0306	-1.57459
6.59421	0.0320216
11.3588	1.92695
13.3763	0.510073
14.7337	-0.429239
9.96843	-0.452433
9.91677	1.69605
11.7639	0.788215
12.0793	-0.988963
8.83426	2.31617
9.85646	2.51894
16.9227	1.47129
11.4303	1.71361
14.1482	0.0723892
-11.2608	1.68739
12.011	2.21426
13.1316	3.0818
10.0294	-1.3711
10.8397	-0.0348157
11.4987	-0.844234
5.26552	1.8941
11.2183	1.36941
6.74603	-0.655447
9.97989	0.411458
9.2591	0.284897
8.26513	-0.772915
10.6414	-0.792906
-9.77663	4.81447
7.12558	1.77302
11.6555	0.63045
3.5615	0.398034
9.40558	-0.20771
-10.7676	0.581154
12.2075	0.0217925
14.3768	-0.0864815
9.19705	3.17016
7.03113	3.25457
9.03122	0.922217
13.0268	4.71174
12.6104	2.02267
13.1938	-0.0857179
10.6371	0.286404
13.0385	-2.31175
12.5896	0.47451
10.8374	-0.320902
11.1475	0.593627
10.6349	0.123456
8.20319	1.22509
11.4936	1.04052
14.7317	2.27808
14.1533	0.185947
-10.5903	0.362819
9.01248	-0.613127
12.0712	1.99815
11.0828	2.28895
3.0295	3.1756
14.0596	-0.718449
9.28116	1.8758
5.52271	3.3282
10.58	-1.35896
3.04832	2.05747
11.2509	-0.647977
6.25947	3.36495
13.9373	0.11908
7.75226	4.01181
12.729	1.21132
-11.0026	1.07842
5.24466	3.03887
8.62846	0.608725
12.1197	-0.518442
10.7978	1.52163
8.50499	-0.696171
10.6737	1.82395
9.77502	0.401491
12.0509	0.734896
14.6469	1.41173
13.2569	1.13448
10.0914	1.29769
9.83763	-0.816491
13.8352	1.71804
14.1559	-1.78023
13.3195	0.857974
8.34448	3.09372
1.96454	-0.568187
10.0871	4.42752
9.62458	1.30026
11.6836	0.354341
12.9006	2.24745
7.10517	-0.0879737
2.69281	2.93263
3.77035	3.43795
7.30687	4.59738
14.9993	2.04087
14.875	0.497712
9.30647	-0.207952
12.7928	0.461775
12.9139	0.640528
13.8499	-1.11922
13.2063	-1.93351
7.18831	1.56031
12.6782	0.333073
10.9065	-0.0171888
8.8976	3.57579
8.60078	0.411036
13.2878	1.34001
13.3414	0.735969
12.6844	0.167942
11.8992	-2.10482
12.3356	1.71398
13.9227	2.91394
12.6233	-0.735003
8.36011	3.04005
10.7309	-3.20245
7.90291	1.16004
7.61587	2.69332
12.8793	-1.46645
15.157	-1.47748
11.1372	1.73441
14.6867	1.1605
9.91801	2.64026
14.4376	-1.10696
14.1691	-1.40203
13.1108	0.301443
7.13719	-1.49335
16.1188	-0.552462
5.95803	0.373977
13.5494	3.06874
13.4412	0.926264
11.3882	3.06163
9.81101	0.632496
9.26477	0.24513
12.473	1.72859
11.4457	-0.0213377
6.18691	2.58986
6.75344	2.08076
11.1061	0.220105
8.56562	2.39411
7.13135	1.05554
4.82267	3.98117
7.006	0.490368
11.3008	4.33187
12.1095	0.650701
12.2441	1.93356
14.1634	-0.00981634
-11.6673	-0.110049
13.4686	2.84724
8.79939	0.913613
10.0734	1.04606
12.1727	-0.671689
13.6935	-0.351387
9.12768	1.99489
10.2913	0.72318
10.033	-0.183669
11.1863	0.387115
7.0565	0.650915
14.8537	-0.646983
8.45386	-0.741283
12.7301	0.844576
9.41853	-0.209772
11.2939	0.175242
6.55919	-1.72299
14.7894	1.34818
3.56539	-1.12089
5.44219	2.16457
-6.23924	5.85478
12.21	0.190438
4.97663	2.79623
8.61443	-0.213175
13.3997	2.35962
0.691498	6.97007
12.7022	1.84576
7.49687	1.06016
9.20538	0.868757
10.5982	-1.44859
5.40327	-1.94936
8.66008	-1.11529
12.0573	-2.42351
6.2202	-1.87382
13.9298	0.325104
11.6577	0.796941
9.70216	1.39588
9.22007	-0.445437
13.0618	-1.41431
10.8094	1.31184
13.7898	-0.817699
13.5768	1.14439
7.13722	-0.654979
4.22304	2.77177
11.8565	1.0788
10.1689	2.46751
6.03523	-1.5071
11.0605	2.1626
6.73483	1.13652
-10.582	-0.215804
10.8345	0.420152
8.94171	1.40964
2.6391	-0.335756
9.52725	0.257334
7.79242	3.21688
8.50588	0.688214
10.5069	-0.752951
7.66514	2.55574
-9.55833	1.58109
11.4143	0.704039
9.02728	2.06792
-9.96085	-0.478581
12.2329	1.00814
3.53792	1.72405
11.1913	-2.23087
14.0038	0.451417
11.8938	-1.38632
11.889	0.240528
13.6015	1.99609
5.02933	2.98838
10.1315	2.1459
18.4954	-0.674288
-9.79111	1.31878
7.98794	1.0124
5.12537	1.03205
9.92401	-1.27968
11.3581	-2.22181
11.0665	-1.03841
9.47345	-1.38864
15.7358	1.67919
11.0962	0.617311
12.8367	1.97184
8.65958	1.93867
5.52643	2.68701
11.9227	0.493853
16.5391	0.306019
7.60951	1.62178
11.5869	2.14963
13.2897	1.37984
8.2844	2.74975
7.59211	3.0924
14.0684	1.16687
11.5214	1.46964
11.4164	1.03345
8.06205	-0.0262723
-10.0416	0.816529
-8.95159	0.437675
14.0821	1.47809
10.3769	0.692046
14.6887	0.221369
13.2351	2.13937
16.5172	1.14914
8.57712	1.52634
11.8432	1.2719
7.72421	3.11295
14.7042	2.04837e-07
8.34845	0.94757
10.7207	2.60506
-11.6539	0.892222
-7.04981	2.6415
5.12163	1.58379
10.3563	1.18845
8.72794	1.08976
11.338	-0.514718
6.46726	5.18751
7.56015	6.18511
9.45123	0.254922
10.8729	0.896514
11.8393	4.16981
11.0518	-1.2165
12.1555	1.2582
9.92513	0.323555
10.8139	0.967354
8.4612	2.26221
9.17187	-0.997202
12.6622	1.06924
12.3434	0.0136573
8.48384	-0.121462
15.7644	-0.375923
9.65102	6.06655
9.01559	0.620029
-12.0395	-0.40202
6.2689	3.7246
11.2477	0.0911763
8.29475	2.08702
11.6392	1.54085
15.0877	0.153422
7.93773	3.28998
9.29771	1.60644
12.7961	-0.532799
10.4521	1.09292
10.202	0.634354
10.2981	0.512928
14.1865	1.2719
10.9012	2.49791
8.58093	0.810373
4.11481	1.84693
13.9371	-0.517007
-10.6827	1.14704
-11.7697	-1.01176
10.8572	1.34027
6.43463	1.85547
9.33963	2.68548
6.7603	0.426797
13.6336	0.958715
9.10847	-0.942545
9.23141	3.45955
11.5495	-1.36261
12.2798	-1.5373
9.31312	1.35861
14.001	-0.273557
11.5694	1.01511
12.8295	0.367914
12.2235	0.803825
7.04209	3.75237
11.6414	1.10296
12.125	3.38941
13.9356	1.28038
10.1833	4.7895
12.3431	0.961892
8.37641	0.720673
11.7159	0.913508
11.4412	3.02472
13.8056	2.24355
9.41484	1.72567
12.2272	2.3114
5.9404	1.97421
9.96007	0.635624
11.1159	-0.171239
11.5242	-0.243653
10.1447	0.131925
9.89693	1.42133
16.2601	0.21923
8.92674	0.00346758
14.5545	2.01443
6.31069	0.338866
-9.95544	2.97544
16.4686	0.412155
7.57358	-0.108917
8.23946	0.848862
5.00756	0.822096
8.53548	4.00801
14.1475	1.73062
12.6362	0.127763
12.0886	1.14213
11.3983	0.0600937
13.7751	1.80681
9.07973	3.02127
12.6379	2.0377
8.1321	-1.32908
-8.25661	2.81994
11.4855	1.04102
12.3303	1.62561
10.7519	-0.0721143
13.9943	1.51197
9.79724	-0.92772
9.0447	1.44083
9.71781	-0.785328
10.854	-1.05302
15.2336	-0.592321
4.05703	1.33506
11.7289	1.55914
13.6627	0.0967305
14.2735	0.189112
11.0846	2.38209
11.4157	0.943791
7.87327	0.0877978
6.821	2.55448
8.38512	-0.659378
12.1332	-0.0403148
9.17027	0.916847
14.8653	1.25179
7.98743	-0.171115
11.612	-0.357613
14.1581	1.37465
10.6409	1.99157
13.574	-0.0414447
9.84653	1.13081
13.0401	2.60222
10.9281	-1.25581
9.27777	2.16587
9.28465	1.18819
12.5413	-0.661248
13.3348	-1.85445
8.92701	1.00651
5.68364	-0.770937
10.6759	1.19776
9.70678	-0.65518
6.39129	0.0386753
7.00637	1.36455
5.24201	4.69981
12.5651	-0.385138
15.1726	-2.80273
12.6831	1.19246
14.0992	0.976813
11.4723	2.51238
-0.296132	4.4779
7.62177	-0.398892
7.02481	2.61833
8.88714	3.07548
9.7468	1.30755
11.0082	0.752067
9.45912	0.559587
-12.0633	-0.238534
12.4915	-0.440851
6.89134	-0.571903
11.3328	1.86444
13.1012	-0.245251
6.34753	2.77401
10.5208	0.877649
4.38474	2.92763
6.13068	-0.00228947
10.001	0.934305
17.6353	0.470446
8.89206	-0.0186362
12.6502	1.28658
8.66672	2.45995
11.3881	-2.21395
8.95527	2.69153
10.5167	-1.07055
8.35756	2.35931
14.4434	-1.20624
6.83321	3.01868
12.2772	1.72921
7.07617	2.06841
10.6291	0.754033
13.7033	0.405714
12.9034	-0.702961
12.9761	1.72604
12.2079	1.51411
12.43	1.3152
12.4376	-1.20768
9.75436	0.348493
10.0324	1.42829
12.6707	0.988411
12.6106	1.10624
11.2238	1.68204
9.13204	2.79471
11.9851	1.88463
10.4908	1.4365
9.36531	-1.08222
7.25438	1.25142
13.3861	1.59422
7.86986	2.14648
13.3201	-2.11293
9.86539	1.04868
15.6535	0.499049
10.1958	0.167212
11.8219	-0.49885
-12.4696	0.0953436
8.25943	2.62854
5.01929	3.1675
4.94985	2.41809
-10.6883	1.50593
14.2266	0.386207
8.23237	0.750725
11.0427	-1.04839
11.6703	2.54263
12.6489	0.490013
6.7738	2.18432
6.68427	2.57892
10.0684	2.20983
4.23525	-1.23594
8.20826	0.391931
8.23189	1.14947
4.46313	1.37198
7.97244	1.19111
5.87351	4.54614
10.2732	0.604969
12.619	1.13249
11.2678	0.507779
9.37757	0.124342
10.8131	-0.87675
13.4528	1.38581
9.91226	1.17496
5.77436	0.857068
10.1517	1.68315
6.03536	4.10223
9.24376	2.23913
15.7789	-1.22311
11.5821	0.910541
18.256	-0.808267
8.89182	-0.00227323
13.2336	-0.626055
10.6288	-0.603496
10.6848	1.88692
13.6272	-0.32239
-10.4905	0.0529159
9.66541	4.01397
-10.2067	0.922491
15.4484	0.0101834
16.0109	0.312261
15.3059	0.640885
13.0008	-0.883954
14.2046	0.241096
10.1449	0.938603
16.1941	2.57045
13.3051	2.65005
11.6002	1.80279
10.4471	1.01562
12.5129	1.32327
10.1737	-0.141282
10.7144	-0.0949246
13.0275	0.718263
7.65327	-0.326748
9.70841	-0.91603
6.60424	0.823761
-12.591	1.15399
12.2445	0.590218
12.3273	-0.583051
10.6372	0.84571
10.075	0.24426
6.70183	-0.478048
13.0802	1.0617
3.88564	2.60862
5.8108	2.5428
12.8027	-0.308107
10.9246	-0.31969
9.67997	2.12885
11.7824	0.184853
8.10122	-0.100552
13.5847	1.57175
9.19964	-0.621558
7.13329	-0.00772011
12.4334	3.36549
-10.3187	0.353324
10.3351	3.01276
8.86303	3.15792
16.6962	1.48326
13.5104	2.42714
9.72761	-0.264697
14.1461	-0.180955
15.0136	0.771732
9.02997	1.42776
12.7979	0.583384
10.8033	-0.0895884
11.4295	0.352131
12.1884	1.17404
9.1886	0.560189
12.0908	1.71527
9.86178	-1.14618
14.7773	2.12922
10.5637	1.15158
14.4463	0.58695
12.8015	2.1477
-9.67116	2.24098
11.7478	0.547515
11.23	0.622006
11.1656	0.799978
11.7155	0.985317
9.65385	1.65504
9.02746	0.646241
1.72264	7.1338
12.4932	0.281618
10.7278	1.31869
9.41867	-0.0592654
14.8748	3.06772
14.3618	1.32287
11.6935	1.30465
10.6183	2.06154
11.2934	-1.95476
10.9008	2.87436
13.9534	1.41659
8.69113	0.112534
15.6724	-0.42594
12.005	-1.3524
8.70912	1.61272
11.5067	0.303779
11.0908	0.603759
11.2372	1.4624
-5.53501	2.69268
9.90927	0.0535659
8.23033	0.0201719
16.2691	1.17431
13.227	2.13622
14.4329	-1.32464
10.1304	1.20535
8.51429	0.290579
12.9545	2.70664
13.3161	1.72792
10.7606	4.94715
10.552	2.0402
5.24304	-0.474716
13.9056	1.10789
10.4412	3.56005
8.1292	0.373587
6.08746	-0.25882
6.32757	-1.96924
6.22084	1.24629
10.6479	0.74669
-11.8041	1.12909
-11.3675	0.877637
8.35279	2.46392
13.3412	1.39878
16.383	1.38222
10.4492	-0.872505
11.4933	2.74081
12.9062	0.0811094
12.1581	1.23393
14.2654	-0.684074
8.72215	2.9766
17.3521	0.507731
10.7021	-0.508745
-10.7939	2.54045
5.20473	1.28938
12.1853	2.74238
-6.83082	3.6214
10.15	2.77235
14.1781	-0.0278694
10.3619	0.771234
6.65835	-0.312736
1.42691	4.26218
13.2602	-1.0053
11.3134	2.2051
15.4708	0.657904
10.1367	0.572497
9.55461	1.93235
13.1281	-0.0709134
13.3884	0.207746
5.9675	0.522379
8.37364	1.38804
11.0693	-1.69956
11.5416	1.8467
5.53426	2.42681
10.7438	0.79351
9.27914	0.787617
9.83392	0.199975
10.0078	2.17016
12.6089	0.144372
12.1902	1.35876
14.968	-1.01355
10.5456	0.328658
14.7026	1.85123
12.3655	2.98626
6.55324	1.52999
12.3698	1.9073
7.39307	1.10493
10.3916	-0.177646
6.65463	1.04386
13.765	2.11159
12.7659	0.595524
11.9427	-0.0854052
11.9174	1.23125
10.7246	0.980986
11.4568	0.32601
11.0384	-0.373603
10.7522	0.326944
8.9755	0.212669
3.6895	2.61823
13.0643	1.62713
11.3804	2.04788
7.61164	3.18595
10.5632	0.605739
7.75207	1.95434
10.7229	2.69869
15.4351	0.157506
15.4211	0.185837
12.5238	1.13644
12.3069	1.17934
8.78767	1.61425
-7.95804	0.609354
14.5127	0.575814
10.3283	1.3928
10.1503	-0.284854
10.8119	0.188932
8.00555	-0.403768
12.2535	1.23054
-10.4048	0.788051
11.0727	0.681072
10.1691	0.819382
11.8981	1.20595
7.88415	2.89118
-7.8345	0.463778
11.9627	0.127275
2.03769	6.85948
8.20444	3.97641
5.44003	3.85405
10.9398	1.36511
4.64866	0.805633
11.1991	2.07553
11.183	-0.548193
6.91787	0.870382
10.4933	4.24095
15.1913	1.08346
11.7371	0.27771
-9.80071	2.508
11.1599	2.32298
7.98305	-1.54069
10.1633	0.936167
-10.2315	-0.209295
11.9367	-0.820012
11.652	2.02759
4.95474	0.935186
8.50438	-0.429876
3.01811	3.05445
6.6494	1.36689
5.21592	1.65578
13.592	4.16477
9.77222	-0.517422
12.6394	2.23359
8.45119	-0.371811
7.72656	-0.962551
12.6099	1.14633
12.5975	0.480852
6.46328	1.05278
9.00146	2.57162
13.3326	-1.55112
6.43132	-0.440273
10.069	-0.619626
10.0996	0.485279
-10.4597	-0.0097134
7.87611	3.11401
9.55968	-0.169197
-10.9363	2.07514
12.901	-0.0339756
-9.40059	2.55351
5.94254	-0.133965
6.62524	1.24824
10.3556	-0.509683
3.5181	2.09154
11.9157	0.710447
7.2117	-0.0827924
13.7935	0.897445
8.93201	-1.92045
6.88549	0.42925
12.1984	2.39422
11.0318	2.11904
5.41557	3.74743
11.4305	-0.210744
6.89771	-2.84344
11.4726	0.972889
13.2076	0.430539
14.0278	2.0727
8.80586	-0.74346
-12.9098	0.983189
12.3384	0.50618
7.05041	1.20412
12.5007	-1.07944
4.21836	0.251858
10.6149	-1.44928
8.53917	-0.19369
11.7713	0.328441
13.7869	-0.624579
11.2314	-1.52826
8.9603	2.85304
12.6658	2.51871
5.37543	0.457845
7.61683	2.00579
14.4905	1.11153
6.98665	-0.276319
9.91553	-1.46513
5.35806	0.783213
8.80069	0.333213
9.99608	-2.02992
10.3	-1.18206
10.0334	2.28713
9.25282	0.596356
13.9081	2.55258
13.5828	-0.206438
11.6717	-1.37665
9.00367	0.0622252
8.2766	0.611292
12.7143	2.78258
12.7772	0.982317
12.6404	1.09755
13.0041	1.88025
12.8769	1.70525
10.0458	1.28347
12.7369	1.41263
8.00814	1.97703
5.20663	0.82388
11.0843	-0.0664827
7.69596	0.158322
13.4752	0.70611
5.92077	0.173907
10.8247	1.42564
13.3569	-0.350004
8.44203	2.80992
12.7784	0.175391
12.3381	-1.54332
9.24008	3.08745
10.2244	0.348145
10.8469	4.89009
3.89446	5.30153
9.64715	-1.47457
10.7487	-0.0995654
11.6267	-1.05709
12.3197	-0.283547
11.5732	4.11181
10.0122	0.624129
10.4563	-0.838494
6.67038	1.08281
11.4998	-0.329506
7.70688	0.917451
6.62495	1.91612
-6.40411	4.90955
3.84263	2.46454
11.4512	1.43929
11.2169	-0.829211
11.8888	-0.323833
10.7393	-0.0837824
10.9421	-0.685171
12.1703	2.61373
9.08293	0.426786
5.79112	-1.4054
-10.1924	-0.483567
9.34112	1.44924
10.4333	1.11638
9.71815	3.49783
11.6325	0.403726
15.1807	0.0358131
7.80847	0.389276
14.1646	2.47026
10.9057	-1.13142
-8.50925	0.257847
13.043	0.341498
8.2249	0.959143
10.7298	1.51416
9.64274	2.30738
13.6139	1.5816
10.1175	-0.819876
11.9586	2.82555
13.6084	2.32316
9.70881	0.510963
10.0342	-1.79745
9.65255	-0.11077
14.3792	2.80253
6.34882	1.85796
7.53609	4.47635
9.15673	3.47872
10.752	-0.102561
12.0229	2.64502
10.3331	1.02845
-13.5819	0.912919
9.57654	0.222397
11.8949	2.29598
5.9503	0.700678
12.6761	-0.51282
11.4304	-2.02854
10.2605	-1.66525
8.90067	1.41118
10.737	-0.777826
9.07854	1.42778
14.2554	3.2196
7.06792	0.303422
14.276	2.73672
-11.3518	1.0113
16.2103	0.216522
11.0186	0.301475
17.9494	0.59545
11.2134	0.588017
10.5859	1.40169
13.5864	-1.20712
-6.0156	8.98829
13.9879	1.28418
6.48102	0.170197
11.4715	-0.105319
10.0011	5.77163
10.1122	-0.000942642
13.7272	1.88528
14.2457	-2.73497
11.4259	3.99451
11.8628	0.677773
13.3273	-1.42716
13.901	0.434724
13.1362	-1.01212
12.3818	-0.687088
8.39851	-0.0923984
12.1798	1.23761
12.3248	-1.1251
11.9659	2.6171
8.8964	1.74377
8.67474	-1.61141
10.9878	0.684573
13.1106	1.08589
8.84197	2.22051
13.1632	2.28097
8.43004	-1.10855
15.6083	1.59819
15.5317	-1.19916
7.55478	2.4455
13.3253	0.543363
15.1737	1.45405
10.9364	-0.883109
9.39556	4.94069
9.25169	1.38664
11.1513	0.620871
-6.52401	2.8841
10.3935	0.836455
15.4392	-1.60723
11.6086	0.632449
12.8596	1.1298
16.5843	0.430376
14.2105	2.2477
8.46365	1.84509
13.4439	2.71414
14.3543	1.02215
11.6592	0.717989
10.6541	-0.275847
17.1256	2.5765
12.025	-0.559769
13.0212	0.434304
10.0768	0.852885
9.67906	1.62283
10.105	1.52639
-1.76513	5.49494
11.7053	0.792193
10.9112	2.51924
13.1434	0.33305
5.70781	-0.808936
13.6959	0.585047
4.63935	4.24905
6.76723	2.48708
7.08623	2.78452
-10.0669	-0.422956
5.10644	0.938844
7.53809	0.24314
9.11912	0.431057
8.4492	2.43711
8.30598	1.21109
8.73647	3.74582
8.98368	-0.335089
14.4898	-0.807575
10.2384	0.344509
-0.489702	5.96004
11.7045	-0.169162
12.2408	-0.0995491
12.278	3.03025
8.92819	0.919686
9.54814	0.129927
15.3197	-1.25803
9.92308	3.27862
6.93951	0.150645
-11.6298	4.42256
6.87454	1.67443
-12.2567	0.976996
-11.4464	0.794529
15.7011	0.555982
12.3629	0.480648
1.62673	-0.0159076
10.4895	1.02676
15.0735	0.444889
10.753	-1.39673
10.607	0.456001
6.55301	1.31942
12.1264	2.17297
12.3782	1.06669
13.8454	1.98502
6.39928	-0.453783
12.5279	1.18999
8.59767	0.801631
-8.92371	4.32389
13.5537	4.6084
12.5648	0.917966
12.2045	3.78657
15.7083	1.41641
4.47966	1.95825
7.78592	0.439686
5.92936	3.78385
11.2432	-2.44168
12.1199	1.98535
15.145	-0.0945431
12.1619	1.54057
9.09481	2.29104
-10.9111	0.0495336
16.1856	2.60279
12.693	1.18289
12.3685	1.17935
11.635	0.881522
11.0156	0.946167
9.76057	1.90633
10.4495	2.76432
9.0591	2.8692
8.11397	0.741662
14.8164	2.03942
10.821	2.92526
8.18227	2.20969
10.9473	0.462049
15.9296	1.77822
15.0173	-0.581431
12.6379	1.34338
12.8417	1.08754
9.85081	-0.893131
16.0534	0.910226
10.2954	-0.621402
8.10026	0.712748
8.06567	2.77914
11.7851	0.226327
-10.8888	0.63448
11.3542	-1.63913
15.8353	0.234012
10.6651	1.09804
9.97859	-0.125135
6.98624	0.306349
5.41109	-0.100219
10.4725	3.54468
14.0607	-0.545793
7.7995	0.495658
10.3212	1.32512
8.0107	-1.77699
14.4184	-0.508643
12.75	1.71105
9.27588	1.60316
-11.3459	0.567465
12.2696	1.22189
11.4391	-0.441804
13.441	-0.643004
7.98889	1.10285
13.7698	0.373049
-8.48339	0.35546
2.0148	4.97718
6.59307	-0.41228
12.3211	0.431586
8.95327	1.86607
11.441	-0.762592
11.9465	4.21674
-3.78478	1.88521
9.46839	1.70687
-12.2892	0.969022
11.3858	-0.392136
12.1828	1.49636
13.5365	-2.68573
8.74489	2.44622
8.98086	0.855894
9.85006	0.00329399
12.6317	-1.05846
5.80115	1.85945
13.3871	0.93549
12.1522	3.10008
8.96575	-1.06587
11.8264	3.05711
15.096	-0.0952083
11.7514	2.20468
10.5602	3.92811
14.0836	1.53362
10.0574	0.740552
8.51094	3.93373
7.05219	1.97125
8.81055	-0.425429
13.7044	0.172441
8.37682	2.97806
14.4135	3.47226
10.8028	1.13851
11.9295	-0.439694
-10.5302	-0.310953
14.3036	3.53422
7.33473	0.311896
10.3438	-0.712798
11.2085	2.89413
13.4154	-0.490127
11.5861	4.19443
10.8705	1.08622
10.6095	0.831977
6.89936	-0.182307
7.41517	4.20967
8.23915	-0.805992
11.4877	1.25596
13.0945	1.57431
4.50899	4.36917
14.3478	1.73173
5.33828	-0.518779
8.70397	0.124322
9.63852	2.15547
12.7686	-0.408857
9.35197	2.22645
10.1733	-0.767983
8.7546	1.83037
11.5822	-1.7295
5.37639	1.04807
14.7522	3.60029
9.25037	1.21099
9.52939	-1.14788
11.1833	-0.362996
10.3297	0.806933
7.99318	2.45177
13.137	1.27874
8.88119	0.0984042
10.964	1.13802
7.94296	-0.551129
11.1577	-0.261722
12.9355	-0.750089
-10.1989	3.32515
7.37963	0.0970089
9.04545	1.91195
10.5507	1.68083
-10.4428	-0.342432
10.3107	0.612759
10.9294	2.79985
13.3565	1.92516
12.2686	0.476392
6.17518	0.248957
13.0242	0.643189
-4.19689	2.97395
6.87746	2.2724
10.7562	4.25863
11.634	1.78545
12.3448	1.22404
11.5987	-0.109084
12.0229	0.00152502
14.3727	0.790447
3.93499	7.25637
11.4206	-2.23483
11.1594	0.343677
11.6525	-0.214593
4.28815	2.40314
10.6179	-0.0755963
14.4544	1.62327
12.5407	-1.38983
12.401	1.79582
7.53211	2.13376
11.4119	0.800165
7.91017	3.45857
9.66311	1.12827
10.9087	-0.21048
15.0477	0.170463
15.4224	-0.353532
-10.8325	0.200372
12.4626	1.655
6.15535	-0.131275
10.2177	5.09043
9.17031	0.975345
-0.762271	4.86141
11.4832	0.0855245
12.9796	-3.25933
11.9967	1.12074
11.6861	3.79057
11.3778	1.83578
9.84217	2.54936
14.7215	0.915751
9.79157	0.944411
-1.46744	4.24814
12.1059	1.18874
5.86079	3.2709
9.44196	3.42541
7.69457	1.37135
11.3604	-1.58029
8.64303	2.86663
8.48723	0.785022
8.45042	3.2546
10.7146	3.80977
9.70567	-0.418484
11.2287	-1.74333
-8.46257	1.88141
15.3797	-1.12089
13.7998	3.29319
4.39609	4.79059
14.5829	3.47879
11.949	2.59113
11.3889	2.92614
13.9075	0.839343
7.92796	2.24864
14.6167	0.164849
3.64893	0.882053
5.13379	0.854094
11.0102	1.09473
11.2183	3.67766
6.01981	0.990138
11.3164	-1.53257
8.68376	2.13675
11.2995	0.206305
7.94393	-0.255168
9.91632	0.326222
2.53978	0.317112
9.24667	1.8481
3.61477	6.16812
11.9016	2.13216
14.2866	2.93622
12.5268	0.812136
-11.0056	-0.427516
-11.8637	3.46842
5.43977	-0.50396
12.4026	2.58931
16.768	0.557302
8.89467	1.03089
9.31228	0.997689
8.64684	1.69762
11.6251	1.17445
12.5102	0.912355
15.8577	2.61651
-5.34549	2.96714
10.2438	-0.286222
10.4151	0.610266
11.3625	0.0355609
8.79243	1.45269
12.5122	1.08912
6.85507	-1.96146
10.412	1.37305
13.6292	-1.05969
13.9738	-0.77277
13.1119	-0.652173
13.1253	0.373096
12.4618	3.19651
-9.88372	0.0915535
9.34686	2.02782
11.2766	0.934549
15.1901	1.44942
13.9683	0.296576
7.87304	-0.226436
6.78859	-0.296004
10.5809	-1.25969
12.6717	4.40423
15.0854	-0.695064
12.461	-1.32043
12.2481	0.199624
8.76395	0.074542
8.07245	1.23363
7.19846	0.884391
8.61358	-0.843268
-0.169325	2.46667
11.4903	1.44189
10.7655	1.28228
15.1285	0.513836
14.5631	0.0962767
16.3447	1.18339
9.81703	0.940187
16.2005	1.71858
10.5604	1.53273
13.9491	-0.308761
12.7679	0.639975
15.8301	1.8549
10.159	2.04078
9.3815	-0.105907
3.40258	2.71285
12.3059	1.60794
8.80091	0.359813
12.8544	-0.915094
14.4177	-0.729278
10.2089	1.3195
-11.6829	0.212802
11.9787	0.610826
8.80498	3.03798
7.47676	0.89218
9.80832	2.27851
15.5571	-0.345402
9.34826	1.64974
15.862	-0.227507
8.32556	-0.324344
16.9116	-0.356945
9.16985	2.2853
8.90375	2.01464
12.0982	-0.841629
13.7931	0.0983778
7.60638	3.57386
5.1177	3.72636
12.7101	1.96585
8.48182	3.25998
11.1601	2.44061
9.18112	3.28993
14.8617	1.39545
2.50557	0.056259
10.1486	1.1607
5.55971	-0.0600776
9.45318	0.393301
8.82678	1.64788
11.4713	0.556176
-1.57039	6.43648
7.10038	2.77083
12.4629	0.720743
10.6633	0.975806
8.45948	-1.72946
13.5531	0.550141
9.82884	0.200116
11.3014	0.901244
7.95132	1.44059
2.34832	-0.294603
13.1685	0.583785
11.3139	0.229115
12.6396	0.0818584
8.12657	1.92999
12.2934	1.2055
8.23411	-0.427692
10.5521	2.34789
13.1608	0.292133
10.8626	2.31162
11.8507	2.36395
-12.0488	1.05087
13.176	0.744391
7.80229	1.09841
14.3712	-0.499826
13.6974	0.82389
10.4593	1.15454
11.4706	1.09871
-11.322	1.13655
12.3413	0.533046
12.366	1.51814
10.7751	1.21138
9.18892	2.18193
11.8657	1.42313
14.8365	1.26666
11.5417	-0.329631
10.8979	0.631649
6.97477	0.351914
9.0989	3.50827
12.7167	1.19292
11.2035	0.637222
12.934	1.98736
11.6567	1.21015
-3.82874	3.79018
8.50853	2.25919
6.04447	0.207643
11.8926	1.69673
12.2153	0.182211
12.3596	2.11291
7.43282	-0.397379
7.96065	1.12567
10.7608	-0.686328
13.1669	0.441406
15.564	-1.62398
9.56973	0.613715
0.430719	2.88751
10.2417	-0.271464
8.24128	3.11992
8.90825	1.07841
13.4284	1.48075
13.666	1.23781
7.71564	2.99545
8.90541	1.54237
9.57711	1.21611
7.52802	1.11118
11.0306	0.0548034
9.56093	0.145512
9.3682	2.71719
13.0961	1.87851
11.0948	-0.702743
11.7272	0.681318
-4.43203	1.98009
11.0453	0.833483
12.8857	1.6564
3.20088	1.49567
11.9525	1.27238
10.2106	0.848743
14.0469	-0.239163
13.4624	-0.250103
9.66711	1.58798
11.6668	2.25287
11.167	2.1596
6.53807	0.889051
15.8309	0.962238
10.1561	0.566793
9.87197	1.15488
9.49118	1.41003
11.3223	-0.221179
8.36178	1.38268
9.66294	0.134662
8.18227	2.71449
13.1947	-0.022495
13.9246	1.62578
5.8685	1.16608
11.9001	0.397894
14.7841	1.37727
8.98619	0.00186439
12.3783	2.99815
2.53661	3.20641
11.9104	1.91902
9.8275	-1.35287
9.00402	0.0897313
5.21871	-0.944062
10.9417	-0.151525
-10.8982	2.8228
3.89173	2.03575
9.04185	3.56901
12.4055	0.694673
14.7126	-1.33253
5.61479	0.612535
9.50188	0.930494
6.18569	0.571733
15.5969	0.37931
11.0109	1.25903
9.77953	1.24132
7.6627	0.829548
9.82011	2.22309
5.10227	1.38713
-9.68141	3.08625
7.43082	1.16235
5.56052	0.206663
10.7731	3.66409
10.2541	2.77122
10.1735	1.44405
11.0862	-0.506901
11.058	-1.01697
8.80845	1.56927
7.65451	1.43146
8.25555	0.688837
9.84699	3.11688
14.7131	0.810734
9.85565	0.69939
-11.9971	1.75282
12.8449	0.730351
9.48405	1.19896
-9.88738	0.931442
7.72825	1.92579
11.7807	2.48847
13.2005	2.31688
8.87308	1.60641
5.94947	1.93273
11.5623	1.42805
7.58717	0.0435807
8.07088	-0.346981
11.1493	0.440385
13.9545	1.21221
2.76724	2.96665
13.3763	1.25826
4.96199	-1.30877
9.63061	1.76136
10.7219	0.801875
16.5288	1.13263
13.0442	0.998372
11.1746	1.09748
14.2282	0.190823
10.5836	0.730857
6.95901	1.25466
11.9814	0.614902
13.699	3.0609
10.428	3.01317
5.71535	1.1157
11.5223	-0.104663
8.842	0.738577
10.0719	1.96346
12.358	1.40607
9.64642	1.84429
14.1837	0.737915
13.1415	1.34156
10.1561	0.903361
9.8518	2.73145
10.8816	2.6442
8.63043	2.4879
6.75695	0.49939
7.56303	4.89004
15.7829	-0.671067
7.8798	-1.96536
9.07093	1.48261
-8.69265	1.48272
5.65358	2.88999
6.50452	-0.766185
12.3193	2.26466
11.5041	-0.0278829
7.85331	0.209926
8.96733	-0.855969
8.39625	0.0954
10.1713	-1.10896
17.2801	0.330068
11.2025	1.36873
13.2784	0.849431
9.30489	0.679704
8.33141	2.08337
-1.03413	2.54981
12.4942	-0.608106
9.12559	-1.73887
9.19747	5.3705
13.1568	1.42168
15.6225	1.39386
7.85977	0.561114
13.4003	0.571105
-10.5767	-0.804189
7.23299	-0.373114
12.1325	-0.737348
8.09621	2.28075
10.2982	1.24008
12.6985	0.669987
11.3354	-0.386181
10.8019	2.73982
6.01109	4.38894
13.4546	-2.08556
7.49996	1.13987
10.7801	1.36786
12.8346	0.620267
12.0556	1.50744
5.76556	3.02654
11.887	0.77114
14.6862	0.898527
9.60638	-0.272559
12.9804	-0.25978
11.8393	0.360095
10.2259	3.63842
15.0744	1.15388
12.7737	3.48885
13.9431	0.445555
10.9878	-0.0777659
6.82871	2.30689
6.97096	2.51235
4.83151	1.06283
13.3147	-0.819955
8.11267	-0.879253
4.0279	-1.00027
8.41413	-0.841663
14.3063	-1.58052
8.37879	0.962344
11.6308	2.63058
8.35608	1.21169
8.57723	1.87467
8.00144	2.31834
12.4247	-1.35069
14.108	1.18622
10.8354	-0.028082
11.975	0.843375
9.73795	0.488065
7.75952	1.74797
11.0589	-1.65787
10.2856	1.87402
12.8466	0.673807
-12.9387	0.723512
13.5273	0.0380551
11.8883	1.66716
-8.36584	3.34455
14.9235	-0.355405
9.30247	-0.704449
10.3274	-0.619238
6.77212	1.23949
10.8374	1.14001
10.1455	2.63742
6.69107	2.99571
6.84574	3.02179
1.34548	3.30559
15.4928	0.667292
13.1099	3.64067
10.9101	1.24534
10.5502	-0.874096
8.64447	4.59212
8.04791	-1.57652
15.154	2.82507
9.46058	1.81794
13.1461	-0.616325
1.30283	7.03767
6.60558	2.57132
11.257	1.49583
-7.93633	2.55289
9.71816	4.32746
10.5134	-1.0436
12.4174	1.58395
10.5064	2.02233
9.84466	0.275884
7.78902	-1.02635
11.9042	1.74564
10.8167	2.46629
10.4035	1.42061
15.0847	0.47712
11.6372	1.51409
11.3163	-0.211843
13.0089	1.60578
7.97291	-0.110982
9.07961	0.823897
8.5073	0.956645
10.8973	1.21028
9.82973	1.61565
13.7072	1.48622
1.64266	1.44379
10.443	2.74232
9.22671	1.60301
-12.3181	2.71657
4.97125	0.17522
2.58971	0.0050418
9.76505	0.664038
14.6684	-1.30025
13.7857	-0.485616
8.35944	0.591018
9.55259	2.03947
-1.34081	1.52512
13.1331	2.18821
10.931	-0.357497
13.3469	0.154287
12.5682	1.03151
15.8751	5.13055
17.3207	1.54877
9.28612	1.32573
13.7492	2.93099
12.23	0.31227
8.46118	2.13844
5.60846	1.31441
7.86808	-0.583548
10.4814	0.61009
9.41058	2.90912
6.04202	3.153
9.14995	-0.300362
7.98476	-1.54261
12.5205	1.68413
3.17347	4.31488
-10.3852	0.406232
-6.33848	3.36075
11.8413	1.95796
7.94943	0.63138
11.0042	0.979491
8.29176	-1.05751
14.4136	1.17008
14.086	0.299438
9.43222	0.154232
8.23501	-0.845865
13.0156	0.823783
13.0639	1.77258
6.43348	-0.192167
8.39073	0.00400416
12.0411	0.200794
9.20867	-0.00611223
8.08999	-1.2373
7.68596	-0.242793
9.55345	0.284378
13.4209	1.35443
11.0217	0.674274
13.4583	-1.31106
9.63986	0.503989
11.8126	2.93294
11.612	0.173666
13.6975	2.53391
7.48602	2.01139
9.96328	0.592948
-10.3632	3.00377
11.79	-1.84366
16.1417	-0.238494
6.37023	0.745024
8.30115	-1.94515
11.0358	1.44666
9.57886	-1.30706
10.6864	0.327951
9.22223	0.337272
7.62243	-0.0892543
5.37268	0.336033
10.8245	-0.928305
9.89951	1.25084
6.39465	-0.798759
8.75127	0.573775
9.3263	1.26561
12.4762	0.553309
8.48852	-0.388355
8.67889	2.98696
12.4873	-0.846004
10.6292	-0.130298
9.00576	2.26718
6.73033	2.32323
5.11506	2.51587
-10.1475	-0.0199345
4.87302	2.53247
-4.71785	3.2627
9.50087	-0.887767
7.42309	2.21664
11.5148	0.629358
5.67285	0.0231584
13.6741	1.83351
12.7671	0.0212071
6.1517	-0.0768787
13.0885	1.17734
11.2486	-0.383187
8.6586	-0.915328
2.56618	-1.25275
13.2716	1.10819
12.0037	-0.199699
7.59412	1.1955
12.5147	3.76295
[truncated: 322 more rows]

## Sheet: Supplementary Fig.2f-5
Erythroid progenitor cells	Other macrophages
2.42446	2.38829
-6.85656	-0.0773477
6.91041	1.14258
3.88285	-1.11664
2.1653	0.695794
5.87661	-0.723676
7.5008	0.557545
4.81587	0.97301
6.46741	-0.402217
5.21401	1.66005
1.96321	-2.50385
-6.50956	1.10929
6.07714	0.581415
8.39325	1.7715
6.75399	-0.435231
5.35906	3.25
2.63941	-0.275007
-8.01756	0.844322
0.652758	-0.00989766
8.03148	1.96072
6.16957	0.55357
5.70062	3.01035
5.08852	-0.709644
1.55031	2.79944
9.32098	-1.14596
2.6574	3.75121
3.50228	3.10158
1.25227	3.1117
5.05255	1.46908
6.60884	-0.216682
4.45612	-0.46593
3.87657	-0.223349
5.31214	2.47531
3.1828	3.23073
4.53224	3.29971
7.78105	-0.0788786
9.38187	0.573393
-0.383236	-2.02925
-6.53049	2.38649
-7.14836	3.0614
5.36769	2.00959
4.8675	-0.045458
6.37077	2.01114
6.57906	1.62777
6.25597	1.28906
4.73113	-0.804711
3.9402	1.29751
6.94936	0.506135
5.22951	2.49276
5.38456	2.61002
4.78713	0.163749
6.05264	-0.0525973
1.29952	1.81306
5.76979	0.600767
5.50928	2.40051
3.29332	2.24173
7.0996	2.52943
5.05292	0.329781
4.72183	1.19312
4.76466	1.5233
6.45338	2.33285
3.72525	3.00528
6.30857	-0.898533
6.26564	1.16594
7.74999	-1.03357
3.15602	0.810683
5.99346	0.202536
4.37458	0.313723
6.49574	0.501954
4.71157	-0.0906723
9.80342	-1.15124
4.90031	1.00832
1.75478	1.34672
5.19141	0.931361
3.08829	2.22023
3.25401	1.05928
5.75178	1.65704
5.90741	0.945008
5.47784	-1.56714
4.47454	1.58852
2.94827	0.97456
5.79152	1.14954
3.89764	-0.686929
0.834581	-1.18997
-0.0376248	-0.666476
-7.05661	1.70053
5.77266	0.767063
2.4666	1.9201
6.38929	1.81104
5.46613	0.112559
5.92403	-0.737734
4.81778	3.96506
5.56806	-1.11618
6.83685	1.45334
-1.38055	2.57892
6.65471	-0.346714
2.0387	2.73911
3.00619	-0.512667
-3.79276	4.72054
8.4596	-0.495525
-6.18105	1.03924
-4.40376	2.3913
7.80642	0.123256
3.62032	1.35737
4.80964	0.0800939
4.20009	-0.820721
4.44529	3.57392
7.51302	2.16014
4.70794	-0.463257
0.0735139	4.5979
-1.11975	5.3693
4.12387	2.83931
-0.297199	0.736153
5.96388	1.04648
5.30772	0.754782
5.52846	-1.12502
2.97522	4.57268
4.04716	2.27344
7.22562	-0.767506
7.52116	-0.514245
6.74679	1.02522
6.90865	0.0964869
1.19209	4.99112
5.59389	1.41365
4.44461	1.38296
5.21614	0.568985
6.93872	-0.890313
7.58046	-0.824383
4.85992	2.14101
3.97748	1.26842
5.90921	1.85146
0.753199	-0.851428
5.58907	1.87912
6.61486	0.214975
3.40305	2.45097
6.09538	1.20715
1.02166	4.59199
4.01644	2.51515
3.62377	2.8308
-7.00687	0.282472
2.14219	1.42203
7.11417	-0.103319
0.873836	0.602378
7.10589	1.11399
3.05309	1.14316
6.33913	-1.18394
4.00756	2.65436
7.02382	2.75821
3.14528	1.47219
2.34915	4.30863
7.42636	-1.28307
4.56023	0.871796
5.33035	1.28722
3.33869	0.676829
0.113344	0.66144
4.0488	1.17169
4.60727	1.26112
4.58992	-0.419951
3.16089	0.339842
-0.966167	8.44425
3.89611	1.2737
5.89133	0.719
4.67043	4.02943
6.95878	1.95331
6.34594	-0.815078
2.82259	3.05694
7.42326	0.381197
8.11613	0.942917
2.49906	2.1289
4.15758	1.46695
6.20252	2.83088
5.79976	1.5942
6.69755	0.056043
4.62746	0.589135
5.93674	1.23938
4.95758	3.24669
-7.34253	4.62246
7.49121	-1.06612
5.76246	-0.421795
6.77869	-0.661291
5.5648	0.69755
-3.30206	1.93742
3.71519	1.35209
4.8992	1.67713
5.69386	-0.397411
4.09042	-0.433503
4.34496	1.28568
7.26449	0.0931725
4.38357	0.0738639
3.5374	0.265508
3.66925	6.96094
4.95009	3.46032
0.443187	1.5238
5.9396	1.24098
-6.0121	2.81038
4.03455	0.345921
6.24212	-0.606645
-6.52962	0.792742
7.51936	0.944512
5.44859	-0.514611
-4.84365	3.48761
3.28431	1.08552
-6.56032	1.00116
4.20897	-0.206627
5.6962	0.457525
-6.90883	3.08539
5.47576	2.78557
4.66497	1.25251
5.70586	2.74149
7.49236	-1.3374
1.75357	-0.00694126
6.41742	1.89147
5.13926	2.08162
6.44779	-1.03442
6.58384	-2.25579
4.49354	0.888466
7.02528	-0.00759952
4.08521	0.812662
4.68121	-0.532948
5.14159	-0.337055
2.65264	0.482102
6.28205	1.17318
6.60557	0.817114
1.948	2.03858
4.43544	1.54757
5.30063	0.0208343
-6.28599	-0.908097
0.799735	-0.944929
3.37605	2.24497
3.8767	2.25731
5.56916	1.23018
5.2962	1.24872
-6.41193	0.259559
5.35994	1.92713
2.12636	1.33525
5.84666	2.37357
5.43526	0.284253
3.42631	2.52724
6.07392	-0.600716
2.6473	1.05692
3.4297	0.00717038
7.70043	0.436608
7.02507	0.647716
-6.26101	2.61559
6.96957	-0.795282
5.06882	-1.50275
3.25555	-0.352222
5.23573	1.49128
5.57202	-0.0619333
-5.59466	2.25399
-7.8552	0.714921
6.13448	0.0630341
5.24164	2.74089
3.24088	0.743855
4.50644	-1.29025
4.54257	2.8211
-6.70926	0.848796
4.37402	5.18032
3.90149	3.88326
3.6535	0.335393
0.0787857	0.904005
4.62061	1.12593
6.09082	1.2758
7.07124	0.338122
7.66403	0.704681
4.97942	-1.14738
4.70485	1.41316
7.72851	-1.11287
3.99452	2.55647
2.80131	1.62225
4.36781	-0.1133
2.73554	1.16061
3.02209	1.69395
4.8142	2.17059
-0.340386	1.8953
4.93661	0.294509
-5.11286	1.83866
4.37383	1.45083
4.77978	2.58592
7.74644	0.577448
6.25531	-0.906162
7.36055	0.174418
5.7124	1.54623
4.60626	-0.813001
3.43484	1.10112
4.9644	0.274695
5.71196	1.17654
2.8796	0.992463
-5.74372	1.14576
5.57333	0.210325
-6.61328	1.67432
5.47286	0.883848
2.69826	-1.21584
-6.78734	0.157942
5.20377	1.44528
3.12732	1.11588
7.3617	-1.66055
6.63631	2.52086
3.50655	2.6381
8.75378	-0.894854
3.58809	0.217891
4.94614	2.67055
6.38666	-1.51655
8.77055	-0.416138
2.36419	-1.06654
7.5976	1.81147
4.35984	1.6268
0.630058	4.04251
6.00526	-0.310617
5.6874	1.32719
6.225	-0.792461
6.02641	1.17803
7.25097	1.59272
3.88778	0.556804
4.4479	3.64184
-4.55973	0.0814477
6.27848	2.11235
6.66457	-0.620787
8.52989	0.601752
4.25596	0.256064
5.59027	0.406289
-6.94064	0.725537
6.74448	2.8415
4.00689	2.01837
5.84819	4.48214
4.79374	-0.422698
4.06209	2.83856
1.96941	-0.397578
-5.93674	0.703473
4.8648	1.07413
7.32613	1.79978
4.76293	0.629586
3.36121	2.67925
4.78683	1.24149
7.59421	0.290067
5.83749	2.08368
8.22971	-0.687511
2.57421	1.62596
6.49896	0.328842
8.68176	0.323474
5.79979	1.45705
6.59197	1.42824
2.73495	0.996228
7.8871	-0.620574
6.73118	1.39974
4.59535	2.20666
2.58826	2.02336
2.02123	-0.216798
7.93273	0.622632
6.39325	1.54195
6.83552	1.37879
6.9497	1.46973
6.76971	2.14171
-6.89067	-0.653548
7.26905	0.0403266
2.03375	0.178002
2.69275	3.25054
7.03822	-1.03094
-6.16289	0.980721
4.83467	-1.57459
1.40211	0.0320216
2.53579	1.92695
5.69759	0.510073
4.87759	-0.429239
2.30465	-0.452433
3.17704	1.69605
6.04535	0.788215
5.86847	-0.988963
1.78756	2.31617
4.04853	2.51894
4.89155	1.47129
5.77845	1.71361
6.00357	0.0723892
-5.34982	1.68739
6.17844	2.21426
6.82376	3.0818
6.02832	-1.3711
1.49437	-0.0348157
5.60523	-0.844234
6.40002	1.8941
6.95108	1.36941
5.11731	-0.655447
1.5398	0.411458
3.97767	0.284897
1.7541	-0.772915
1.20149	-0.792906
-6.35686	4.81447
4.15232	1.77302
5.47084	0.63045
0.826584	0.398034
5.03226	-0.20771
-7.0869	0.581154
4.0586	0.0217925
4.48554	-0.0864815
3.61606	3.17016
4.43356	3.25457
6.94706	0.922217
3.1548	4.71174
6.10376	2.02267
8.68745	-0.0857179
2.38855	0.286404
7.20049	-2.31175
8.44226	0.47451
4.56893	-0.320902
5.83682	0.593627
5.4279	0.123456
4.16416	1.22509
5.91194	1.04052
3.48697	2.27808
4.72779	0.185947
-5.51635	0.362819
3.20677	-0.613127
4.3045	1.99815
6.73547	2.28895
-1.78836	3.1756
3.42539	-0.718449
2.51779	1.8758
-1.00022	3.3282
5.29228	-1.35896
4.16936	2.05747
5.59084	-0.647977
-0.752993	3.36495
8.17808	0.11908
2.32201	4.01181
6.12495	1.21132
-6.51687	1.07842
4.1354	3.03887
6.68351	0.608725
4.12848	-0.518442
6.37532	1.52163
8.12327	-0.696171
2.57191	1.82395
1.57703	0.401491
5.25147	0.734896
6.20853	1.41173
7.69215	1.13448
6.69395	1.29769
5.38479	-0.816491
5.01993	1.71804
9.30674	-1.78023
7.48146	0.857974
2.45099	3.09372
2.15367	-0.568187
5.44891	4.42752
6.7581	1.30026
4.97653	0.354341
6.15587	2.24745
1.05457	-0.0879737
-1.8758	2.93263
1.77917	3.43795
2.69743	4.59738
3.86996	2.04087
7.73639	0.497712
6.53211	-0.207952
6.02888	0.461775
8.82065	0.640528
6.31995	-1.11922
0.695982	-1.93351
4.09177	1.56031
5.9686	0.333073
4.99831	-0.0171888
6.8134	3.57579
1.11579	0.411036
3.69323	1.34001
1.46277	0.735969
6.82639	0.167942
4.59767	-2.10482
1.40891	1.71398
5.89522	2.91394
4.08537	-0.735003
5.01868	3.04005
6.35709	-3.20245
3.67535	1.16004
1.88102	2.69332
7.33493	-1.46645
7.48006	-1.47748
6.29801	1.73441
5.41469	1.1605
8.03832	2.64026
7.84518	-1.10696
2.68766	-1.40203
5.16618	0.301443
2.67533	-1.49335
6.51258	-0.552462
4.07378	0.373977
5.08146	3.06874
5.93255	0.926264
3.56669	3.06163
3.44511	0.632496
4.75643	0.24513
7.78063	1.72859
4.12092	-0.0213377
0.11941	2.58986
2.03013	2.08076
0.191462	0.220105
5.07027	2.39411
3.59396	1.05554
4.49946	3.98117
5.28185	0.490368
5.58285	4.33187
5.31986	0.650701
2.3997	1.93356
5.57435	-0.00981634
-5.95943	-0.110049
5.39664	2.84724
3.16147	0.913613
5.53137	1.04606
7.49925	-0.671689
3.5052	-0.351387
5.74697	1.99489
2.58922	0.72318
5.95936	-0.183669
1.79329	0.387115
3.86475	0.650915
7.42689	-0.646983
2.46826	-0.741283
3.95458	0.844576
3.79893	-0.209772
3.5733	0.175242
6.14866	-1.72299
8.26399	1.34818
3.37415	-1.12089
6.05114	2.16457
-4.59177	5.85478
3.2568	0.190438
3.50356	2.79623
5.02211	-0.213175
7.04127	2.35962
-3.42065	6.97007
5.5052	1.84576
0.478887	1.06016
4.73165	0.868757
3.10911	-1.44859
3.19608	-1.94936
5.86016	-1.11529
7.4354	-2.42351
4.7989	-1.87382
7.16938	0.325104
3.67479	0.796941
4.4857	1.39588
6.00757	-0.445437
2.20682	-1.41431
3.72354	1.31184
4.40065	-0.817699
6.88381	1.14439
5.30345	-0.654979
4.59861	2.77177
4.49741	1.0788
2.66847	2.46751
4.28785	-1.5071
0.69112	2.1626
5.68752	1.13652
-5.64602	-0.215804
3.32136	0.420152
5.04896	1.40964
2.92077	-0.335756
4.56933	0.257334
4.43627	3.21688
4.99183	0.688214
4.28463	-0.752951
0.253737	2.55574
-6.43089	1.58109
0.969124	0.704039
5.8638	2.06792
-5.39114	-0.478581
3.57559	1.00814
0.60715	1.72405
2.33983	-2.23087
6.86748	0.451417
6.07352	-1.38632
6.95094	0.240528
5.74849	1.99609
2.3903	2.98838
4.73679	2.1459
8.00501	-0.674288
-5.82631	1.31878
4.46785	1.0124
7.19904	1.03205
7.18193	-1.27968
5.83373	-2.22181
6.37932	-1.03841
2.08324	-1.38864
8.03237	1.67919
5.9735	0.617311
9.1976	1.97184
2.48629	1.93867
-1.39282	2.68701
5.29281	0.493853
6.65532	0.306019
4.03611	1.62178
4.15565	2.14963
4.695	1.37984
2.73183	2.74975
5.30694	3.0924
6.98702	1.16687
6.00892	1.46964
4.65972	1.03345
4.96395	-0.0262723
-5.02194	0.816529
-6.12508	0.437675
3.9262	1.47809
3.81173	0.692046
7.10037	0.221369
6.92784	2.13937
5.15838	1.14914
5.06459	1.52634
5.13344	1.2719
0.280468	3.11295
7.99648	2.04837e-07
5.28646	0.94757
6.35409	2.60506
-7.60936	0.892222
-6.3655	2.6415
1.35923	1.58379
5.68578	1.18845
6.73976	1.08976
5.38202	-0.514718
2.48431	5.18751
3.53282	6.18511
4.97854	0.254922
3.15386	0.896514
2.56936	4.16981
7.60178	-1.2165
4.64786	1.2582
7.82069	0.323555
3.15986	0.967354
3.73975	2.26221
4.61427	-0.997202
6.39492	1.06924
3.65293	0.0136573
1.30617	-0.121462
7.57738	-0.375923
4.97571	6.06655
3.63017	0.620029
-6.90622	-0.40202
3.85702	3.7246
5.04109	0.0911763
1.84031	2.08702
6.42701	1.54085
7.33328	0.153422
4.75801	3.28998
5.16052	1.60644
3.50543	-0.532799
6.09042	1.09292
3.6804	0.634354
6.00267	0.512928
8.67501	1.2719
4.84024	2.49791
5.31727	0.810373
4.11322	1.84693
3.48334	-0.517007
-7.57677	1.14704
-7.91624	-1.01176
4.97728	1.34027
4.7482	1.85547
2.80871	2.68548
2.41632	0.426797
6.1633	0.958715
5.64021	-0.942545
3.06576	3.45955
5.15323	-1.36261
6.7379	-1.5373
6.05674	1.35861
6.3748	-0.273557
4.4248	1.01511
5.36092	0.367914
6.31359	0.803825
3.7989	3.75237
7.25286	1.10296
6.05099	3.38941
4.40491	1.28038
1.74083	4.7895
4.65255	0.961892
6.68088	0.720673
4.00374	0.913508
2.72023	3.02472
6.05731	2.24355
6.72995	1.72567
3.93963	2.3114
4.31164	1.97421
5.40267	0.635624
6.79634	-0.171239
4.15166	-0.243653
6.46332	0.131925
5.50477	1.42133
8.07802	0.21923
3.3088	0.00346758
6.48629	2.01443
5.53304	0.338866
-6.5567	2.97544
5.49693	0.412155
6.9367	-0.108917
5.53996	0.848862
1.21894	0.822096
3.17228	4.00801
4.97598	1.73062
7.13545	0.127763
5.3625	1.14213
4.08999	0.0600937
7.97626	1.80681
5.17019	3.02127
7.78044	2.0377
4.02623	-1.32908
-5.4496	2.81994
6.81171	1.04102
4.62733	1.62561
4.68322	-0.0721143
4.8203	1.51197
7.19072	-0.92772
2.97407	1.44083
3.60671	-0.785328
7.63603	-1.05302
7.36085	-0.592321
2.36697	1.33506
6.84402	1.55914
5.95851	0.0967305
6.38436	0.189112
6.66371	2.38209
6.76553	0.943791
4.36388	0.0877978
3.87741	2.55448
5.11287	-0.659378
8.27078	-0.0403148
6.10627	0.916847
2.90987	1.25179
6.12946	-0.171115
2.93628	-0.357613
4.06211	1.37465
0.202489	1.99157
6.75157	-0.0414447
5.51455	1.13081
4.23139	2.60222
4.27851	-1.25581
3.70512	2.16587
7.06346	1.18819
6.10641	-0.661248
7.2361	-1.85445
4.46276	1.00651
2.65466	-0.770937
6.2773	1.19776
4.00383	-0.65518
-0.554848	0.0386753
5.18371	1.36455
0.552216	4.69981
6.3945	-0.385138
7.83914	-2.80273
8.97307	1.19246
5.18162	0.976813
5.90377	2.51238
1.11091	4.4779
4.57691	-0.398892
3.90561	2.61833
1.92902	3.07548
2.83953	1.30755
2.66155	0.752067
5.97287	0.559587
-6.11704	-0.238534
4.32983	-0.440851
4.42099	-0.571903
1.76314	1.86444
7.9086	-0.245251
-0.639883	2.77401
5.75166	0.877649
3.8045	2.92763
3.88022	-0.00228947
3.8599	0.934305
7.97501	0.470446
4.79353	-0.0186362
7.71732	1.28658
6.7191	2.45995
6.18726	-2.21395
5.33387	2.69153
3.23362	-1.07055
4.39868	2.35931
3.45597	-1.20624
4.7985	3.01868
5.40684	1.72921
6.0784	2.06841
5.21664	0.754033
5.73899	0.405714
5.59747	-0.702961
4.44512	1.72604
8.42662	1.51411
3.50822	1.3152
5.87106	-1.20768
1.80219	0.348493
5.20092	1.42829
6.01958	0.988411
5.09191	1.10624
4.54384	1.68204
0.805736	2.79471
7.01625	1.88463
1.55959	1.4365
3.1889	-1.08222
6.57749	1.25142
4.05492	1.59422
5.65498	2.14648
6.60604	-2.11293
5.74168	1.04868
7.63556	0.499049
4.37323	0.167212
8.4237	-0.49885
-7.53407	0.0953436
4.64632	2.62854
3.41434	3.1675
5.61118	2.41809
-7.27226	1.50593
5.95032	0.386207
4.45004	0.750725
2.38733	-1.04839
7.67827	2.54263
5.22441	0.490013
2.00816	2.18432
0.846205	2.57892
5.77305	2.20983
1.08594	-1.23594
4.93668	0.391931
7.72935	1.14947
4.05016	1.37198
5.39817	1.19111
4.06242	4.54614
4.40053	0.604969
2.90042	1.13249
6.0375	0.507779
7.20528	0.124342
7.85308	-0.87675
5.72585	1.38581
5.68886	1.17496
6.05706	0.857068
1.52626	1.68315
5.37049	4.10223
2.36802	2.23913
6.30593	-1.22311
4.70515	0.910541
5.843	-0.808267
7.196	-0.00227323
8.91321	-0.626055
4.71566	-0.603496
8.37209	1.88692
6.94913	-0.32239
-5.75845	0.0529159
3.50965	4.01397
-5.99565	0.922491
4.15056	0.0101834
5.77284	0.312261
5.32744	0.640885
4.84386	-0.883954
4.0508	0.241096
3.86697	0.938603
5.44778	2.57045
1.93722	2.65005
5.85894	1.80279
5.05244	1.01562
9.5225	1.32327
2.10256	-0.141282
4.13377	-0.0949246
6.57039	0.718263
3.3217	-0.326748
3.4236	-0.91603
2.24789	0.823761
-7.3246	1.15399
3.06806	0.590218
3.33947	-0.583051
5.50498	0.84571
5.2163	0.24426
2.6617	-0.478048
5.24126	1.0617
3.86659	2.60862
0.119617	2.5428
6.65444	-0.308107
4.27719	-0.31969
5.81779	2.12885
5.19628	0.184853
1.63169	-0.100552
6.15607	1.57175
4.30846	-0.621558
4.36085	-0.00772011
3.59038	3.36549
-6.55742	0.353324
-0.13652	3.01276
4.05987	3.15792
6.78011	1.48326
6.50915	2.42714
7.26227	-0.264697
6.78932	-0.180955
6.32836	0.771732
6.17749	1.42776
5.29472	0.583384
4.03061	-0.0895884
7.50749	0.352131
6.03286	1.17404
7.62037	0.560189
7.25069	1.71527
3.38563	-1.14618
8.15481	2.12922
4.36746	1.15158
7.16931	0.58695
6.40201	2.1477
-4.56458	2.24098
7.02788	0.547515
4.81542	0.622006
6.33541	0.799978
6.58456	0.985317
5.72671	1.65504
4.59502	0.646241
1.11791	7.1338
6.97262	0.281618
5.78969	1.31869
-0.309242	-0.0592654
5.65404	3.06772
5.65327	1.32287
1.6871	1.30465
7.40061	2.06154
5.52099	-1.95476
2.75869	2.87436
3.11322	1.41659
6.21148	0.112534
6.10485	-0.42594
6.74288	-1.3524
4.95723	1.61272
7.24041	0.303779
7.25568	0.603759
4.72749	1.4624
-3.47087	2.69268
5.21798	0.0535659
4.99653	0.0201719
8.32269	1.17431
3.78361	2.13622
6.63901	-1.32464
7.50109	1.20535
6.34717	0.290579
5.9992	2.70664
4.42429	1.72792
0.886368	4.94715
4.83695	2.0402
5.71459	-0.474716
8.42785	1.10789
5.2541	3.56005
5.15968	0.373587
4.13318	-0.25882
3.08509	-1.96924
6.61464	1.24629
7.18285	0.74669
-5.62885	1.12909
-6.60967	0.877637
0.545295	2.46392
6.48022	1.39878
6.43809	1.38222
3.72082	-0.872505
3.38482	2.74081
8.06555	0.0811094
4.24609	1.23393
6.55001	-0.684074
2.69234	2.9766
5.89161	0.507731
7.48722	-0.508745
-5.99071	2.54045
-0.317529	1.28938
6.97224	2.74238
-5.24097	3.6214
7.16518	2.77235
7.22387	-0.0278694
0.54561	0.771234
3.63133	-0.312736
-1.96595	4.26218
6.59997	-1.0053
7.47777	2.2051
5.35719	0.657904
7.22809	0.572497
7.34053	1.93235
6.21573	-0.0709134
6.98445	0.207746
5.16508	0.522379
1.95277	1.38804
5.96529	-1.69956
4.06704	1.8467
3.67699	2.42681
5.75842	0.79351
4.41271	0.787617
4.3462	0.199975
7.30409	2.17016
-0.445198	0.144372
4.54865	1.35876
6.04	-1.01355
4.04107	0.328658
3.21572	1.85123
4.10489	2.98626
4.46552	1.52999
4.86148	1.9073
5.80673	1.10493
3.01139	-0.177646
3.72593	1.04386
6.8787	2.11159
5.15904	0.595524
4.57468	-0.0854052
3.85756	1.23125
1.20104	0.980986
3.50603	0.32601
5.71784	-0.373603
4.17487	0.326944
4.78563	0.212669
2.26464	2.61823
6.38958	1.62713
4.32234	2.04788
3.05801	3.18595
3.65419	0.605739
3.76492	1.95434
7.89845	2.69869
6.63715	0.157506
6.12384	0.185837
7.53727	1.13644
3.12454	1.17934
-0.792951	1.61425
-7.43765	0.609354
6.29954	0.575814
3.51777	1.3928
4.71879	-0.284854
5.73753	0.188932
4.77619	-0.403768
2.80124	1.23054
-6.55519	0.788051
8.02553	0.681072
2.44745	0.819382
4.65058	1.20595
4.6955	2.89118
-5.38279	0.463778
5.17612	0.127275
-0.461978	6.85948
4.53307	3.97641
0.580658	3.85405
6.03903	1.36511
5.79793	0.805633
3.95588	2.07553
4.52733	-0.548193
1.23285	0.870382
7.27647	4.24095
5.61814	1.08346
6.10752	0.27771
-8.24577	2.508
3.68755	2.32298
5.15594	-1.54069
1.7693	0.936167
-6.26332	-0.209295
5.69433	-0.820012
2.38773	2.02759
3.4673	0.935186
4.2926	-0.429876
1.70361	3.05445
6.41107	1.36689
2.26913	1.65578
4.13191	4.16477
5.14116	-0.517422
8.93954	2.23359
1.51682	-0.371811
7.89737	-0.962551
8.29527	1.14633
1.35904	0.480852
4.06474	1.05278
2.12974	2.57162
7.64182	-1.55112
2.18468	-0.440273
4.14282	-0.619626
5.3167	0.485279
-6.74545	-0.0097134
2.04641	3.11401
6.20617	-0.169197
-5.92002	2.07514
5.36873	-0.0339756
-6.3022	2.55351
2.75843	-0.133965
2.36232	1.24824
3.73197	-0.509683
-0.459947	2.09154
6.55651	0.710447
4.79908	-0.0827924
5.48406	0.897445
3.7154	-1.92045
1.84436	0.42925
3.4656	2.39422
6.81396	2.11904
1.68841	3.74743
6.06259	-0.210744
2.04089	-2.84344
3.79195	0.972889
7.6616	0.430539
5.50227	2.0727
5.27771	-0.74346
-6.48721	0.983189
4.63105	0.50618
4.18542	1.20412
7.35577	-1.07944
4.02247	0.251858
0.127228	-1.44928
5.97307	-0.19369
7.02306	0.328441
6.67329	-0.624579
5.48366	-1.52826
3.58954	2.85304
5.62016	2.51871
-1.77052	0.457845
5.81082	2.00579
4.78779	1.11153
2.43596	-0.276319
3.86756	-1.46513
4.19096	0.783213
4.07477	0.333213
6.43536	-2.02992
5.79399	-1.18206
2.67617	2.28713
3.03177	0.596356
7.32806	2.55258
5.8591	-0.206438
5.70196	-1.37665
1.86864	0.0622252
3.21403	0.611292
8.24655	2.78258
3.07593	0.982317
8.61637	1.09755
7.5122	1.88025
5.35991	1.70525
3.84926	1.28347
5.60643	1.41263
4.02412	1.97703
6.48008	0.82388
6.79173	-0.0664827
1.9005	0.158322
3.67131	0.70611
4.5123	0.173907
4.32752	1.42564
6.94383	-0.350004
6.02671	2.80992
3.16445	0.175391
4.01744	-1.54332
4.36728	3.08745
3.42524	0.348145
5.77054	4.89009
-1.49186	5.30153
2.66211	-1.47457
2.35733	-0.0995654
9.05929	-1.05709
7.07014	-0.283547
4.21037	4.11181
4.72319	0.624129
4.09366	-0.838494
0.131304	1.08281
6.85702	-0.329506
3.7993	0.917451
3.42338	1.91612
-5.01124	4.90955
-1.05105	2.46454
2.85958	1.43929
5.58561	-0.829211
6.12496	-0.323833
6.09298	-0.0837824
6.28857	-0.685171
2.19043	2.61373
4.66442	0.426786
4.92807	-1.4054
-6.35013	-0.483567
3.47342	1.44924
2.99659	1.11638
3.67257	3.49783
4.45849	0.403726
6.86102	0.0358131
5.26975	0.389276
4.32267	2.47026
6.001	-1.13142
-5.91848	0.257847
5.57668	0.341498
2.03619	0.959143
5.12026	1.51416
5.98254	2.30738
6.1395	1.5816
5.7889	-0.819876
5.1506	2.82555
5.10047	2.32316
3.43257	0.510963
6.06436	-1.79745
4.74657	-0.11077
3.33475	2.80253
1.84397	1.85796
4.16073	4.47635
0.629159	3.47872
5.26106	-0.102561
1.99553	2.64502
4.34333	1.02845
-7.05002	0.912919
3.85871	0.222397
6.63134	2.29598
2.33923	0.700678
6.26672	-0.51282
4.17071	-2.02854
4.20308	-1.66525
4.20847	1.41118
4.17971	-0.777826
3.96287	1.42778
3.98501	3.2196
3.19943	0.303422
4.39891	2.73672
-6.67754	1.0113
6.73831	0.216522
4.56727	0.301475
4.72303	0.59545
8.45843	0.588017
5.51254	1.40169
9.28863	-1.20712
-4.0275	8.98829
5.7539	1.28418
2.48619	0.170197
5.40012	-0.105319
4.4795	5.77163
6.7303	-0.000942642
6.90037	1.88528
6.38813	-2.73497
3.23756	3.99451
6.29057	0.677773
7.14882	-1.42716
5.5951	0.434724
6.75354	-1.01212
8.89544	-0.687088
6.25215	-0.0923984
7.30537	1.23761
9.37681	-1.1251
4.18177	2.6171
8.07873	1.74377
6.6583	-1.61141
4.82296	0.684573
4.96758	1.08589
3.68627	2.22051
6.55092	2.28097
5.33657	-1.10855
6.20049	1.59819
6.22023	-1.19916
4.63501	2.4455
8.01418	0.543363
8.49188	1.45405
6.34991	-0.883109
2.83106	4.94069
3.7694	1.38664
4.56057	0.620871
-4.21989	2.8841
5.36651	0.836455
6.70662	-1.60723
8.00728	0.632449
5.06141	1.1298
8.26853	0.430376
6.24544	2.2477
4.14143	1.84509
5.70815	2.71414
3.44073	1.02215
3.28143	0.717989
8.01128	-0.275847
4.49392	2.5765
4.72687	-0.559769
4.67492	0.434304
5.13616	0.852885
4.02493	1.62283
0.439265	1.52639
-1.30269	5.49494
3.14799	0.792193
1.29197	2.51924
-0.0140715	0.33305
3.27035	-0.808936
4.14723	0.585047
-2.52264	4.24905
1.53463	2.48708
4.04423	2.78452
-5.95475	-0.422956
2.53747	0.938844
5.98128	0.24314
5.13606	0.431057
8.82762	2.43711
2.69201	1.21109
4.38679	3.74582
4.17723	-0.335089
5.48168	-0.807575
6.21291	0.344509
-2.45636	5.96004
5.41188	-0.169162
5.81169	-0.0995491
6.15728	3.03025
3.64592	0.919686
3.28585	0.129927
7.01093	-1.25803
5.16983	3.27862
0.765595	0.150645
-6.73308	4.42256
3.90905	1.67443
-6.33289	0.976996
-7.67369	0.794529
5.07814	0.555982
5.97305	0.480648
2.83595	-0.0159076
1.68593	1.02676
8.63599	0.444889
6.60426	-1.39673
6.65736	0.456001
2.12013	1.31942
6.41462	2.17297
1.98762	1.06669
8.17613	1.98502
6.20581	-0.453783
4.0419	1.18999
6.61095	0.801631
-7.5856	4.32389
3.77804	4.6084
4.7173	0.917966
8.05112	3.78657
7.43739	1.41641
1.29183	1.95825
5.56474	0.439686
-0.200282	3.78385
6.50814	-2.44168
3.4602	1.98535
5.58426	-0.0945431
2.76679	1.54057
5.14171	2.29104
-6.64531	0.0495336
5.09737	2.60279
4.48834	1.18289
8.18559	1.17935
4.02119	0.881522
5.10439	0.946167
0.598624	1.90633
5.86971	2.76432
4.9878	2.8692
4.07265	0.741662
4.33542	2.03942
5.27416	2.92526
7.01103	2.20969
5.1587	0.462049
3.16094	1.77822
7.08188	-0.581431
4.54666	1.34338
5.14897	1.08754
2.74124	-0.893131
5.8185	0.910226
8.26064	-0.621402
6.05744	0.712748
4.63721	2.77914
4.17916	0.226327
-7.01173	0.63448
7.01417	-1.63913
4.63942	0.234012
3.95576	1.09804
7.85902	-0.125135
6.39275	0.306349
4.86236	-0.100219
4.04001	3.54468
6.59706	-0.545793
5.61063	0.495658
3.63808	1.32512
3.7501	-1.77699
6.91287	-0.508643
4.57681	1.71105
5.27994	1.60316
-6.38249	0.567465
7.28187	1.22189
7.2668	-0.441804
7.89341	-0.643004
4.30474	1.10285
5.50236	0.373049
-6.06697	0.35546
0.323244	4.97718
0.425832	-0.41228
5.36325	0.431586
5.71744	1.86607
8.22333	-0.762592
3.84715	4.21674
-5.03406	1.88521
5.04528	1.70687
-7.28966	0.969022
3.92725	-0.392136
5.16415	1.49636
9.76514	-2.68573
4.18398	2.44622
5.60574	0.855894
6.17395	0.00329399
7.80942	-1.05846
5.92052	1.85945
7.27864	0.93549
5.48284	3.10008
4.59762	-1.06587
3.96933	3.05711
5.8683	-0.0952083
6.29491	2.20468
3.15126	3.92811
4.05667	1.53362
0.919862	0.740552
2.07636	3.93373
-0.0372382	1.97125
2.91305	-0.425429
4.48013	0.172441
2.23171	2.97806
4.40836	3.47226
2.73518	1.13851
2.26176	-0.439694
-5.95548	-0.310953
5.61947	3.53422
5.78717	0.311896
6.50254	-0.712798
4.31922	2.89413
3.31057	-0.490127
4.15484	4.19443
6.1751	1.08622
5.88769	0.831977
4.97011	-0.182307
4.80837	4.20967
7.69013	-0.805992
4.49734	1.25596
5.01715	1.57431
1.65228	4.36917
3.18385	1.73173
3.87129	-0.518779
2.34173	0.124322
6.22561	2.15547
7.14502	-0.408857
4.53398	2.22645
5.48189	-0.767983
5.34689	1.83037
6.89257	-1.7295
1.26319	1.04807
8.45854	3.60029
4.72966	1.21099
5.11569	-1.14788
1.44161	-0.362996
4.5933	0.806933
4.46917	2.45177
6.20916	1.27874
4.0881	0.0984042
8.04762	1.13802
5.89832	-0.551129
6.39934	-0.261722
4.94594	-0.750089
-5.46294	3.32515
5.36554	0.0970089
-0.853642	1.91195
5.3478	1.68083
-5.90708	-0.342432
3.49088	0.612759
2.23166	2.79985
5.52066	1.92516
3.70932	0.476392
2.92793	0.248957
5.45885	0.643189
-3.25726	2.97395
2.38383	2.2724
5.54452	4.25863
5.80708	1.78545
7.41131	1.22404
5.08685	-0.109084
5.72493	0.00152502
4.75252	0.790447
-1.38677	7.25637
4.57098	-2.23483
4.58195	0.343677
8.00629	-0.214593
3.34769	2.40314
2.31104	-0.0755963
5.41425	1.62327
2.48664	-1.38983
7.92396	1.79582
6.60648	2.13376
3.87719	0.800165
0.967666	3.45857
5.57521	1.12827
3.58826	-0.21048
6.15804	0.170463
6.05031	-0.353532
-7.13106	0.200372
3.62465	1.655
0.0425774	-0.131275
2.47263	5.09043
0.889791	0.975345
1.01008	4.86141
3.86279	0.0855245
8.17838	-3.25933
5.04455	1.12074
4.69848	3.79057
4.20077	1.83578
1.27211	2.54936
7.11986	0.915751
6.19267	0.944411
-0.138254	4.24814
5.30571	1.18874
0.672401	3.2709
2.10172	3.42541
4.41108	1.37135
4.46865	-1.58029
5.59125	2.86663
3.93153	0.785022
5.45928	3.2546
8.0756	3.80977
6.14649	-0.418484
5.69359	-1.74333
-6.43905	1.88141
6.24156	-1.12089
1.58704	3.29319
-0.17087	4.79059
5.48612	3.47879
4.75094	2.59113
2.59572	2.92614
7.52976	0.839343
4.03943	2.24864
7.28861	0.164849
2.62475	0.882053
2.3917	0.854094
5.92905	1.09473
5.13586	3.67766
4.36452	0.990138
5.01402	-1.53257
4.08591	2.13675
4.6343	0.206305
2.59731	-0.255168
5.81911	0.326222
1.95895	0.317112
3.14216	1.8481
1.01677	6.16812
4.59425	2.13216
4.25761	2.93622
6.11774	0.812136
-7.07509	-0.427516
-5.84779	3.46842
3.74171	-0.50396
5.50458	2.58931
5.1062	0.557302
6.83969	1.03089
6.99653	0.997689
5.06665	1.69762
2.56357	1.17445
6.01632	0.912355
3.84427	2.61651
-3.31997	2.96714
1.71009	-0.286222
4.09829	0.610266
7.24998	0.0355609
3.98528	1.45269
3.91665	1.08912
1.54604	-1.96146
6.00097	1.37305
3.61714	-1.05969
9.37657	-0.77277
7.01053	-0.652173
6.26026	0.373096
5.38535	3.19651
-7.21806	0.0915535
3.54412	2.02782
6.50067	0.934549
5.11576	1.44942
5.24941	0.296576
5.75945	-0.226436
4.758	-0.296004
5.43126	-1.25969
6.78672	4.40423
6.48374	-0.695064
5.05543	-1.32043
6.39766	0.199624
6.07652	0.074542
0.624108	1.23363
2.60459	0.884391
3.06356	-0.843268
0.629787	2.46667
5.33433	1.44189
7.35249	1.28228
8.62562	0.513836
8.54308	0.0962767
6.83745	1.18339
7.1522	0.940187
6.00497	1.71858
0.709495	1.53273
5.42941	-0.308761
6.51365	0.639975
6.99959	1.8549
6.49349	2.04078
2.93757	-0.105907
1.77111	2.71285
6.38998	1.60794
1.61263	0.359813
4.30535	-0.915094
6.51943	-0.729278
-1.12781	1.3195
-6.57373	0.212802
7.60591	0.610826
4.24563	3.03798
7.70514	0.89218
2.2542	2.27851
4.16578	-0.345402
6.39127	1.64974
5.43745	-0.227507
1.4984	-0.324344
9.46046	-0.356945
-0.313829	2.2853
3.19438	2.01464
3.51516	-0.841629
6.60313	0.0983778
1.69627	3.57386
-0.534287	3.72636
3.2646	1.96585
3.99846	3.25998
2.74309	2.44061
4.59134	3.28993
5.9427	1.39545
1.69067	0.056259
5.49148	1.1607
3.69985	-0.0600776
4.9299	0.393301
5.89194	1.64788
5.13868	0.556176
-1.90594	6.43648
7.10293	2.77083
6.37626	0.720743
1.4232	0.975806
5.11047	-1.72946
7.09001	0.550141
5.63981	0.200116
5.11829	0.901244
4.51653	1.44059
3.92165	-0.294603
5.05415	0.583785
8.98731	0.229115
5.34111	0.0818584
2.82908	1.92999
6.94202	1.2055
5.18214	-0.427692
3.6565	2.34789
3.64458	0.292133
8.30603	2.31162
5.13684	2.36395
-7.77765	1.05087
6.41362	0.744391
4.35679	1.09841
7.14876	-0.499826
9.80794	0.82389
0.248561	1.15454
4.36717	1.09871
-7.09215	1.13655
6.68825	0.533046
5.70916	1.51814
4.49793	1.21138
4.05643	2.18193
3.80718	1.42313
7.47912	1.26666
7.62925	-0.329631
5.01925	0.631649
3.85852	0.351914
3.17373	3.50827
4.73243	1.19292
5.08632	0.637222
7.77437	1.98736
8.07241	1.21015
-3.08141	3.79018
3.43465	2.25919
2.93728	0.207643
4.52861	1.69673
7.55893	0.182211
3.37786	2.11291
4.92309	-0.397379
3.98895	1.12567
2.9343	-0.686328
4.50214	0.441406
9.42621	-1.62398
3.59491	0.613715
-3.62436	2.88751
6.60947	-0.271464
6.7761	3.11992
2.98007	1.07841
7.53608	1.48075
6.78081	1.23781
1.45086	2.99545
2.7629	1.54237
2.93508	1.21611
2.522	1.11118
4.72012	0.0548034
5.212	0.145512
5.58244	2.71719
5.82472	1.87851
3.7883	-0.702743
2.89024	0.681318
-6.35398	1.98009
8.70008	0.833483
5.40554	1.6564
2.71597	1.49567
6.0793	1.27238
4.75467	0.848743
8.56253	-0.239163
6.90071	-0.250103
4.10275	1.58798
5.71936	2.25287
5.22846	2.1596
4.15355	0.889051
8.20442	0.962238
7.19965	0.566793
4.45781	1.15488
4.85579	1.41003
8.19532	-0.221179
2.31904	1.38268
6.41168	0.134662
4.59196	2.71449
6.00427	-0.022495
5.62478	1.62578
2.40602	1.16608
0.897979	0.397894
7.66669	1.37727
5.35891	0.00186439
3.8089	2.99815
2.73679	3.20641
5.22867	1.91902
5.45332	-1.35287
0.790239	0.0897313
4.19969	-0.944062
4.90888	-0.151525
-5.8599	2.8228
3.17571	2.03575
3.93496	3.56901
6.99306	0.694673
8.25485	-1.33253
1.21489	0.612535
5.06627	0.930494
4.66497	0.571733
8.74574	0.37931
4.982	1.25903
4.11764	1.24132
4.0556	0.829548
7.49249	2.22309
2.70452	1.38713
-6.64896	3.08625
4.72446	1.16235
2.2347	0.206663
1.99211	3.66409
2.84174	2.77122
5.64682	1.44405
7.68392	-0.506901
2.57004	-1.01697
6.80623	1.56927
8.34234	1.43146
3.08691	0.688837
2.28351	3.11688
6.19273	0.810734
3.99306	0.69939
-6.09844	1.75282
4.74081	0.730351
4.50656	1.19896
-6.81157	0.931442
3.95808	1.92579
5.13248	2.48847
4.54611	2.31688
5.67895	1.60641
6.34019	1.93273
8.70657	1.42805
4.81813	0.0435807
4.3579	-0.346981
7.36691	0.440385
7.21958	1.21221
2.67103	2.96665
5.8382	1.25826
2.78547	-1.30877
4.79514	1.76136
4.91995	0.801875
6.92625	1.13263
4.31614	0.998372
1.91298	1.09748
6.6661	0.190823
6.58703	0.730857
2.28047	1.25466
4.41304	0.614902
3.04489	3.0609
3.02625	3.01317
0.387767	1.1157
5.83928	-0.104663
-0.0936366	0.738577
3.81449	1.96346
4.63994	1.40607
3.44944	1.84429
6.8075	0.737915
5.96935	1.34156
5.0376	0.903361
3.70343	2.73145
5.95027	2.6442
4.30249	2.4879
4.49195	0.49939
1.54719	4.89004
8.90823	-0.671067
3.94938	-1.96536
5.1068	1.48261
-6.11918	1.48272
3.10234	2.88999
6.65351	-0.766185
4.97756	2.26466
4.79732	-0.0278829
4.34445	0.209926
5.14203	-0.855969
5.30247	0.0954
7.00336	-1.10896
8.33873	0.330068
5.11819	1.36873
4.61771	0.849431
1.88724	0.679704
5.37058	2.08337
-1.30732	2.54981
7.06606	-0.608106
5.18134	-1.73887
3.10953	5.3705
7.1176	1.42168
5.08836	1.39386
6.35266	0.561114
7.7716	0.571105
-8.24215	-0.804189
4.58319	-0.373114
4.65389	-0.737348
3.81251	2.28075
6.09598	1.24008
4.13738	0.669987
7.0536	-0.386181
0.0742933	2.73982
4.12204	4.38894
6.3894	-2.08556
3.50295	1.13987
4.79427	1.36786
5.87705	0.620267
3.92999	1.50744
3.97581	3.02654
5.29248	0.77114
8.3344	0.898527
5.03299	-0.272559
4.66199	-0.25978
8.21376	0.360095
2.77546	3.63842
5.79115	1.15388
4.77007	3.48885
8.87308	0.445555
6.02728	-0.0777659
2.69876	2.30689
2.65669	2.51235
5.36514	1.06283
6.63219	-0.819955
6.28298	-0.879253
5.82659	-1.00027
7.31596	-0.841663
7.8021	-1.58052
4.79579	0.962344
4.79469	2.63058
7.4768	1.21169
4.83138	1.87467
2.45048	2.31834
6.20522	-1.35069
3.54503	1.18622
7.49221	-0.028082
1.88551	0.843375
4.20745	0.488065
2.86529	1.74797
1.87639	-1.65787
2.47931	1.87402
6.56621	0.673807
-8.80646	0.723512
6.3995	0.0380551
4.1144	1.66716
-5.96043	3.34455
4.53826	-0.355405
5.60022	-0.704449
7.71594	-0.619238
3.30821	1.23949
3.70351	1.14001
5.01396	2.63742
4.36329	2.99571
1.72821	3.02179
-1.23612	3.30559
5.51655	0.667292
5.63517	3.64067
4.75792	1.24534
7.54997	-0.874096
1.45272	4.59212
5.01831	-1.57652
2.76084	2.82507
4.91232	1.81794
5.84598	-0.616325
-2.03531	7.03767
1.70785	2.57132
5.27241	1.49583
-6.65691	2.55289
1.85278	4.32746
7.44819	-1.0436
6.06429	1.58395
2.41567	2.02233
4.88773	0.275884
8.06558	-1.02635
5.85365	1.74564
4.39515	2.46629
5.16959	1.42061
6.50335	0.47712
6.30197	1.51409
6.04214	-0.211843
6.41894	1.60578
2.23656	-0.110982
4.1633	0.823897
-0.190202	0.956645
5.28817	1.21028
1.92225	1.61565
4.48951	1.48622
4.80443	1.44379
6.31984	2.74232
3.03546	1.60301
-6.58602	2.71657
2.45151	0.17522
2.22131	0.0050418
5.5162	0.664038
4.65824	-1.30025
7.96418	-0.485616
5.75078	0.591018
7.51166	2.03947
1.63539	1.52512
3.62525	2.18821
6.09006	-0.357497
7.01475	0.154287
4.00511	1.03151
6.62692	5.13055
6.006	1.54877
4.40857	1.32573
5.02995	2.93099
6.14258	0.31227
0.54544	2.13844
7.28473	1.31441
2.00117	-0.583548
5.05304	0.61009
3.03625	2.90912
4.60689	3.153
7.06972	-0.300362
5.37268	-1.54261
6.7532	1.68413
0.741999	4.31488
-5.78191	0.406232
-6.08854	3.36075
2.3741	1.95796
3.42351	0.63138
3.70844	0.979491
2.22991	-1.05751
5.6022	1.17008
4.94943	0.299438
4.85875	0.154232
6.30822	-0.845865
7.23893	0.823783
6.76924	1.77258
1.05062	-0.192167
4.72997	0.00400416
6.91747	0.200794
4.60949	-0.00611223
6.45741	-1.2373
8.3772	-0.242793
6.15574	0.284378
3.44891	1.35443
4.60685	0.674274
7.00098	-1.31106
1.75328	0.503989
6.05848	2.93294
2.38651	0.173666
5.52811	2.53391
3.46001	2.01139
2.07663	0.592948
-5.09832	3.00377
7.70028	-1.84366
5.5774	-0.238494
3.36806	0.745024
3.15254	-1.94515
2.41379	1.44666
0.309459	-1.30706
5.24016	0.327951
6.91449	0.337272
6.55807	-0.0892543
3.52303	0.336033
4.71258	-0.928305
5.32072	1.25084
4.14036	-0.798759
7.01878	0.573775
4.36446	1.26561
4.84174	0.553309
4.15837	-0.388355
5.14526	2.98696
5.97016	-0.846004
6.25385	-0.130298
4.30511	2.26718
1.50116	2.32323
4.75547	2.51587
-7.17888	-0.0199345
2.48629	2.53247
-6.22433	3.2627
7.1466	-0.887767
2.99003	2.21664
5.50222	0.629358
6.70282	0.0231584
4.10241	1.83351
7.26192	0.0212071
6.79663	-0.0768787
6.87683	1.17734
2.91503	-0.383187
2.96978	-0.915328
-2.48591	-1.25275
3.25493	1.10819
7.31376	-0.199699
0.261356	1.1955
6.74226	3.76295
[truncated: 322 more rows]

## Sheet: Supplementary Fig.2l-1
Erythroid cells	C1q+ macrophages
8.35684	2.28231
-9.22063	-2.83858
12.9248	2.53817
10.1876	1.33055
9.78897	7.60799
10.6287	3.46509
8.50924	2.79332
8.83149	-0.91978
11.3771	1.4008
6.54204	4.17964
11.8337	2.16446
10.4424	3.0942
13.2404	3.64245
10.7813	1.37876
9.84222	-0.338806
7.29417	0.769908
8.69744	2.04735
7.97065	3.71229
7.87015	3.0418
10.7464	1.30963
8.59085	2.21433
5.09422	-1.32747
8.40924	1.71322
9.15998	1.95852
10.2968	2.71517
11.9973	0.194953
6.70404	-0.377631
10.0056	-1.97576
10.0757	-0.36446
12.9441	0.794384
2.46011	-0.371296
7.45626	0.475194
6.6588	-1.69231
6.27885	2.29354
11.0996	4.38101
8.0871	0.933003
2.5983	0.613443
9.66702	-1.26064
8.9979	3.28319
8.21431	0.43749
10.496	0.640884
-8.40603	-0.678341
-6.05855	-4.06426
11.9137	2.52482
10.2244	2.54183
7.06916	-1.12455
10.0028	-0.887414
10.1802	2.8432
10.5839	1.28201
12.9215	4.60952
8.90975	4.88001
11.8603	0.664155
8.15214	2.33892
9.47783	2.43666
10.8777	1.07584
11.1823	4.6826
14.2423	1.36074
9.19584	2.24704
-5.52658	-3.06341
11.0518	2.87607
8.71165	5.29889
12.5022	0.945048
10.9383	2.30761
11.7717	2.60523
12.8925	2.91316
9.13249	3.15879
6.44251	5.37412
12.7185	3.28919
8.22572	1.83152
10.0033	3.51684
10.3923	4.48359
7.53754	2.77082
8.93104	2.96606
4.57939	2.70637
9.31679	-0.0253986
5.49933	0.875856
9.58805	2.1567
5.17695	-0.659988
9.31482	1.12009
5.18024	0.46351
4.20508	2.94715
8.17219	-1.61967
6.34217	3.65934
7.53515	1.51696
9.65199	0.780403
11.0914	2.52136
10.0311	4.10007
9.41353	0.537945
2.20957	-0.507467
9.73359	0.819624
11.4563	4.76658
6.71198	2.85556
8.30769	0.430243
6.99705	3.65252
11.9589	0.634631
10.5779	3.13701
-6.72342	-2.09468
6.77454	4.68741
10.426	-0.273209
6.56683	-1.37402
7.51128	4.4642
6.33594	0.290983
13.0981	3.09971
14.1745	1.37044
9.36503	2.6868
10.4807	-0.468401
8.60298	1.01287
6.60041	2.25843
10.0733	4.69723
12.143	2.07696
5.80703	2.08314
9.91259	1.6368
9.55898	0.625877
8.12611	0.0288712
-1.52836	-1.61666
9.86933	1.82446
8.59836	4.71
10.552	4.12899
8.90898	2.03789
6.75732	-0.54341
5.27092	3.43557
11.5899	3.36079
-10.1926	-2.61077
11.2921	2.84059
3.97318	1.2854
12.7835	4.66913
10.5148	2.70993
9.50263	4.5745
8.50057	1.5513
11.0194	1.19247
10.6658	5.13069
1.76927	-0.802844
6.70438	1.99717
5.12474	0.376503
10.4605	0.803335
10.2434	2.1957
10.1876	0.335552
8.67002	3.53994
10.7873	1.6176
8.55561	1.88804
11.0411	2.04301
7.08402	-2.1044
12.0191	1.54791
11.0805	1.3065
14.0946	2.64474
2.95254	2.10829
8.1734	0.450424
8.68689	3.29043
12.1321	2.67183
9.24857	2.54291
10.3604	3.88959
9.75575	1.62497
10.0337	4.89219
9.80848	0.791971
6.42562	0.612305
6.97864	-0.274826
7.91408	4.49688
10.0427	2.87196
3.44479	0.0332555
8.95337	1.47731
9.25264	3.83716
6.0046	2.14324
6.67886	2.91517
6.2145	-0.748045
7.56487	0.291786
12.7348	3.12758
5.92592	1.84058
11.9635	2.27487
7.21966	2.03533
8.01876	-0.689309
12.2242	2.98633
9.53264	5.02289
7.02319	2.78759
10.6543	2.40033
-7.94849	-3.85679
12.9526	3.47709
6.82733	4.09273
12.2299	0.461692
11.6514	2.31015
9.03342	2.97472
7.96658	1.74351
8.81115	1.82334
6.18021	-0.788366
11.7913	0.078138
11.0408	0.217502
5.37642	1.7041
9.82055	2.52435
7.10637	1.76131
-6.52332	-3.6465
12.667	2.61894
-9.57303	-2.49297
7.5604	4.85208
11.7888	3.15404
10.6999	-0.0318219
7.10401	1.22132
9.97381	1.96519
11.9786	4.47158
3.30472	0.510387
10.5326	5.98675
6.46577	0.853851
11.3868	4.08183
11.4519	0.871871
8.29748	3.81361
10.1355	-0.0672701
13.9468	2.03293
-4.59392	-1.71894
8.11112	1.24394
9.7968	1.90066
10.4759	2.29569
-7.78552	-3.10653
11.7548	-2.02343
-11.5934	-2.55406
4.96862	3.18942
6.32726	2.45499
7.14747	2.61771
9.01699	4.38835
9.11941	5.40508
6.96094	1.96592
3.85248	-3.09304
12.3625	2.14483
4.81091	3.63622
3.62075	0.576929
10.0857	1.50565
10.3048	3.39601
9.63093	-0.394845
10.459	0.129023
12.4107	3.37412
9.91325	2.53347
12.2408	1.12006
9.82319	1.05169
7.61427	2.77584
10.7306	2.08188
8.86393	4.76915
8.73518	2.81245
11.2315	4.60879
-11.071	-3.32473
8.10686	1.27075
9.83062	4.69258
10.5925	2.08679
11.9768	1.20043
-7.54876	-4.32362
13.1408	3.70154
10.9422	1.55354
7.89229	4.39923
5.55091	2.23795
6.31987	0.979906
9.54572	3.00354
9.86323	1.4355
8.00125	0.914062
3.90347	0.939275
9.96745	3.92309
6.98686	-0.268806
9.9709	1.18483
6.80794	-1.76673
11.7258	2.33533
7.85715	1.61939
8.63124	2.63032
9.37538	2.64126
13.2049	1.81111
11.3801	1.78382
11.2581	4.97421
9.69705	3.05647
8.39622	0.284289
6.96468	2.91835
10.2525	0.678461
4.02884	2.22753
8.23115	1.11252
11.038	2.79841
9.04166	2.06764
10.1506	2.71573
2.16303	1.82993
-7.68258	2.57581
9.18164	3.94369
10.5926	2.88478
9.51844	-0.0539119
12.1848	2.05716
9.21569	2.17396
3.21157	-0.099064
8.9235	5.45486
10.3198	2.75194
9.56832	4.25979
11.4585	5.51347
9.96231	2.49191
-12.5959	-3.53279
7.77265	0.760348
10.5551	3.41707
10.0332	2.96123
8.33189	3.40829
8.72215	3.80484
10.8311	1.80079
10.4831	3.47196
13.2102	6.45189
10.1832	1.41807
13.3262	1.21366
8.53765	-0.0381981
12.0128	2.25913
8.0545	-3.37436
4.13051	1.06663
8.55182	0.77663
7.18702	0.744839
5.47324	2.20104
14.159	3.79368
9.6877	-0.317809
6.31427	1.68609
-6.10168	-3.17826
6.64556	3.12271
10.142	2.29812
8.15923	4.58065
6.93234	1.0942
8.70235	2.44822
6.02224	1.2967
10.1731	3.03074
10.1059	0.135335
10.0296	1.6928
11.2511	0.401822
9.89358	2.32481
9.17387	2.53639
10.3439	3.9546
6.90872	0.844904
8.14982	1.67121
10.5726	3.36962
9.61101	-0.754394
11.5883	0.47371
9.50276	0.382575
11.4519	3.69898
9.96681	1.72853
10.32	4.32307
6.09949	0.134451
9.36767	-2.40616
5.77895	2.99077
6.28815	-0.772126
10.3029	3.14024
10.4267	1.55293
8.98434	-0.574694
3.74436	0.639853
10.8353	0.426497
6.96081	6.13005
7.5533	-1.95391
9.1155	4.22562
2.01747	-1.46503
-12.2807	-4.65338
8.4528	2.24657
11.1458	5.48655
10.2837	5.36921
-8.26748	-3.58221
-4.5973	0.0504822
9.33577	0.286162
10.4295	1.21206
12.069	0.927369
6.01066	0.511555
7.28957	0.117715
-9.74796	-3.08746
12.7331	-1.54237
11.3851	0.430051
9.74366	-0.263155
11.0117	-0.212485
7.37703	0.844351
11.0557	-0.533584
7.4156	0.502522
5.22179	-1.9095
6.86251	1.2041
11.1205	2.95807
9.15547	4.84672
11.4758	0.798966
9.75579	1.28196
8.97458	-0.478378
5.6469	2.62005
5.93573	2.56188
11.8697	4.32277
7.76652	1.70716
8.39948	4.76595
5.78041	1.59077
11.4341	1.58422
6.68317	1.27307
9.56092	0.687246
12.5868	2.92914
10.7762	2.04597
11.1275	-0.909591
8.15215	1.96838
9.80468	4.30833
7.8982	0.00177615
8.97956	-0.118212
10.2193	-1.08299
-5.5236	-2.98927
10.3918	2.88867
11.008	-0.266396
6.02545	2.80131
6.11823	-0.120876
10.0353	1.30168
7.48602	2.67828
9.48327	-0.0483776
5.5168	0.710865
2.74446	0.877793
9.6192	1.96997
9.41062	1.89685
11.2188	1.51269
7.23742	0.23923
7.58188	-0.393358
8.69676	0.885509
8.21974	1.23008
6.71847	3.76736
9.49685	0.357557
8.43994	0.708951
7.55228	1.72091
10.2889	0.365881
9.84734	3.0289
5.6192	-0.997295
11.6612	2.30043
6.86401	1.10623
6.10044	2.63821
8.97596	0.670077
5.20025	1.155
10.1054	2.29759
8.39748	1.06917
8.74074	-1.40508
5.5765	-0.50187
3.80452	-0.0497405
6.46583	1.59546
10.3028	1.60133
6.88294	2.80375
8.34576	0.278318
7.30257	1.55448
11.7602	0.866989
10.0738	0.760915
9.34738	1.96408
7.28562	3.95893
6.04789	1.96478
5.79821	5.07812
11.2961	3.66478
12.3926	-0.445446
10.6967	-1.71249
10.6209	1.92182
8.73774	2.96098
4.06563	1.69728
8.54127	1.82299
9.77954	4.04833
6.19983	1.77688
10.5033	2.57878
6.36708	1.82822
10.882	3.154
9.29094	4.74915
9.80592	1.46204
-0.909396	-1.25843
7.64797	0.263976
11.0555	1.11792
11.7244	2.47758
9.50528	-0.157297
10.539	2.97528
10.0775	0.408973
11.9468	3.42611
3.96599	1.62497
10.2232	2.25807
7.6348	3.81204
7.96632	4.39864
7.613	0.353982
10.2134	2.80975
10.5191	3.0916
11.2385	2.29156
12.3087	4.53512
2.96362	-2.46098
4.01681	1.04195
8.64039	0.188449
8.14983	0.921082
11.4607	0.183842
9.59745	3.1862
10.2718	-1.33722
6.69147	2.51206
13.295	2.06258
8.72839	2.8707
2.87726	-1.40018
11.8842	4.15547
8.06896	3.20512
9.88819	4.0771
8.64416	1.32254
9.86088	4.98399
10.5049	-0.578203
10.5746	-0.4471
6.62758	-0.686164
7.07725	1.83428
8.93207	-0.572355
14.0732	4.76106
5.08147	-0.247341
10.5661	2.90051
7.5673	4.38421
7.88943	1.00605
4.92852	0.975189
10.3967	4.9196
5.87733	1.61443
12.5946	3.00326
-1.63288	2.76061
9.12483	3.82251
12.1523	2.68289
10.9859	1.58764
7.81536	3.17232
8.05849	1.24445
10.1537	-0.759369
9.8616	6.70606
6.61769	4.63579
8.61902	2.12042
-3.02207	-2.96754
6.17823	1.82924
6.71523	2.60307
10.4696	1.84396
8.31343	1.02337
12.7105	2.27975
9.13488	2.27542
6.47631	-1.93729
4.72356	0.913753
-5.04948	-3.58995
6.34776	0.93728
8.5468	-1.17239
11.4902	2.29937
10.2368	1.03608
10.6346	-0.508913
9.86173	0.637144
10.29	0.617661
10.9126	1.39232
1.46816	1.917
9.86007	2.97294
7.63141	1.94203
9.18785	3.35106
8.07771	2.83955
9.71308	3.77277
10.9665	-0.394142
8.48516	2.07166
8.59687	3.65742
7.23978	2.00953
5.98669	2.59931
6.41023	1.38445
8.26173	5.27053
8.23678	3.26484
8.35698	-0.33087
8.19634	-1.65967
13.5627	-1.08481
9.42169	-0.225857
5.95091	-0.0572302
8.80475	3.62878
11.275	3.14664
-10.1816	-2.6106
11.1808	1.93713
8.59467	-2.00559
3.84099	1.91256
8.71143	0.645855
9.90994	1.51597
12.8057	1.03486
10.8687	1.9156
7.95009	-1.06242
4.44549	1.85032
10.42	2.25825
6.13132	-2.17075
8.21152	3.12797
11.419	3.32205
7.72	1.94008
8.32374	4.49088
10.3408	2.01818
13.6373	1.80272
8.57702	1.0407
7.24837	-0.777711
7.50268	1.6267
10.6282	1.42575
13.268	-0.249278
10.8094	2.06433
11.8543	3.27145
6.45822	1.41811
12.9294	2.90557
12.0693	2.49934
11.7114	0.12547
10.9533	2.86364
-9.32958	-2.07824
7.00101	-1.28508
6.77764	1.47919
10.4937	2.82429
11.2309	1.74095
1.42287	2.48309
13.5438	3.60105
12.1929	1.39171
7.92699	-0.820482
6.52424	4.04773
7.69568	-1.6933
5.59194	0.256082
8.95412	2.33322
6.80382	2.58609
7.73597	3.0943
6.06648	-0.172959
10.7694	3.47587
11.739	1.74059
11.8892	3.23309
9.40429	-0.364418
7.87852	-0.622896
7.14665	-0.392376
6.18146	-1.49888
10.1844	1.89725
8.86427	2.1848
9.73246	2.23678
2.69652	0.055817
10.3999	0.548085
8.26046	2.39933
-9.7726	-4.99812
12.0704	2.29278
9.98309	3.56981
6.61787	-0.794367
7.78663	1.21612
4.44591	1.47364
4.65413	-1.06854
5.47098	-1.2514
9.91004	2.68001
10.6513	2.79112
4.93775	0.926358
9.75429	2.32884
5.31164	-1.11901
6.04091	1.49115
8.81962	2.46692
7.83574	4.5628
10.5232	1.32203
9.52183	3.30124
7.14029	1.27411
9.24251	3.35326
10.4801	2.88378
11.3382	3.37313
10.6691	2.00944
9.58758	1.00599
10.4914	2.35574
10.711	2.11921
5.48312	-0.254788
10.4224	0.0399177
11.8066	1.52285
10.5014	3.30159
11.6803	2.51011
11.4057	0.647211
4.34627	2.23957
5.49507	3.80721
10.1007	1.50932
-11.8241	-4.47456
7.33195	1.38032
8.84098	0.711865
8.48298	3.16072
11.4767	1.83507
11.1687	3.88595
8.52801	0.354818
8.19089	3.73906
5.02638	1.1519
0.621278	-2.7595
7.41274	-2.56745
11.443	-0.125848
8.5451	1.40301
8.59576	-0.24729
10.8332	0.637278
9.70753	4.62564
5.23817	0.93678
8.80464	2.25388
7.54447	0.274586
6.97843	1.61112
-9.96675	-2.694
8.57682	2.30038
6.2689	3.72074
8.28854	3.59207
6.87797	1.59337
7.4821	-0.594322
3.26026	0.00763584
5.75126	2.91253
11.2688	1.86872
10.6751	4.25268
8.93355	5.15936
11.2626	5.28634
4.9484	0.568131
10.4315	2.08954
-4.882	-3.38587
4.66292	0.832498
6.88876	2.53443
8.59482	3.06026
13.0437	-0.00598092
6.5834	-2.03594
10.622	1.74822
10.2855	3.77379
11.3576	5.07683
9.43988	1.8967
10.4282	-0.706987
5.25636	2.7288
11.0543	4.39476
9.19229	0.681594
8.14887	2.08175
7.01426	1.26509
8.19184	3.42966
8.40084	1.10637
7.93801	3.64618
5.68076	3.20646
10.7483	5.0208
7.2105	1.54745
9.28763	1.38289
8.7507	1.06747
8.39536	3.08358
10.3488	1.36416
9.32147	4.51851
11.209	6.59165
7.4257	0.806962
8.50288	-0.0668252
7.94113	-0.142082
7.81916	3.60646
9.20554	2.407
7.47568	2.82055
10.2977	2.0391
6.02856	2.4253
12.0158	3.16426
-10.8071	-5.11367
7.8689	1.28436
7.44981	6.75406
10.5187	6.21183
8.89334	3.94556
10.3251	2.54959
9.06649	2.904
7.58717	4.6676
7.33196	1.29495
8.6587	1.91803
1.52273	-2.39484
11.3491	1.41611
-6.47717	-3.33033
9.98187	-0.340256
3.77922	-0.445323
8.74898	4.0215
7.70303	-0.0236631
13.1448	2.76648
9.56225	2.94747
10.62	1.23336
5.63811	1.15871
10.9284	3.04684
12.8466	0.685511
6.42145	-2.88201
9.13268	2.98544
9.75579	1.87994
9.62578	3.58708
9.73778	3.03472
9.40188	3.07655
9.23557	-1.72362
5.75477	2.25312
6.92537	-1.30554
9.41941	2.06473
5.08388	1.43991
7.27557	1.26498
7.20943	-0.640375
10.9007	0.0313124
10.8727	3.8039
7.52022	4.16642
7.2882	4.27346
8.82356	6.66749
10.4929	3.42227
10.0559	3.00393
8.2048	-0.0179856
11.7956	1.23692
8.74158	1.79527
8.11955	2.17665
4.90578	1.1359
5.38706	1.40751
9.32025	1.09865
10.6502	2.73773
9.53972	0.79376
7.88376	4.35182
6.02422	2.20792
6.49187	1.46877
7.91256	4.1801
8.24286	2.27668
2.98738	2.20751
7.12228	1.62317
11.5889	0.233167
14.3064	0.91532
10.7578	-0.333252
12.713	2.14503
-6.63277	-3.40888
12.0274	5.04833
11.7118	1.51755
7.8948	1.30717
10.3902	1.64759
8.72206	0.693952
11.9302	1.96213
11.313	3.0161
9.86736	0.43393
11.4357	0.466125
13.8244	5.38214
4.97435	2.69391
5.9951	0.889203
12.7752	2.33279
8.80862	1.52244
6.76389	2.47809
9.16087	-0.681727
10.4014	1.69161
8.81867	-0.315926
12.053	3.14765
8.5229	2.74197
8.11355	3.21898
9.90012	0.995997
8.92912	5.99336
10.0031	-0.707482
13.2176	2.48136
6.45682	1.7886
10.0529	1.25205
6.50212	-0.451597
12.9494	-0.279083
10.6144	1.36993
1.614	0.168968
9.87792	1.85133
10.3211	2.59216
8.80046	-0.65409
11.2448	-0.113959
13.4179	2.28953
5.68783	1.41984
1.32787	1.53599
9.19847	3.27188
15.6138	-1.80719
7.32298	1.10077
8.58533	3.16865
10.632	2.12017
10.9054	1.19602
9.53303	0.117354
-3.04727	-4.55936
10.8724	2.45455
11.5081	0.522045
8.11428	0.380869
4.27462	-2.25659
13.745	2.05258
10.3582	-1.45835
-6.05367	-1.62392
6.00579	1.68422
9.30574	3.07837
10.4848	5.15702
9.1539	0.0589217
10.2364	2.58572
8.06259	1.03837
8.6366	2.52752
9.60012	1.95413
6.59314	2.48845
8.10279	1.44724
8.41429	2.83126
7.47237	4.03707
7.59063	1.73481
7.55171	1.88748
8.78746	0.516213
10.0754	3.08961
11.6495	4.29046
10.4088	3.38157
8.46253	2.35189
8.36988	5.87914
7.44729	1.1368
8.04279	5.11836
6.20744	-1.57501
12.6817	2.76795
6.02702	0.935029
8.98243	2.48114
7.24411	0.847294
6.25539	-0.642151
9.64451	-0.66912
10.6604	-1.59839
11.421	5.22255
10.6909	2.81223
-2.30754	-2.62317
6.00604	-1.85908
8.36943	-0.312135
10.8927	2.82842
9.34767	3.49295
-3.50665	-0.431344
10.0197	3.37184
7.23187	0.646344
11.3422	5.29716
10.0666	2.04896
10.4567	1.99899
9.81495	1.60731
7.98695	-0.391249
-1.12033	2.43459
8.14627	-0.307108
11.213	3.03514
-6.51063	-3.44449
9.29568	2.59883
10.9134	0.424136
7.5577	-0.248349
13.2747	2.83583
12.8129	1.68316
4.41271	0.259053
9.38388	1.14712
11.4787	-0.208924
10.0457	2.03858
10.2939	1.61313
5.43938	3.02012
12.9178	0.695505
9.51537	-0.148316
8.38021	2.07879
10.9927	-0.199681
8.11357	1.76997
8.36107	1.31114
10.5452	3.83559
10.2979	-1.03158
10.1786	4.88619
12.4701	5.17708
7.99241	0.53027
5.69942	2.06985
7.41421	5.28285
13.6189	3.47133
6.85167	1.73032
12.3544	1.30935
3.46983	0.823586
-9.02984	-4.02512
9.25785	0.789581
-3.24936	-0.0243437
11.2424	-0.905628
11.8411	2.18668
12.3091	2.87842
9.50523	2.2634
7.61441	4.22674
7.69406	2.24127
4.95753	1.00562
11.7996	-0.0873013
8.26709	4.24499
10.1922	3.83222
9.33793	0.89985
-6.27053	-2.45135
11.9128	3.33282
6.45148	1.71843
9.25961	1.8363
5.12424	-1.93885
7.85789	2.5051
9.71056	3.13836
7.83914	0.620671
7.4813	0.861894
8.66018	5.21294
10.3579	4.30317
7.98499	3.30714
4.64915	2.24
11.4952	1.70568
8.7472	0.6826
10.5428	2.89731
4.59813	3.74204
7.79315	1.73847
6.877	1.24041
9.7806	1.51285
9.07363	2.13366
8.41001	-1.63604
6.71471	0.678106
9.21985	-0.666235
9.26785	1.39159
-11.5131	-5.16072
5.79758	0.0307643
10.409	1.52308
11.2626	1.54688
10.0872	3.24108
10.2405	1.32058
9.04581	2.54012
3.77557	0.0139678
9.96818	4.61362
8.04334	3.2656
10.8212	0.0659919
7.42968	2.31859
5.9524	1.41319
8.56276	-0.844732
8.58734	2.83904
6.09109	0.982104
10.7646	2.83962
5.17327	3.50632
10.4709	2.33533
7.0953	0.477565
3.29227	0.937223
4.46052	2.74691
-12.1676	-1.91635
3.30365	-0.00362419
8.91137	3.16314
5.18246	-1.04344
9.52664	0.745085
-8.17647	-1.99137
9.80733	-0.72321
10.0693	0.939651
10.0233	3.2484
6.95514	1.14405
7.51554	0.622703
-7.48251	-5.75104
9.92981	-0.0119561
13.7705	1.88752
11.4306	-0.53193
7.02065	1.59802
6.91174	2.11754
-5.44547	-2.48632
6.6836	1.45917
13.4103	4.68466
6.85869	1.16149
10.0358	-1.14541
11.7908	3.54183
6.6034	2.20813
5.9924	1.39812
9.03631	2.57719
5.73037	0.889218
8.31574	1.39775
8.7496	1.48604
8.8826	2.21458
10.6596	-0.619774
8.67223	3.83618
5.04943	0.669183
4.74183	0.540219
13.2067	1.99506
5.79374	2.43113
9.39154	1.1811
12.2041	2.6742
5.482	1.77895
5.1931	0.250841
12.09	-0.11128
8.79831	1.68333
10.7086	1.7117
10.4862	2.2041
9.34418	-0.25369
9.93231	4.23016
11.4097	2.33828
6.6811	1.891
10.5256	2.51227
9.97142	3.2511
6.68871	2.34456
8.59471	3.9879
8.03698	2.32136
9.77545	-0.0803877
8.09944	-0.619322
4.58116	2.53528
6.25105	0.882792
5.58476	0.574183
10.7587	4.2931
7.09869	1.01275
7.90125	2.05756
6.19623	1.34392
0.147309	1.83986
11.9845	2.2739
11.3142	1.68764
14.3846	2.08634
5.30816	1.72304
10.2944	3.57335
16.2707	2.28809
7.10083	3.48525
8.98533	-0.116863
8.28249	4.99549
13.6274	1.9424
14.499	2.55285
3.7713	2.37402
8.1436	0.525197
7.00218	0.412355
9.67033	2.08334
-10.2909	-3.3248
10.8912	1.19327
8.43415	4.04968
11.1052	2.10948
9.88443	0.475698
6.72849	2.30943
10.4389	1.18236
10.3508	2.64562
9.59143	2.31033
6.55577	1.62947
10.7365	0.4046
10.8634	-1.79339
10.9351	0.610221
10.0075	1.45849
11.7942	1.33214
6.0177	2.87873
5.23603	1.04279
10.9312	0.0669914
11.035	0.687166
5.1818	-0.966831
6.97162	3.03416
10.2605	2.73086
9.83901	2.11785
9.60571	3.00921
10.5766	3.32109
-12.2415	-4.34114
10.3431	0.788396
12.0158	1.43434
8.02621	2.84959
10.1687	3.10482
6.33645	2.68576
7.1225	4.66204
8.64517	0.39046
6.43988	-1.34353
5.87467	-0.769397
10.6822	-0.22795
0.428727	-0.47053
9.3322	2.82183
12.7034	1.74797
8.60548	0.521684
9.00507	3.08273
8.50758	-0.0799664
10.0265	3.07905
11.899	0.766246
14.4732	3.07733
6.47663	0.978371
14.5409	1.32921
4.17344	1.01843
10.837	1.83535
11.9703	1.63529
8.85355	-0.317416
7.91554	0.162156
3.23133	1.65062
11.1051	2.48212
9.35843	2.05148
7.66933	1.91938
6.66209	1.13412
9.03415	1.74909
10.7553	2.55696
6.466	-0.462342
11.0923	2.67078
11.6634	2.88727
11.0778	2.24354
5.41825	1.57757
1.96771	-1.42399
7.83969	0.980127
8.57202	1.03812
8.853	-1.09595
10.3335	1.01766
9.18607	-1.37587
11.1146	3.42549
10.0264	3.97484
9.35789	3.2091
-3.6584	1.70758
11.2297	1.37098
0.506645	-0.247496
11.5566	6.40661
8.98232	-0.72587
8.95869	3.49628
7.37039	-0.870216
9.06866	3.66
6.84163	2.35679
9.66136	0.29306
14.0755	0.631835
-14.1256	-4.43535
7.53979	1.79544
1.15277	0.340469
11.0833	2.34677
9.53006	1.2896
8.60525	3.59328
8.36468	-0.971007
10.6133	3.9446
11.5921	4.28818
10.3075	0.195915
5.42306	-0.592276
12.9519	2.8868
13.2676	2.96275
11.8243	5.99213
9.45315	0.772099
7.5609	2.15018
5.30869	2.29764
12.054	0.390309
7.81542	2.28293
8.42548	1.06085
5.31168	-0.511839
10.9645	3.87114
11.9771	3.5714
11.1319	4.08068
10.0638	1.90993
10.4865	5.83473
7.99205	1.23784
12.1631	4.74324
-10.6748	-3.16173
9.32007	3.77995
6.79673	0.888496
5.35655	0.149823
8.16451	0.815348
10.7524	3.83397
6.5813	0.0500653
11.028	4.2065
11.5694	4.03743
10.5594	1.13529
10.5932	1.38187
9.61299	2.30962
-6.56208	-3.07992
0.628529	2.82526
3.78512	-0.128641
10.1856	2.64807
11.2279	6.59721
7.01789	1.83027
8.25686	2.92625
7.59106	2.53909
10.7338	1.66903
8.87416	2.39907
12.2406	3.50215
10.7216	4.31728
10.7316	4.03391
7.46908	3.86984
12.1752	0.899202
9.52163	0.996028
11.4505	2.08025
7.87354	1.42907
9.19437	4.4922
9.59655	2.82545
14.3682	3.06327
9.54536	1.35199
9.82814	5.34247
8.73642	0.998112
10.5618	2.21212
3.00792	4.68514
11.2264	4.76634
8.0902	-2.04451
9.94642	5.41156
7.66904	2.16078
6.06311	1.33466
8.29908	-1.62553
9.94457	2.48241
1.70411	-1.51972
10.9561	4.08225
13.1681	4.69805
10.6086	3.41746
7.93563	-0.489309
7.78466	0.698766
9.50494	2.08909
11.7092	3.22595
7.76831	2.75041
9.16668	3.03073
11.7168	0.477805
10.2571	2.02245
8.37338	3.16725
11.9595	2.26126
11.6103	0.416015
10.7362	-0.527144
12.0011	0.490012
8.05278	1.20841
8.98166	2.10875
13.0587	1.54548
10.0075	3.21758
8.34439	-1.78286
10.9709	4.6575
4.95898	0.841513
7.6615	-0.802802
6.01033	2.42079
9.97204	1.74412
9.94561	-0.349347
9.00508	4.77594
11.019	2.0534
11.276	4.25508
10.247	2.2972
9.18483	0.541688
5.42428	0.967457
14.008	1.33908
9.09149	3.22025
9.89736	2.65526
7.98289	4.39597
9.07415	4.66515
10.4267	2.0546
7.27198	0.908678
9.16026	2.74692
7.92854	2.85021
9.71917	1.5333
13.0832	0.591725
7.75884	3.38122
6.99858	0.730498
11.7716	0.307886
9.85962	3.0287
9.98968	6.05549
12.6701	4.24208
9.41973	0.913668
16.0495	4.67531
10.9485	4.60496
11.9849	4.53758
8.18591	-0.189681
10.3082	2.31215
11.5812	5.3001
7.97872	2.99151
5.09803	-1.42655
12.7042	3.35754
6.92731	4.36566
11.0611	1.00722
6.12485	1.06045
7.24631	0.187919
11.2685	3.05555
10.2047	1.52411
12.1099	1.65806
-7.65334	0.050912
10.5171	-1.31035
11.7848	1.2871
8.79684	2.73868
9.65786	3.14507
8.838	1.46962
13.7775	3.46005
9.60359	6.81602
4.01563	1.31964
13.5718	1.78248
11.8889	2.64366
9.70944	2.76025
9.56013	1.18851
7.07326	-2.20757
9.43745	1.20577
8.09327	1.56025
8.67002	2.278
9.47603	4.82714
9.82078	1.50853
13.7125	1.82743
8.97339	1.67494
10.1467	1.5232
8.40144	1.08552
7.45346	1.30514
6.33923	2.00548
8.67258	-0.841321
6.7838	0.96764
11.8896	1.92806
11.8263	1.99651
9.0717	1.57707
4.42974	-0.804868
-9.31599	-2.81631
9.13607	3.77627
12.0834	3.55587
-0.13508	-1.33291
10.1351	3.83388
6.77164	1.17803
9.58928	0.345563
9.78192	1.35869
8.44169	6.23049
9.09141	2.4093
15.45	3.62953
8.12152	2.56223
8.79472	1.61255
10.0177	2.24624
8.66366	2.45576
1.76941	-0.592014
4.21796	4.91501
12.0818	4.49341
12.4785	3.1573
8.9046	4.4593
10.6358	2.45234
7.92528	4.41916
7.07059	2.66127
7.29724	-2.04612
7.81098	4.46671
7.39005	-0.795677
8.83307	0.735586
-7.04701	-3.78017
10.867	0.504834
10.347	-0.517082
0.62487	0.730796
6.33208	3.84579
7.83677	5.2317
11.1164	3.2643
5.16167	0.924092
11.2155	2.09198
10.0866	3.23168
8.02385	3.51257
6.07833	0.67743
-11.6492	-4.70089
5.37456	2.39164
9.79976	1.78433
11.6991	3.90496
14.3129	0.99646
8.45489	0.902928
9.74183	4.00799
7.96334	-0.972146
7.98281	2.1665
8.38729	1.23038
11.2628	4.58103
7.76459	3.33161
6.93575	1.45617
11.1387	2.09999
3.65118	-0.16201
9.76784	0.0447849
5.41521	-2.74481
9.38639	3.58677
7.8048	2.43253
9.47724	5.05357
7.82142	3.78401
-12.1249	-4.50866
12.9962	1.25249
8.50036	1.46455
3.37536	0.818982
8.81781	5.28496
9.48574	6.774
13.6097	0.409425
8.00633	0.482289
13.3189	5.15632
11.3626	3.84133
6.69513	1.0908
6.18916	1.08134
-4.90426	-2.58264
9.88015	2.95514
10.0042	1.06748
8.20099	-1.31321
8.7876	1.7505
13.5614	0.834267
12.4386	2.02294
10.7559	3.24464
12.6393	3.7674
11.3513	-2.90216
3.77454	0.952318
7.97901	0.849927
12.6131	2.51805
-8.7298	-3.79752
13.1378	-0.461914
-10.2282	-1.89168
6.29792	1.15282
10.5708	3.26192
9.26926	0.846728
9.37357	1.46728
12.0106	2.50635
4.5786	2.93839
5.9822	0.471522
-9.36125	-2.7871
9.97986	1.197
9.37247	0.959114
8.64526	2.51229
8.02111	0.841726
10.9598	1.59202
-9.21857	-3.06836
11.5995	0.99213
6.99564	0.551151
9.28277	1.51287
9.33318	4.15601
9.69486	2.30896
11.1369	4.13514
9.89885	1.79927
10.9931	2.27727
7.22246	2.3458
8.92606	-0.0271379
13.0664	3.12826
10.6561	-0.340649
11.0428	4.56621
9.34617	4.66894
6.99498	1.31356
10.3676	3.72346
8.45445	3.35743
2.1987	0.626474
6.35857	6.72384
9.56929	0.449586
13.1045	2.53138
10.0305	-0.815101
9.29693	3.10559
11.8991	2.78512
12.7365	1.32035
10.0216	3.51697
10.6662	1.75921
-6.54196	-4.92608
9.03704	0.567403
10.4235	4.53731
9.60196	4.092
12.0882	4.25179
6.95175	1.34886
12.8792	5.57336
7.15283	2.41592
9.86521	2.11371
10.9303	0.919931
10.386	0.684011
-2.70317	-2.34617
9.17697	0.281295
7.5088	-0.0961124
3.03859	3.03109
9.50849	1.05972
11.3764	4.94485
9.91327	0.244294
13.2884	2.40367
11.8886	2.72421
5.66734	0.514304
12.1363	1.62234
12.0403	1.67696
12.8962	4.29513
9.13667	2.48091
10.4267	0.435648
7.45493	3.68867
11.9868	2.99555
9.91205	4.14154
11.8263	3.92859
10.6256	2.21976
-0.00460061	0.102936
8.82774	0.551856
-9.23658	-4.00069
11.1944	1.65051
12.3782	0.436287
6.82083	0.148503
8.39955	-2.0017
12.5094	7.4316
6.72126	-0.396068
5.87158	-2.21607
12.0374	2.60781
6.86046	1.37997
7.96033	0.646983
9.28415	2.99281
5.20361	0.865097
8.99819	2.34575
8.17127	3.53361
5.52194	-1.39133
11.8711	3.85406
11.7	4.87437
11.2456	3.55886
7.36615	1.7834
9.8707	1.45101
9.96161	4.10818
9.98816	-0.195825
12.1314	4.35884
11.2557	6.27303
11.9713	2.13855
10.2168	8.29315
13.8546	3.26836
8.9272	5.21655
10.7066	0.56278
12.0347	5.38563
12.1182	1.01127
11.9052	5.65349
6.80681	-1.12538
11.1093	3.04983
11.4287	3.54011
11.4568	1.85193
12.2339	3.03645
8.7886	2.39064
12.0628	4.22596
11.7872	2.11773
6.82897	0.0386426
10.5397	2.39979
13.0742	0.326827
10.7685	0.505897
9.39005	3.44078
10.2646	1.44381
7.1418	2.47517
7.68847	1.86562
5.76814	-1.29645
7.8998	-1.31925
6.71559	2.99898
12.0128	1.40852
12.7491	3.50464
9.41933	3.73309
2.87817	4.60509
4.16996	1.23571
-4.24582	-2.16134
5.62768	0.185341
4.92753	1.62608
10.5576	1.91621
8.08648	5.72784
6.45271	0.135128
12.9788	4.37935
10.4387	2.07176
8.73194	2.26336
11.4546	-0.668258
8.88205	-0.782847
5.68663	0.0319341
9.72197	3.8799
7.4067	3.86356
10.5682	1.39167
10.2197	3.15762
7.44632	-1.71688
5.25673	1.52701
9.53642	-1.69582
2.03068	-0.435682
10.5918	1.29173
10.8529	6.6455
12.3145	2.78896
-6.86292	-2.75931
11.7032	3.90453
13.0779	0.448132
14.979	3.07029
10.8611	5.63819
8.20188	2.58615
10.3397	1.3323
7.70077	1.45327
7.10183	3.47179
8.84237	3.04445
2.6685	-0.890272
8.09894	-2.02729
-10.5221	-3.83279
9.16876	2.52922
11.4062	0.00296089
10.5466	3.13535
9.89329	5.99598
12.7688	1.49336
6.14661	0.438778
-8.59991	-3.72958
12.2763	2.0003
9.34875	0.775057
8.8085	1.7762
11.7253	1.12016
9.9404	0.891304
5.25075	-0.157727
6.17541	0.189191
11.3205	4.70159
12.3412	2.56357
8.43461	0.140667
11.4312	4.64145
12.2186	1.3979
10.1828	0.381425
10.2356	3.92442
12.9838	-0.0608456
-8.29863	-2.30332
9.42109	2.87173
9.17271	6.59736
9.28388	4.9464
5.95972	2.67243
8.87674	0.973621
-0.698892	-0.660295
10.4724	0.568654
8.85006	4.4434
11.1611	3.59439
-8.65618	-1.53874
8.50578	4.28192
9.46096	4.67724
8.47922	0.750372
7.43458	0.347235
9.9907	2.34334
11.8861	0.0734473
11.6213	1.87393
8.9201	2.94968
6.94297	-1.04043
9.45114	-1.08699
10.8007	1.887
-10.5694	-3.00106
9.11409	2.32214
9.30225	-2.02184
9.72942	1.27739
5.93539	3.31784
8.53344	1.99839
2.36365	-0.109445
6.9832	3.30145
11.5203	4.44163
8.2231	4.0016
10.5954	1.25345
11.4146	2.94782
12.3022	2.67501
10.4421	2.35021
12.1292	2.38538
13.4121	-3.15418
8.22074	2.09655
7.56596	-0.304777
9.49481	5.14629
13.138	2.11299
8.16186	2.94501
10.8186	1.35084
9.5254	3.55843
6.62091	1.33352
7.74245	0.3127
9.27747	-0.246558
11.757	2.49559
10.2045	2.80478
6.73927	2.21752
8.59237	2.76303
11.7846	0.245127
8.72802	2.49107
10.0886	-1.65706
8.48126	5.42089
4.98911	0.575892
7.88423	0.668399
-7.14058	-3.31256
10.8115	0.474855
7.7391	1.40566
9.39518	6.28624
8.40813	3.30484
9.6696	2.07222
9.93491	3.34903
6.51403	3.08084
6.86369	3.77131
4.98491	2.5272
8.89666	2.79784
12.8492	4.06206
10.1967	2.41236
6.88302	0.968171
8.79244	2.07359
-7.82988	-0.815978
8.90071	3.31127
11.4991	-1.24047
8.98564	0.0680454
8.36396	0.194093
2.97399	-1.07952
12.7204	2.48405
10.0569	4.25226
-9.04831	-3.58088
8.18437	-0.469702
12.2039	3.41158
12.0645	-0.534824
7.68293	1.65013
7.61745	1.09184
12.945	4.06102
10.7248	2.00952
6.01988	4.40081
12.1714	0.0130543
6.3149	-1.25088
4.94949	2.49482
12.429	3.22261
7.80988	1.55692
6.64586	3.8076
9.82232	-0.655187
9.03962	5.61579
4.77385	1.08859
11.3926	3.06324
9.11093	3.14633
5.68415	3.1721
-11.5138	-4.84837
10.0073	-1.11525
13.9098	2.43799
11.7806	1.49038
10.2864	0.97252
10.1514	0.372698
8.22082	0.137609
9.94883	2.54956
8.09349	4.39987
9.47771	4.13809
12.812	0.968594
10.8899	1.06282
9.00044	2.24232
12.3796	5.05276
10.7898	2.39042
12.3259	2.45024
9.26326	-0.0354177
11.5336	4.13246
9.4162	-1.80652
6.58096	4.85179
8.90705	-1.06148
-9.52206	-3.84118
9.78514	2.55792
6.15825	-1.90933
9.66269	0.676717
7.96742	0.603351
6.77166	3.02605
8.1685	3.15555
12.1123	1.36667
7.71925	4.5004
6.98539	2.82733
12.3458	-0.518432
6.15633	-0.117516
6.26832	-1.49681
9.23197	2.28324
9.83114	0.60994
9.27685	-0.729383
6.68519	0.165316
6.36252	3.1775
11.2539	2.62459
10.0265	1.95157
9.3947	-0.472224
4.30696	1.57826
6.12777	2.06097
4.60037	-0.43486
9.4795	4.10287
8.69086	2.17887
9.94869	-1.0562
7.43108	2.26357
5.92677	1.03925
10.0231	1.91839
5.88314	0.149171
7.5753	1.91661
12.3237	0.384314
14.6833	1.00079
8.22775	0.75818
11.423	6.28151
5.4861	0.189796
3.50405	0.639714
6.32633	3.95459
11.7222	-0.160399
11.4857	0.523724
10.0763	-0.912559
12.2144	-1.22432
10.2142	3.24889
9.77507	0.123246
9.27509	2.38068
8.68378	-0.37692
-9.9377	-4.0083
12.1306	3.39358
6.96342	-0.118955
10.9495	-0.541076
3.88516	-0.557147
6.2451	-1.10051
9.16458	0.409332
7.87915	4.26752
7.7166	4.57292
6.04295	5.0056
9.88764	-0.687305
7.98365	4.28445
9.18282	-0.152475
7.63013	2.20339
5.31228	1.39695
3.69963	-0.991436
9.60342	2.67982
5.50636	1.29869
10.3315	3.50964
9.21159	-0.411617
12.6789	3.0938
7.00219	0.656404
12.1605	2.83731
7.61185	3.40122
11.3146	2.60559
9.57542	0.703797
9.82357	1.79792
8.52987	0.232972
9.4226	0.946602
8.77209	1.90955
10.1438	1.29213
8.24591	0.734757
10.9331	0.291636
11.1527	4.71172
9.82085	2.73252
5.71654	-1.68346
9.11144	3.53997
9.47164	3.74055
6.5713	-0.886776
4.72842	-3.03556
4.19657	0.288818
9.99513	-1.67153
-1.65081	-3.42692
-10.2931	-4.33583
6.47913	0.466146
7.71439	5.71047
4.83307	2.63607
6.21868	2.98908
9.44923	1.30387
10.2007	2.37537
8.16831	1.17711
12.1881	3.73224
12.8611	3.18778
-4.03263	1.50263
12.59	4.82762
5.17478	3.4089
11.5931	1.31818
7.73162	-0.729505
11.7085	-1.24185
0.715454	0.145748
10.7246	0.0353738
11.0676	2.61835
5.10378	4.21101
7.59336	-2.94642
10.6626	3.23081
8.69029	4.66175
7.43327	3.99971
6.27898	-3.154
7.83135	4.63257
11.862	6.35516
7.40783	1.32357
9.02295	2.79306
8.05302	0.754462
10.1553	0.496351
8.44024	2.28839
11.4995	1.64221
8.5538	2.07091
12.622	1.23945
9.49087	0.110483
11.0497	3.34619
10.561	4.67164
8.43854	1.45247
8.87625	1.20456
7.36586	-0.669102
9.86197	7.75887
8.70015	1.79199
7.93214	-0.51502
10.0816	4.81109
11.5923	0.342113
9.56087	3.87255
10.3023	5.01027
8.45772	3.25747
7.49684	-0.608727
9.8464	0.715932
9.12559	2.47258
10.9904	4.07495
9.99382	0.838492
10.7002	3.38048
10.96	2.36434
9.7752	-1.20979
7.14375	2.36193
10.9174	4.55749
6.51694	2.82111
10.3384	4.27945
8.72616	3.18121
3.42193	3.00909
9.05154	0.354907
9.84843	1.90547
9.71569	3.27106
10.9072	4.94454
11.2905	5.4399
9.06948	4.5804
12.0248	-2.1296
10.2763	0.287605
10.8703	5.14689
7.50731	3.86941
11.6718	2.97723
-7.02809	-1.9552
3.50118	0.208813
7.72621	0.280583
10.9846	2.12353
5.28285	-0.49412
12.6244	1.39613
9.0358	-0.172086
8.88013	-0.95292
12.4654	2.80787
11.4804	2.5849
10.2644	1.61193
9.53466	2.50524
7.77773	1.7917
8.75628	2.46344
6.79647	-0.814343
7.12096	3.57207
9.00768	-2.1197
9.04019	4.96131
7.96235	0.569529
9.62061	0.183998
11.2613	1.40274
8.54769	3.18771
10.3526	2.9495
10.7264	-0.25108
8.97146	1.55507
10.8063	3.23282
12.8643	2.13494
11.0777	3.01291
8.54257	0.383546
9.58731	3.62726
7.38363	3.74068
12.1774	2.13951
10.9656	3.86413
10.8112	1.11162
9.61486	3.47375
9.79731	2.36245
5.67307	-2.2705
7.4559	0.055019
8.60069	0.174389
7.36076	-1.49525
6.24461	0.105402
8.70972	4.59218
7.3987	-1.2546
8.5845	1.06385
11.1138	0.288939
-2.58164	-2.18747
4.02741	-0.654308
7.03525	-1.63869
8.17829	-1.19481
10.4264	1.18528
10.8495	3.37247
-9.17279	-3.40666
6.67195	2.86425
5.4107	1.21445
8.19321	2.84581
10.2686	3.79906
7.1893	6.27219
8.9274	1.6554
4.57747	0.527777
11.908	1.07166
7.18261	-0.571501
4.94815	1.39988
13.5624	3.89073
8.03045	1.50077
11.4841	2.11586
8.49449	2.73046
12.9122	4.06186
4.59027	1.89143
9.40853	1.25389
11.2551	1.95472
7.97272	0.497001
7.21313	0.163599
9.7104	1.21112
9.40555	3.59657
11.125	4.28409
6.35614	3.6639
7.52775	1.84184
10.7606	1.49678
9.54637	0.872818
7.14189	5.70384
2.14469	-0.0232914
7.77802	4.25146
6.81021	2.81188
8.74346	-0.318123
9.24245	0.6146
4.25466	0.180569
10.2157	0.64497
8.98776	2.33739
-7.56911	-2.22822
8.29928	0.652176
3.75808	-0.0136333
11.7031	1.1316
2.95447	3.26472
8.96025	1.31126
4.58173	3.24154
9.32032	0.0395611
10.9565	3.28668
6.6314	4.03293
4.12509	2.52186
5.73564	2.84487
6.35338	0.620981
9.57213	1.144
10.2558	4.38304
11.2428	2.5034
9.90166	1.01173
6.5675	0.996816
4.47309	-2.13091
8.44974	-0.702834
-10.0524	-3.0781
8.43936	-0.422183
11.9116	1.59614
7.89054	1.6592
8.5575	2.22108
9.60388	1.80394
9.66077	1.62272
10.429	0.157391
6.22299	0.714934
2.09177	1.71328
9.94085	-0.286508
12.21	5.80047
4.83143	1.30069
11.3161	2.13098
12.7779	3.13836
12.6996	5.21073
8.33736	5.29021
10.7343	2.93451
10.2468	4.67708
12.8389	4.07476
8.21625	2.15508
7.42309	4.20677
9.12545	4.20994
6.9853	0.252739
7.65494	1.33537
10.8976	1.76823
9.96273	2.29321
8.19413	-0.89723
11.21	2.66929
7.31639	2.10135
7.70826	1.85512
11.2578	2.25749
5.90026	2.19396
6.60934	1.40578
8.86174	2.61283
[truncated: 153 more rows]

## Sheet: Supplementary Fig.2l-2
Erythroid progenitor cells	C1q+ macrophages
4.28113	2.28231
-6.64779	-2.83858
5.12259	2.53817
6.69388	1.33055
1.03947	7.60799
3.82815	3.46509
4.02114	2.79332
3.23497	-0.91978
5.11724	1.4008
-0.135049	4.17964
5.26415	2.16446
3.28427	3.0942
5.76657	3.64245
8.10064	1.37876
5.82418	-0.338806
1.94098	0.769908
-3.0487	2.04735
2.77088	3.71229
2.74253	3.0418
4.5607	1.30963
4.16386	2.21433
2.42359	-1.32747
5.47326	1.71322
4.98442	1.95852
4.61166	2.71517
6.71461	0.194953
3.62661	-0.377631
5.14733	-1.97576
7.84574	-0.36446
5.59323	0.794384
1.79464	-0.371296
3.75558	0.475194
2.89511	-1.69231
2.27605	2.29354
5.73527	4.38101
3.80569	0.933003
1.15928	0.613443
5.7031	-1.26064
0.241534	3.28319
6.12562	0.43749
3.51816	0.640884
-8.01666	-0.678341
-6.68729	-4.06426
3.68927	2.52482
6.06076	2.54183
6.43553	-1.12455
4.78228	-0.887414
2.60711	2.8432
3.25047	1.28201
0.665972	4.60952
0.640506	4.88001
7.23696	0.664155
5.28364	2.33892
4.01269	2.43666
6.94037	1.07584
4.60966	4.6826
4.27487	1.36074
4.86961	2.24704
-7.66575	-3.06341
5.68687	2.87607
5.44966	5.29889
4.99869	0.945048
4.83314	2.30761
5.10584	2.60523
6.97176	2.91316
5.35781	3.15879
3.81719	5.37412
2.00148	3.28919
3.56993	1.83152
4.65674	3.51684
4.31652	4.48359
0.990637	2.77082
4.1281	2.96606
5.07904	2.70637
2.72566	-0.0253986
3.52076	0.875856
4.98682	2.1567
1.46762	-0.659988
2.48675	1.12009
1.49401	0.46351
5.90636	2.94715
4.84353	-1.61967
2.51671	3.65934
0.782787	1.51696
1.83921	0.780403
2.09533	2.52136
2.12526	4.10007
4.48008	0.537945
-3.36509	-0.507467
6.53147	0.819624
5.71346	4.76658
2.1879	2.85556
3.84151	0.430243
4.90492	3.65252
6.50339	0.634631
8.05336	3.13701
-6.52709	-2.09468
3.42842	4.68741
4.80982	-0.273209
-0.311663	-1.37402
3.26073	4.4642
5.57617	0.290983
7.92712	3.09971
6.03315	1.37044
4.87924	2.6868
7.9434	-0.468401
7.05315	1.01287
5.25126	2.25843
2.35794	4.69723
3.23015	2.07696
5.00607	2.08314
3.58351	1.6368
4.20856	0.625877
1.71048	0.0288712
2.16659	-1.61666
6.58035	1.82446
4.25368	4.71
0.729542	4.12899
2.27209	2.03789
2.94493	-0.54341
4.6126	3.43557
6.42143	3.36079
-5.08498	-2.61077
4.91283	2.84059
5.45319	1.2854
4.71962	4.66913
4.88671	2.70993
6.16849	4.5745
4.76365	1.5513
4.64685	1.19247
3.10981	5.13069
3.60047	-0.802844
0.945296	1.99717
4.19673	0.376503
7.62117	0.803335
3.96527	2.1957
6.28732	0.335552
4.76967	3.53994
5.99376	1.6176
4.93324	1.88804
4.87109	2.04301
4.25654	-2.1044
5.26134	1.54791
5.57511	1.3065
6.66647	2.64474
0.652653	2.10829
6.53555	0.450424
5.61404	3.29043
4.91538	2.67183
4.98059	2.54291
4.09612	3.88959
5.19502	1.62497
5.47336	4.89219
5.75535	0.791971
4.89928	0.612305
4.01954	-0.274826
2.90499	4.49688
4.8311	2.87196
0.958459	0.0332555
2.88332	1.47731
4.18029	3.83716
5.0341	2.14324
2.46111	2.91517
4.01663	-0.748045
2.30523	0.291786
7.28255	3.12758
3.44805	1.84058
6.34903	2.27487
3.91033	2.03533
5.42493	-0.689309
3.57676	2.98633
2.02735	5.02289
4.72487	2.78759
2.32655	2.40033
-6.69228	-3.85679
3.76673	3.47709
4.26492	4.09273
5.62914	0.461692
3.51452	2.31015
4.13899	2.97472
3.79736	1.74351
2.88332	1.82334
6.49059	-0.788366
4.61736	0.078138
5.30472	0.217502
2.7522	1.7041
4.59333	2.52435
5.4727	1.76131
-7.60596	-3.6465
8.78484	2.61894
-7.32641	-2.49297
2.07892	4.85208
4.74025	3.15404
6.06451	-0.0318219
3.43089	1.22132
5.0137	1.96519
6.3599	4.47158
3.33816	0.510387
7.47265	5.98675
2.98322	0.853851
2.88536	4.08183
6.43863	0.871871
4.99958	3.81361
8.33418	-0.0672701
6.54886	2.03293
-1.69829	-1.71894
4.45287	1.24394
5.37708	1.90066
3.42797	2.29569
-7.11874	-3.10653
4.18409	-2.02343
-7.19165	-2.55406
1.55428	3.18942
3.25711	2.45499
6.05917	2.61771
4.96097	4.38835
4.66981	5.40508
5.56454	1.96592
5.18984	-3.09304
2.95873	2.14483
3.36681	3.63622
4.78681	0.576929
0.97807	1.50565
7.24341	3.39601
3.85494	-0.394845
6.72806	0.129023
5.30011	3.37412
3.41923	2.53347
5.98302	1.12006
3.22281	1.05169
4.33678	2.77584
4.00274	2.08188
5.31036	4.76915
0.108989	2.81245
5.2609	4.60879
-6.95828	-3.32473
4.51345	1.27075
5.66733	4.69258
6.49966	2.08679
6.74316	1.20043
-7.85555	-4.32362
5.07246	3.70154
4.35431	1.55354
5.8561	4.39923
3.73584	2.23795
5.00168	0.979906
3.31742	3.00354
7.50856	1.4355
3.19292	0.914062
0.512256	0.939275
4.93539	3.92309
3.65678	-0.268806
5.57237	1.18483
6.09243	-1.76673
7.21806	2.33533
7.36284	1.61939
2.5442	2.63032
6.28095	2.64126
6.94544	1.81111
7.0842	1.78382
4.14513	4.97421
3.15872	3.05647
7.11419	0.284289
4.38971	2.91835
5.29809	0.678461
2.28097	2.22753
6.81952	1.11252
8.1797	2.79841
7.55146	2.06764
3.4774	2.71573
2.8455	1.82993
-4.79549	2.57581
5.74898	3.94369
4.91888	2.88478
3.36449	-0.0539119
8.37941	2.05716
4.86118	2.17396
2.07817	-0.099064
6.07247	5.45486
6.66495	2.75194
4.39085	4.25979
5.64816	5.51347
6.07446	2.49191
-6.90093	-3.53279
3.87516	0.760348
6.81159	3.41707
6.53105	2.96123
4.3059	3.40829
3.6663	3.80484
1.91494	1.80079
2.52065	3.47196
4.77751	6.45189
6.30401	1.41807
4.52671	1.21366
4.66003	-0.0381981
4.98068	2.25913
3.47821	-3.37436
1.28618	1.06663
6.5939	0.77663
4.72357	0.744839
-0.741948	2.20104
6.69966	3.79368
3.89162	-0.317809
3.57468	1.68609
-3.14626	-3.17826
3.13478	3.12271
7.15136	2.29812
2.91157	4.58065
4.26779	1.0942
5.23344	2.44822
7.51031	1.2967
6.0391	3.03074
5.7583	0.135335
2.90932	1.6928
8.1677	0.401822
5.05194	2.32481
4.1533	2.53639
3.7435	3.9546
1.96872	0.844904
2.35167	1.67121
2.80994	3.36962
4.84311	-0.754394
4.98075	0.47371
2.70351	0.382575
1.75532	3.69898
2.57278	1.72853
3.7973	4.32307
5.534	0.134451
5.56429	-2.40616
2.17152	2.99077
0.395715	-0.772126
5.20107	3.14024
0.502557	1.55293
4.94708	-0.574694
2.8858	0.639853
2.64912	0.426497
5.79594	6.13005
3.17836	-1.95391
2.89243	4.22562
0.602316	-1.46503
-8.22459	-4.65338
0.234755	2.24657
3.84834	5.48655
4.41417	5.36921
-4.94275	-3.58221
-0.578484	0.0504822
5.50657	0.286162
6.25479	1.21206
2.9871	0.927369
4.24477	0.511555
2.92044	0.117715
-9.28795	-3.08746
5.40019	-1.54237
7.61001	0.430051
4.03785	-0.263155
2.80406	-0.212485
2.13321	0.844351
5.50265	-0.533584
7.00312	0.502522
6.04877	-1.9095
4.09891	1.2041
5.63716	2.95807
4.95902	4.84672
4.60415	0.798966
3.52514	1.28196
0.826338	-0.478378
5.02503	2.62005
2.43116	2.56188
5.60601	4.32277
5.53287	1.70716
4.6014	4.76595
5.39554	1.59077
4.56808	1.58422
3.81768	1.27307
7.3639	0.687246
1.4666	2.92914
4.5862	2.04597
3.08235	-0.909591
7.18371	1.96838
5.15427	4.30833
4.50237	0.00177615
2.6477	-0.118212
5.58935	-1.08299
-7.14003	-2.98927
4.65267	2.88867
7.03648	-0.266396
2.90808	2.80131
3.10259	-0.120876
4.45763	1.30168
6.429	2.67828
1.55672	-0.0483776
1.57654	0.710865
2.28228	0.877793
5.57581	1.96997
3.64114	1.89685
5.87569	1.51269
4.87024	0.23923
3.50483	-0.393358
4.48557	0.885509
3.7458	1.23008
2.855	3.76736
8.06253	0.357557
1.25024	0.708951
-0.192193	1.72091
4.45579	0.365881
2.87418	3.0289
5.45381	-0.997295
3.4958	2.30043
0.420405	1.10623
4.61343	2.63821
5.81182	0.670077
0.353116	1.155
1.72867	2.29759
3.01372	1.06917
4.18726	-1.40508
4.91844	-0.50187
0.828275	-0.0497405
-0.13682	1.59546
3.59247	1.60133
3.2676	2.80375
5.64684	0.278318
4.43131	1.55448
7.67236	0.866989
4.24846	0.760915
-0.844703	1.96408
5.92207	3.95893
4.12886	1.96478
0.746078	5.07812
5.14524	3.66478
5.78136	-0.445446
5.05525	-1.71249
5.07524	1.92182
6.08868	2.96098
4.85711	1.69728
4.47496	1.82299
4.50096	4.04833
2.48048	1.77688
4.34498	2.57878
1.75972	1.82822
2.82865	3.154
4.30498	4.74915
5.02339	1.46204
-2.46834	-1.25843
6.50679	0.263976
4.5073	1.11792
6.08504	2.47758
3.41854	-0.157297
6.13285	2.97528
6.45072	0.408973
5.69485	3.42611
4.85933	1.62497
6.52247	2.25807
3.91357	3.81204
3.53397	4.39864
5.21922	0.353982
3.50863	2.80975
6.91684	3.0916
6.71503	2.29156
4.80751	4.53512
1.80804	-2.46098
3.39995	1.04195
-0.214865	0.188449
3.32456	0.921082
5.60349	0.183842
3.47456	3.1862
4.86129	-1.33722
4.08662	2.51206
4.54037	2.06258
1.77557	2.8707
4.15601	-1.40018
5.56	4.15547
4.42841	3.20512
4.38945	4.0771
2.71269	1.32254
3.818	4.98399
6.77583	-0.578203
6.39949	-0.4471
4.41052	-0.686164
0.35428	1.83428
3.23139	-0.572355
3.68355	4.76106
1.83952	-0.247341
6.85783	2.90051
1.98168	4.38421
5.3024	1.00605
1.18854	0.975189
2.59935	4.9196
2.49063	1.61443
6.50317	3.00326
-4.5933	2.76061
4.97799	3.82251
8.22137	2.68289
2.44104	1.58764
2.60255	3.17232
3.56772	1.24445
5.10959	-0.759369
5.70532	6.70606
2.55707	4.63579
5.21128	2.12042
-0.960789	-2.96754
2.30243	1.82924
4.56834	2.60307
6.14316	1.84396
5.65377	1.02337
7.49295	2.27975
5.2645	2.27542
6.175	-1.93729
5.77337	0.913753
-5.33857	-3.58995
1.62236	0.93728
3.44927	-1.17239
4.7921	2.29937
3.31279	1.03608
1.70768	-0.508913
4.09742	0.637144
3.96672	0.617661
5.39731	1.39232
2.91131	1.917
8.02526	2.97294
4.19695	1.94203
3.87326	3.35106
5.13331	2.83955
5.39225	3.77277
3.40469	-0.394142
4.73238	2.07166
5.23325	3.65742
2.95161	2.00953
2.84098	2.59931
1.96378	1.38445
3.52437	5.27053
4.96613	3.26484
2.84294	-0.33087
2.97887	-1.65967
5.82242	-1.08481
2.41735	-0.225857
3.87597	-0.0572302
3.56379	3.62878
7.34191	3.14664
-6.1389	-2.6106
4.31507	1.93713
5.12756	-2.00559
3.92623	1.91256
3.71534	0.645855
6.02169	1.51597
3.60787	1.03486
6.49789	1.9156
6.29556	-1.06242
5.63166	1.85032
2.94434	2.25825
7.23311	-2.17075
2.76122	3.12797
5.43937	3.32205
0.690394	1.94008
3.40157	4.49088
2.63691	2.01818
7.60599	1.80272
0.76934	1.0407
3.95211	-0.777711
0.0428224	1.6267
4.39427	1.42575
6.65835	-0.249278
6.63346	2.06433
4.34887	3.27145
8.5362	1.41811
1.31615	2.90557
3.91861	2.49934
5.9741	0.12547
6.38062	2.86364
-7.09315	-2.07824
3.14266	-1.28508
6.51655	1.47919
4.66296	2.82429
5.64465	1.74095
-1.36207	2.48309
4.80095	3.60105
4.49613	1.39171
4.80258	-0.820482
5.06557	4.04773
4.25774	-1.6933
4.02773	0.256082
4.36981	2.33322
3.6945	2.58609
1.91523	3.0943
2.5141	-0.172959
0.252185	3.47587
2.16526	1.74059
6.68736	3.23309
4.85901	-0.364418
5.05061	-0.622896
0.0262844	-0.392376
4.74205	-1.49888
3.87963	1.89725
3.54665	2.1848
7.22812	2.23678
3.14438	0.055817
6.92849	0.548085
5.41637	2.39933
-6.04487	-4.99812
6.91416	2.29278
7.83485	3.56981
5.04082	-0.794367
4.572	1.21612
2.10944	1.47364
1.46365	-1.06854
1.59351	-1.2514
2.97584	2.68001
5.55174	2.79112
4.12251	0.926358
3.76753	2.32884
0.301717	-1.11901
4.95371	1.49115
4.99857	2.46692
5.95809	4.5628
5.7248	1.32203
6.31916	3.30124
5.17259	1.27411
2.85645	3.35326
8.03752	2.88378
4.1963	3.37313
6.85261	2.00944
4.06123	1.00599
6.1147	2.35574
2.93148	2.11921
1.54609	-0.254788
4.00964	0.0399177
6.07387	1.52285
5.53299	3.30159
4.0987	2.51011
2.83161	0.647211
1.28931	2.23957
4.96589	3.80721
7.13402	1.50932
-6.76548	-4.47456
7.41811	1.38032
8.45219	0.711865
3.36161	3.16072
7.96039	1.83507
2.81465	3.88595
5.1763	0.354818
7.28961	3.73906
-0.649555	1.1519
-3.7413	-2.7595
2.87402	-2.56745
3.87372	-0.125848
3.23441	1.40301
4.62195	-0.24729
3.7296	0.637278
4.58451	4.62564
3.64486	0.93678
7.63798	2.25388
3.52961	0.274586
1.66989	1.61112
-7.19072	-2.694
4.86555	2.30038
4.56674	3.72074
2.76392	3.59207
3.58539	1.59337
6.02352	-0.594322
0.490081	0.00763584
4.49752	2.91253
6.07136	1.86872
4.1275	4.25268
6.2557	5.15936
2.60029	5.28634
5.71011	0.568131
3.81834	2.08954
-5.30375	-3.38587
0.125491	0.832498
4.31918	2.53443
5.60589	3.06026
5.17033	-0.00598092
2.60599	-2.03594
3.97618	1.74822
4.62707	3.77379
4.41393	5.07683
4.29545	1.8967
3.14146	-0.706987
3.36132	2.7288
4.68404	4.39476
4.55192	0.681594
5.39754	2.08175
4.13704	1.26509
2.26348	3.42966
6.45133	1.10637
1.39434	3.64618
3.16146	3.20646
5.6325	5.0208
3.24795	1.54745
4.06259	1.38289
4.86865	1.06747
6.63351	3.08358
4.48226	1.36416
4.52955	4.51851
6.37733	6.59165
2.95008	0.806962
1.82369	-0.0668252
2.55385	-0.142082
6.29665	3.60646
8.43312	2.407
1.21759	2.82055
4.9066	2.0391
4.75748	2.4253
5.77647	3.16426
-8.12636	-5.11367
6.07666	1.28436
1.92437	6.75406
2.14311	6.21183
1.91248	3.94556
5.24773	2.54959
5.24111	2.904
5.60833	4.6676
2.58358	1.29495
-0.252051	1.91803
-2.71767	-2.39484
6.42572	1.41611
-6.55732	-3.33033
2.7871	-0.340256
6.45913	-0.445323
5.66601	4.0215
2.86217	-0.0236631
4.51656	2.76648
3.42498	2.94747
3.72854	1.23336
3.8669	1.15871
7.4273	3.04684
5.02031	0.685511
0.798384	-2.88201
0.00198249	2.98544
3.56374	1.87994
4.20538	3.58708
4.00669	3.03472
6.25439	3.07655
3.87342	-1.72362
4.00702	2.25312
5.59252	-1.30554
2.82668	2.06473
2.41317	1.43991
6.04526	1.26498
3.97304	-0.640375
6.59214	0.0313124
0.304254	3.8039
2.58835	4.16642
5.13274	4.27346
4.33346	6.66749
3.79825	3.42227
4.06017	3.00393
2.59613	-0.0179856
4.45511	1.23692
3.51522	1.79527
4.8794	2.17665
3.96861	1.1359
3.4398	1.40751
1.94472	1.09865
8.58516	2.73773
6.92444	0.79376
2.78561	4.35182
4.37063	2.20792
1.60353	1.46877
9.46456	4.1801
4.7717	2.27668
4.9218	2.20751
2.67222	1.62317
5.60624	0.233167
4.56566	0.91532
5.35145	-0.333252
4.91851	2.14503
-4.25055	-3.40888
2.54538	5.04833
4.5408	1.51755
4.03835	1.30717
3.97685	1.64759
1.05646	0.693952
6.23264	1.96213
7.53007	3.0161
3.52473	0.43393
4.7146	0.466125
6.24612	5.38214
1.21213	2.69391
2.63426	0.889203
7.94057	2.33279
3.67662	1.52244
5.68471	2.47809
5.88529	-0.681727
7.54041	1.69161
3.96946	-0.315926
4.86279	3.14765
2.77906	2.74197
4.84031	3.21898
5.53351	0.995997
5.98477	5.99336
5.03008	-0.707482
6.76757	2.48136
4.49869	1.7886
2.13959	1.25205
5.29206	-0.451597
6.31674	-0.279083
6.08803	1.36993
3.75467	0.168968
7.49308	1.85133
6.82849	2.59216
5.34881	-0.65409
6.97099	-0.113959
7.14012	2.28953
0.831793	1.41984
-2.02878	1.53599
2.95746	3.27188
4.97042	-1.80719
2.60775	1.10077
4.37372	3.16865
7.2215	2.12017
4.5365	1.19602
4.33016	0.117354
-1.37475	-4.55936
2.9991	2.45455
4.92155	0.522045
3.20168	0.380869
5.88433	-2.25659
5.92694	2.05258
4.85293	-1.45835
-4.58467	-1.62392
4.77508	1.68422
2.58268	3.07837
7.18786	5.15702
2.68304	0.0589217
3.21186	2.58572
3.13648	1.03837
6.88646	2.52752
6.06681	1.95413
4.72239	2.48845
2.83967	1.44724
4.86524	2.83126
4.955	4.03707
1.96818	1.73481
1.18459	1.88748
7.34748	0.516213
3.91842	3.08961
3.70319	4.29046
2.80428	3.38157
3.13809	2.35189
5.66794	5.87914
3.67477	1.1368
-0.333268	5.11836
4.7645	-1.57501
5.13026	2.76795
5.08562	0.935029
4.57041	2.48114
2.55468	0.847294
1.05283	-0.642151
4.97807	-0.66912
6.25423	-1.59839
2.78864	5.22255
4.30525	2.81223
1.35756	-2.62317
5.86621	-1.85908
3.3542	-0.312135
7.57224	2.82842
5.26786	3.49295
-4.26599	-0.431344
6.20461	3.37184
0.668606	0.646344
7.09501	5.29716
5.5942	2.04896
3.49702	1.99899
4.62754	1.60731
4.45101	-0.391249
-1.67072	2.43459
2.62886	-0.307108
3.22976	3.03514
-5.25873	-3.44449
3.28338	2.59883
3.19296	0.424136
4.84622	-0.248349
4.79546	2.83583
7.11286	1.68316
3.46093	0.259053
4.62333	1.14712
5.11074	-0.208924
8.37594	2.03858
5.26239	1.61313
1.84557	3.02012
5.11091	0.695505
6.47367	-0.148316
0.959803	2.07879
2.21341	-0.199681
1.065	1.76997
5.00566	1.31114
5.95034	3.83559
3.77853	-1.03158
4.50714	4.88619
2.58629	5.17708
4.51259	0.53027
4.19385	2.06985
4.35591	5.28285
5.52242	3.47133
5.78534	1.73032
6.90818	1.30935
2.02171	0.823586
-6.91852	-4.02512
6.43434	0.789581
2.57076	-0.0243437
7.22369	-0.905628
4.88344	2.18668
7.81717	2.87842
3.16749	2.2634
3.7851	4.22674
2.92427	2.24127
1.72014	1.00562
1.84117	-0.0873013
2.23578	4.24499
3.70602	3.83222
2.47892	0.89985
-2.6113	-2.45135
5.19738	3.33282
1.58715	1.71843
2.80274	1.8363
3.18179	-1.93885
5.12933	2.5051
4.32608	3.13836
5.52755	0.620671
1.84304	0.861894
2.25086	5.21294
3.34247	4.30317
4.01458	3.30714
3.07347	2.24
4.0649	1.70568
2.85313	0.6826
2.69451	2.89731
1.64401	3.74204
3.00001	1.73847
3.12861	1.24041
8.94542	1.51285
4.65443	2.13366
3.93242	-1.63604
4.28941	0.678106
6.1698	-0.666235
2.87568	1.39159
-7.918	-5.16072
3.2883	0.0307643
6.1827	1.52308
5.89112	1.54688
4.40487	3.24108
3.39901	1.32058
3.89468	2.54012
3.57517	0.0139678
6.91991	4.61362
5.66768	3.2656
4.16989	0.0659919
3.98463	2.31859
6.0354	1.41319
5.47941	-0.844732
5.64514	2.83904
3.86512	0.982104
2.06448	2.83962
2.67177	3.50632
2.27489	2.33533
2.8774	0.477565
2.59905	0.937223
3.78527	2.74691
-6.01078	-1.91635
-0.769067	-0.00362419
4.94942	3.16314
0.777601	-1.04344
4.61548	0.745085
-8.25659	-1.99137
0.0944198	-0.72321
3.98042	0.939651
3.15758	3.2484
2.09743	1.14405
2.05089	0.622703
-6.87046	-5.75104
4.2362	-0.0119561
7.02626	1.88752
4.90606	-0.53193
5.95853	1.59802
5.93017	2.11754
-4.27525	-2.48632
6.32925	1.45917
4.52084	4.68466
4.22411	1.16149
3.26304	-1.14541
4.37564	3.54183
3.36434	2.20813
2.12002	1.39812
3.81323	2.57719
3.63135	0.889218
4.39254	1.39775
5.17085	1.48604
6.32161	2.21458
4.5493	-0.619774
3.81162	3.83618
5.40356	0.669183
6.26523	0.540219
4.68865	1.99506
3.64558	2.43113
2.93719	1.1811
4.70186	2.6742
0.983641	1.77895
4.07168	0.250841
3.29281	-0.11128
6.3511	1.68333
7.2927	1.7117
6.08087	2.2041
2.65951	-0.25369
6.825	4.23016
3.79136	2.33828
1.18189	1.891
7.88644	2.51227
5.55211	3.2511
3.22774	2.34456
6.08846	3.9879
5.48211	2.32136
3.32531	-0.0803877
6.70195	-0.619322
0.56391	2.53528
3.68878	0.882792
2.60951	0.574183
3.19729	4.2931
3.80539	1.01275
3.03762	2.05756
1.06599	1.34392
-0.219419	1.83986
4.0721	2.2739
3.21748	1.68764
2.17417	2.08634
0.974348	1.72304
3.43736	3.57335
5.82059	2.28809
5.17907	3.48525
5.91774	-0.116863
3.62362	4.99549
5.64873	1.9424
6.95673	2.55285
0.0348042	2.37402
5.82684	0.525197
4.1078	0.412355
7.25467	2.08334
-7.75348	-3.3248
7.62126	1.19327
3.91712	4.04968
3.83957	2.10948
5.33761	0.475698
0.540238	2.30943
5.55818	1.18236
3.09826	2.64562
4.0153	2.31033
3.937	1.62947
6.64566	0.4046
6.63199	-1.79339
3.68019	0.610221
5.77652	1.45849
5.77289	1.33214
6.25858	2.87873
3.3933	1.04279
6.36128	0.0669914
4.47099	0.687166
3.32096	-0.966831
3.97508	3.03416
6.02192	2.73086
5.95232	2.11785
5.54457	3.00921
6.93154	3.32109
-8.02462	-4.34114
7.30137	0.788396
3.69712	1.43434
0.673644	2.84959
4.06879	3.10482
3.14764	2.68576
2.21317	4.66204
3.97385	0.39046
1.18496	-1.34353
2.61276	-0.769397
4.03527	-0.22795
0.897512	-0.47053
5.42346	2.82183
2.71202	1.74797
3.64305	0.521684
6.07701	3.08273
5.0268	-0.0799664
6.14424	3.07905
6.48033	0.766246
7.67892	3.07733
4.07194	0.978371
7.60259	1.32921
1.7209	1.01843
2.8999	1.83535
4.13715	1.63529
8.01473	-0.317416
5.27998	0.162156
2.63408	1.65062
2.99684	2.48212
4.47482	2.05148
5.36086	1.91938
2.60076	1.13412
2.10145	1.74909
4.54108	2.55696
2.77535	-0.462342
5.38796	2.67078
6.07406	2.88727
7.82934	2.24354
5.71417	1.57757
3.9374	-1.42399
4.14973	0.980127
5.79454	1.03812
6.06814	-1.09595
6.38365	1.01766
4.21209	-1.37587
7.72067	3.42549
5.84551	3.97484
7.89346	3.2091
-0.149423	1.70758
5.34106	1.37098
6.18193	-0.247496
3.45209	6.40661
5.82519	-0.72587
6.95642	3.49628
3.4355	-0.870216
3.27116	3.66
-1.26195	2.35679
3.52162	0.29306
8.34927	0.631835
-8.71918	-4.43535
1.91052	1.79544
2.17329	0.340469
5.21799	2.34677
4.94572	1.2896
5.03479	3.59328
2.88707	-0.971007
6.86281	3.9446
3.78997	4.28818
4.58972	0.195915
3.47949	-0.592276
2.07192	2.8868
3.03981	2.96275
5.29918	5.99213
5.68455	0.772099
3.34994	2.15018
3.32687	2.29764
4.03228	0.390309
3.61131	2.28293
2.70143	1.06085
3.29359	-0.511839
6.74738	3.87114
6.92991	3.5714
6.14498	4.08068
5.33519	1.90993
5.24962	5.83473
7.14228	1.23784
3.97238	4.74324
-7.19235	-3.16173
2.86533	3.77995
4.65307	0.888496
4.54729	0.149823
6.73346	0.815348
4.58433	3.83397
3.61236	0.0500653
0.587759	4.2065
7.14308	4.03743
4.67397	1.13529
5.81111	1.38187
5.36909	2.30962
-7.14456	-3.07992
-3.27347	2.82526
5.92634	-0.128641
0.735755	2.64807
3.90871	6.59721
7.0503	1.83027
4.9046	2.92625
4.01022	2.53909
2.68675	1.66903
7.91382	2.39907
4.6178	3.50215
8.22958	4.31728
6.1056	4.03391
6.48586	3.86984
6.87727	0.899202
3.37533	0.996028
4.53392	2.08025
4.34579	1.42907
3.04885	4.4922
3.7634	2.82545
7.33233	3.06327
4.08825	1.35199
4.98522	5.34247
6.35424	0.998112
3.6031	2.21212
3.40961	4.68514
4.97188	4.76634
2.84934	-2.04451
3.15539	5.41156
6.0865	2.16078
1.86748	1.33466
3.88641	-1.62553
3.948	2.48241
0.285494	-1.51972
7.09507	4.08225
2.92831	4.69805
7.05802	3.41746
3.69143	-0.489309
4.56789	0.698766
4.33641	2.08909
4.74854	3.22595
4.77187	2.75041
5.18606	3.03073
4.9367	0.477805
3.82042	2.02245
2.31821	3.16725
4.7216	2.26126
3.61515	0.416015
5.72666	-0.527144
5.88104	0.490012
4.77299	1.20841
4.41442	2.10875
4.78503	1.54548
4.39274	3.21758
3.80838	-1.78286
3.96991	4.6575
2.61494	0.841513
4.0027	-0.802802
-2.04072	2.42079
6.46588	1.74412
4.09985	-0.349347
7.31647	4.77594
4.19388	2.0534
5.35716	4.25508
3.55913	2.2972
6.50714	0.541688
4.56568	0.967457
4.94676	1.33908
4.24065	3.22025
4.25258	2.65526
0.866364	4.39597
1.78624	4.66515
5.55782	2.0546
2.54322	0.908678
6.70429	2.74692
3.34065	2.85021
3.09644	1.5333
6.61927	0.591725
4.81954	3.38122
3.8996	0.730498
6.85744	0.307886
2.56845	3.0287
6.4147	6.05549
5.34102	4.24208
4.36438	0.913668
3.96258	4.67531
4.38513	4.60496
5.84311	4.53758
5.72838	-0.189681
3.25288	2.31215
1.89342	5.3001
4.69725	2.99151
1.32594	-1.42655
8.41569	3.35754
6.12276	4.36566
5.89892	1.00722
4.75328	1.06045
2.36564	0.187919
1.83122	3.05555
5.19969	1.52411
6.60698	1.65806
-5.6699	0.050912
5.78817	-1.31035
5.16778	1.2871
5.12907	2.73868
3.04287	3.14507
7.84005	1.46962
5.61381	3.46005
1.77208	6.81602
-0.373983	1.31964
5.53498	1.78248
5.63631	2.64366
7.10074	2.76025
5.09586	1.18851
1.47212	-2.20757
5.62794	1.20577
3.79314	1.56025
3.70361	2.278
4.26051	4.82714
7.40571	1.50853
8.42471	1.82743
3.93998	1.67494
6.42043	1.5232
5.55574	1.08552
1.41432	1.30514
2.23353	2.00548
3.7087	-0.841321
1.48571	0.96764
3.03963	1.92806
2.55288	1.99651
2.89932	1.57707
3.04199	-0.804868
-6.2625	-2.81631
5.26838	3.77627
4.74976	3.55587
-1.91355	-1.33291
6.04882	3.83388
3.3546	1.17803
2.36538	0.345563
5.21179	1.35869
2.21123	6.23049
5.49495	2.4093
6.09404	3.62953
2.43533	2.56223
4.53933	1.61255
2.72141	2.24624
3.35046	2.45576
6.67387	-0.592014
5.81277	4.91501
5.38068	4.49341
3.02696	3.1573
6.86665	4.4593
2.89628	2.45234
3.34642	4.41916
3.65669	2.66127
6.22318	-2.04612
6.0169	4.46671
5.52012	-0.795677
5.26422	0.735586
-5.24433	-3.78017
4.5876	0.504834
3.10911	-0.517082
1.28353	0.730796
4.24999	3.84579
4.95058	5.2317
5.65224	3.2643
4.87347	0.924092
4.40484	2.09198
2.44887	3.23168
2.60779	3.51257
5.57135	0.67743
-6.75584	-4.70089
1.59245	2.39164
4.64405	1.78433
4.79866	3.90496
6.19961	0.99646
-0.0267204	0.902928
1.96884	4.00799
4.53601	-0.972146
7.10398	2.1665
4.16387	1.23038
1.238	4.58103
3.54258	3.33161
4.62364	1.45617
3.82739	2.09999
3.1324	-0.16201
5.85818	0.0447849
5.5001	-2.74481
4.10166	3.58677
4.44469	2.43253
3.13442	5.05357
4.40561	3.78401
-7.20054	-4.50866
8.01897	1.25249
6.32201	1.46455
1.57315	0.818982
1.15515	5.28496
4.43002	6.774
7.49817	0.409425
1.84047	0.482289
6.7974	5.15632
6.28547	3.84133
2.31248	1.0908
3.98141	1.08134
-5.56553	-2.58264
4.86988	2.95514
8.07045	1.06748
5.93537	-1.31321
2.82565	1.7505
7.4124	0.834267
5.26484	2.02294
4.05937	3.24464
5.01702	3.7674
3.80414	-2.90216
4.13504	0.952318
5.84201	0.849927
4.02879	2.51805
-7.88016	-3.79752
6.87317	-0.461914
-6.56642	-1.89168
0.636308	1.15282
2.11632	3.26192
1.79507	0.846728
7.2599	1.46728
6.44957	2.50635
3.32666	2.93839
0.0224991	0.471522
-6.33227	-2.7871
5.12645	1.197
5.47556	0.959114
3.34233	2.51229
4.25961	0.841726
4.84276	1.59202
-7.8943	-3.06836
2.64487	0.99213
2.26309	0.551151
5.83258	1.51287
2.42445	4.15601
2.77047	2.30896
3.06013	4.13514
2.83676	1.79927
4.31348	2.27727
1.20577	2.3458
3.9303	-0.0271379
5.43606	3.12826
1.5436	-0.340649
4.00773	4.56621
3.5033	4.66894
2.76504	1.31356
4.72126	3.72346
3.8033	3.35743
0.173722	0.626474
4.46541	6.72384
4.23731	0.449586
5.11921	2.53138
5.31763	-0.815101
4.7745	3.10559
3.30503	2.78512
6.3332	1.32035
5.97666	3.51697
7.73366	1.75921
-7.98648	-4.92608
1.93108	0.567403
5.92514	4.53731
7.30842	4.092
7.16266	4.25179
3.33563	1.34886
6.73596	5.57336
4.18746	2.41592
2.11441	2.11371
9.77864	0.919931
3.58938	0.684011
-3.12743	-2.34617
5.74719	0.281295
1.74508	-0.0961124
5.92385	3.03109
8.81771	1.05972
3.03193	4.94485
3.64561	0.244294
6.68619	2.40367
5.64239	2.72421
2.74002	0.514304
4.05314	1.62234
5.42037	1.67696
5.22389	4.29513
3.48618	2.48091
6.90854	0.435648
3.56235	3.68867
4.69111	2.99555
2.37471	4.14154
5.65038	3.92859
4.66161	2.21976
0.563637	0.102936
2.94915	0.551856
-7.52135	-4.00069
5.13457	1.65051
6.38378	0.436287
3.74353	0.148503
3.18325	-2.0017
7.25575	7.4316
5.56631	-0.396068
3.01912	-2.21607
7.83869	2.60781
-1.17518	1.37997
5.83905	0.646983
3.85541	2.99281
-1.09621	0.865097
0.414183	2.34575
6.32287	3.53361
5.04944	-1.39133
4.55088	3.85406
5.58521	4.87437
4.58615	3.55886
4.15181	1.7834
5.93016	1.45101
3.52197	4.10818
0.236231	-0.195825
8.29917	4.35884
5.19697	6.27303
1.90729	2.13855
5.84039	8.29315
4.99574	3.26836
5.66994	5.21655
2.96747	0.56278
6.84033	5.38563
3.09279	1.01127
4.61808	5.65349
1.34199	-1.12538
4.68711	3.04983
7.89279	3.54011
2.56538	1.85193
4.59056	3.03645
5.65878	2.39064
2.03746	4.22596
6.89255	2.11773
4.91287	0.0386426
4.76968	2.39979
3.82413	0.326827
8.08416	0.505897
7.78112	3.44078
5.45685	1.44381
3.98683	2.47517
2.59179	1.86562
2.46084	-1.29645
4.72302	-1.31925
3.96907	2.99898
5.95276	1.40852
2.87374	3.50464
3.11777	3.73309
1.73832	4.60509
0.0535889	1.23571
0.909526	-2.16134
5.51742	0.185341
3.10895	1.62608
2.71782	1.91621
5.74313	5.72784
3.67502	0.135128
5.7184	4.37935
7.83698	2.07176
6.02503	2.26336
5.4696	-0.668258
2.5328	-0.782847
3.77441	0.0319341
2.13819	3.8799
2.02025	3.86356
3.38805	1.39167
3.64349	3.15762
7.70383	-1.71688
3.72726	1.52701
6.29989	-1.69582
1.83211	-0.435682
7.11945	1.29173
3.93763	6.6455
3.52532	2.78896
-5.64812	-2.75931
6.07428	3.90453
5.92554	0.448132
8.06097	3.07029
5.99563	5.63819
3.4726	2.58615
2.319	1.3323
6.05408	1.45327
3.05734	3.47179
4.65611	3.04445
3.31631	-0.890272
5.71375	-2.02729
-7.83165	-3.83279
4.82311	2.52922
2.94934	0.00296089
4.61158	3.13535
4.51678	5.99598
6.90403	1.49336
1.78359	0.438778
-8.20668	-3.72958
3.70619	2.0003
0.12384	0.775057
1.13239	1.7762
6.4007	1.12016
3.39177	0.891304
0.998735	-0.157727
2.22707	0.189191
5.76214	4.70159
6.36232	2.56357
1.26554	0.140667
4.39618	4.64145
7.98961	1.3979
4.85355	0.381425
4.85461	3.92442
3.06049	-0.0608456
-5.00228	-2.30332
5.17865	2.87173
6.59813	6.59736
7.11773	4.9464
4.69516	2.67243
3.16145	0.973621
0.517973	-0.660295
6.88218	0.568654
4.93087	4.4434
4.58925	3.59439
-6.27921	-1.53874
7.69713	4.28192
8.08642	4.67724
5.49328	0.750372
4.9705	0.347235
5.61582	2.34334
6.91754	0.0734473
5.97201	1.87393
2.9464	2.94968
5.45577	-1.04043
5.40346	-1.08699
6.41819	1.887
-7.49041	-3.00106
3.28687	2.32214
3.33339	-2.02184
5.90969	1.27739
4.64472	3.31784
5.28662	1.99839
2.77577	-0.109445
1.02938	3.30145
6.29668	4.44163
4.57895	4.0016
7.69752	1.25345
4.78206	2.94782
3.23111	2.67501
4.30608	2.35021
6.31409	2.38538
6.37572	-3.15418
7.39645	2.09655
1.44087	-0.304777
4.11484	5.14629
5.57458	2.11299
4.39191	2.94501
8.58063	1.35084
6.51205	3.55843
2.55553	1.33352
3.42479	0.3127
3.71436	-0.246558
4.75225	2.49559
2.71079	2.80478
4.27805	2.21752
2.10872	2.76303
6.2781	0.245127
6.1319	2.49107
5.82203	-1.65706
3.3279	5.42089
3.06747	0.575892
1.26401	0.668399
-4.25605	-3.31256
6.52574	0.474855
2.12829	1.40566
4.28396	6.28624
4.96656	3.30484
0.724372	2.07222
3.10195	3.34903
3.21408	3.08084
-2.35303	3.77131
1.18018	2.5272
4.6009	2.79784
4.4807	4.06206
4.0863	2.41236
3.45809	0.968171
4.82478	2.07359
-5.20353	-0.815978
4.0252	3.31127
6.7098	-1.24047
5.0257	0.0680454
0.992204	0.194093
4.48882	-1.07952
4.80623	2.48405
2.18064	4.25226
-6.85313	-3.58088
2.19566	-0.469702
4.62008	3.41158
4.30336	-0.534824
1.8565	1.65013
5.19547	1.09184
9.47173	4.06102
5.36605	2.00952
4.36805	4.40081
4.64823	0.0130543
3.50654	-1.25088
4.08923	2.49482
5.76053	3.22261
2.22508	1.55692
4.47356	3.8076
5.30538	-0.655187
6.03722	5.61579
-1.2499	1.08859
2.44389	3.06324
4.6631	3.14633
4.57502	3.1721
-7.45911	-4.84837
7.4713	-1.11525
5.69734	2.43799
4.89428	1.49038
4.009	0.97252
-0.120463	0.372698
5.01368	0.137609
7.41867	2.54956
4.77503	4.39987
3.28835	4.13809
5.93806	0.968594
3.77113	1.06282
3.5729	2.24232
2.80425	5.05276
5.00803	2.39042
5.0675	2.45024
7.31449	-0.0354177
2.67016	4.13246
4.64452	-1.80652
2.78809	4.85179
6.33063	-1.06148
-8.1364	-3.84118
6.08303	2.55792
0.915113	-1.90933
1.87852	0.676717
6.46574	0.603351
5.99015	3.02605
6.05316	3.15555
6.81182	1.36667
4.73802	4.5004
-2.26938	2.82733
7.03487	-0.518432
5.16856	-0.117516
6.163	-1.49681
0.524178	2.28324
2.9765	0.60994
4.48121	-0.729383
3.461	0.165316
5.94954	3.1775
3.07155	2.62459
2.40257	1.95157
4.47051	-0.472224
3.54919	1.57826
2.62442	2.06097
3.10808	-0.43486
5.15158	4.10287
6.67934	2.17887
4.79539	-1.0562
5.93828	2.26357
1.39269	1.03925
3.97644	1.91839
1.52696	0.149171
5.5183	1.91661
2.30314	0.384314
2.07897	1.00079
8.25567	0.75818
2.76139	6.28151
2.94016	0.189796
4.19355	0.639714
5.75617	3.95459
5.09613	-0.160399
5.07128	0.523724
4.59852	-0.912559
3.54299	-1.22432
7.28656	3.24889
4.314	0.123246
5.45988	2.38068
3.74804	-0.37692
-5.83789	-4.0083
3.44448	3.39358
2.55514	-0.118955
5.72067	-0.541076
4.86459	-0.557147
6.10512	-1.10051
3.01387	0.409332
4.66831	4.26752
3.03264	4.57292
4.38082	5.0056
6.82925	-0.687305
4.73865	4.28445
2.2354	-0.152475
1.91586	2.20339
7.80131	1.39695
2.31593	-0.991436
1.5093	2.67982
2.55496	1.29869
4.8205	3.50964
4.1765	-0.411617
4.6739	3.0938
4.82444	0.656404
6.46024	2.83731
4.3619	3.40122
7.09637	2.60559
4.97952	0.703797
2.73451	1.79792
0.847974	0.232972
6.13581	0.946602
6.08051	1.90955
6.61803	1.29213
2.99307	0.734757
4.86934	0.291636
6.30576	4.71172
3.96446	2.73252
4.81402	-1.68346
3.90428	3.53997
4.09904	3.74055
1.76153	-0.886776
6.7408	-3.03556
3.65325	0.288818
4.56118	-1.67153
-4.10775	-3.42692
-4.41012	-4.33583
6.99815	0.466146
5.02652	5.71047
2.4742	2.63607
5.64928	2.98908
6.17362	1.30387
2.15378	2.37537
6.81387	1.17711
4.75576	3.73224
5.33981	3.18778
-0.379074	1.50263
5.2685	4.82762
4.89358	3.4089
4.38954	1.31818
8.17975	-0.729505
5.41458	-1.24185
4.08223	0.145748
6.1025	0.0353738
6.18473	2.61835
3.95594	4.21101
3.74541	-2.94642
0.607422	3.23081
0.969233	4.66175
1.98827	3.99971
2.85202	-3.154
5.40337	4.63257
5.71466	6.35516
5.82064	1.32357
1.44928	2.79306
2.48662	0.754462
3.41367	0.496351
4.40485	2.28839
4.84541	1.64221
5.12239	2.07091
4.68678	1.23945
7.42581	0.110483
8.14184	3.34619
4.3892	4.67164
4.18896	1.45247
5.38789	1.20456
5.21031	-0.669102
5.59563	7.75887
3.18576	1.79199
6.66846	-0.51502
6.81172	4.81109
3.45539	0.342113
3.15833	3.87255
3.34706	5.01027
6.27485	3.25747
3.75751	-0.608727
6.0821	0.715932
4.18324	2.47258
6.12032	4.07495
-0.884111	0.838492
6.63375	3.38048
4.50248	2.36434
3.48115	-1.20979
-0.0673367	2.36193
2.98176	4.55749
3.62844	2.82111
2.91721	4.27945
4.58186	3.18121
4.26724	3.00909
6.33263	0.354907
3.03057	1.90547
8.22609	3.27106
5.21805	4.94454
1.77911	5.4399
3.14241	4.5804
3.06875	-2.1296
7.89893	0.287605
6.2163	5.14689
4.65264	3.86941
6.10995	2.97723
-5.8388	-1.9552
1.21631	0.208813
4.8178	0.280583
5.01292	2.12353
4.67243	-0.49412
3.30366	1.39613
5.19905	-0.172086
4.79341	-0.95292
4.2021	2.80787
5.13529	2.5849
3.86366	1.61193
2.90193	2.50524
3.86616	1.7917
6.46062	2.46344
6.02006	-0.814343
4.73176	3.57207
6.10482	-2.1197
1.421	4.96131
3.76583	0.569529
6.04332	0.183998
6.84014	1.40274
1.74132	3.18771
6.11097	2.9495
3.89609	-0.25108
3.20534	1.55507
4.65706	3.23282
8.39827	2.13494
5.33202	3.01291
6.52098	0.383546
2.41193	3.62726
3.86805	3.74068
2.57841	2.13951
3.94581	3.86413
1.80674	1.11162
2.88149	3.47375
1.59105	2.36245
6.44855	-2.2705
1.26494	0.055019
5.62344	0.174389
8.19722	-1.49525
3.12893	0.105402
6.12961	4.59218
3.09222	-1.2546
5.14308	1.06385
1.54112	0.288939
-5.12403	-2.18747
1.3769	-0.654308
3.96271	-1.63869
8.0758	-1.19481
5.54641	1.18528
7.60075	3.37247
-6.72457	-3.40666
2.48027	2.86425
7.28257	1.21445
2.29585	2.84581
3.33895	3.79906
1.74467	6.27219
6.4759	1.6554
3.83627	0.527777
5.02839	1.07166
3.91131	-0.571501
3.77833	1.39988
4.38993	3.89073
4.1007	1.50077
5.23419	2.11586
3.60881	2.73046
4.81824	4.06186
2.50062	1.89143
5.39468	1.25389
3.68407	1.95472
6.43413	0.497001
3.92213	0.163599
4.29938	1.21112
4.63413	3.59657
4.04616	4.28409
0.258322	3.6639
2.13549	1.84184
4.27317	1.49678
2.17222	0.872818
2.03488	5.70384
1.45913	-0.0232914
-0.815181	4.25146
2.57897	2.81188
6.51456	-0.318123
2.73237	0.6146
-0.978258	0.180569
3.75157	0.64497
4.463	2.33739
-7.92976	-2.22822
5.88926	0.652176
0.937243	-0.0136333
5.11534	1.1316
2.94414	3.26472
8.06973	1.31126
2.35737	3.24154
3.36782	0.0395611
0.226751	3.28668
3.89815	4.03293
5.49919	2.52186
2.93167	2.84487
4.15633	0.620981
5.2294	1.144
5.03105	4.38304
4.12062	2.5034
4.28087	1.01173
3.46998	0.996816
0.814622	-2.13091
5.11535	-0.702834
-7.8327	-3.0781
2.39204	-0.422183
6.77086	1.59614
4.15082	1.6592
2.84806	2.22108
4.51503	1.80394
3.96998	1.62272
4.14591	0.157391
2.50265	0.714934
3.48565	1.71328
8.48836	-0.286508
2.47502	5.80047
1.77838	1.30069
6.77794	2.13098
3.43176	3.13836
5.15842	5.21073
1.41554	5.29021
6.2253	2.93451
4.28665	4.67708
6.3602	4.07476
7.09966	2.15508
3.57393	4.20677
2.8831	4.20994
3.28151	0.252739
4.60306	1.33537
4.75549	1.76823
5.33238	2.29321
5.3041	-0.89723
7.62412	2.66929
2.92121	2.10135
6.32831	1.85512
4.76767	2.25749
4.1068	2.19396
5.27696	1.40578
3.92578	2.61283
[truncated: 153 more rows]

[truncated: 20 more sheets: Supplementary Fig.2l-3, Supplementary Fig.2l-4, Supplementary Fig.2l-5, Supplementary Fig.3f-1, Supplementary Fig.3f-2, Supplementary Fig.3f-3, Supplementary Fig.3f-4, Supplementary Fig.3f-5, Supplementary Fig.3l-1, Supplementary Fig.3l-2, Supplementary Fig.3l-3, Supplementary Fig.3l-4, Supplementary Fig.3l-5, Supplementary Fig.5j, Supplementary Fig.5k, Supplementary Fig.6f-WT1, Supplementary Fig.6f-WT2, Supplementary Fig.6f-KO1, Supplementary Fig.6f-KO2, Supplementary Fig.8c]
