# Supplementary material for: Spatial transcriptomic analyses highlight distinct erythroid niches in mice and humans
Source: Nat Genet. 2026 Jul 2;58(7):1620–31. doi: 10.1038/s41588-026-02671-2 (PMC13364664; doi:10.1038/s41588-026-02671-2)
Supplement: Supplementary file 8 — Source data for all main figures and extended data figures. [file 41588_2026_2671_MOESM8_ESM.xlsx]

## Sheet: Fig.1g-left
Erythroid cells	C1q+ macrophage
11.5536	8.69361
19.0196	1.1244
25.4217	2.55855
12.8731	1.65827
17.8271	5.58968
23.1241	5.81473
24.8816	4.69279
20.0083	-2.51536
17.1731	4.25389
11.6166	0.0860641
15.3152	2.41934
15.7136	-0.236593
9.78075	2.964
11.632	0.206926
18.4624	7.6488
10.7849	1.85706
13.9287	4.57077
3.2135	0.687193
12.284	1.35927
17.3496	3.63596
12.2025	2.21522
18.5133	3.33938
14.4897	0.425592
18.4623	3.27123
10.2403	0.421492
17.632	-0.944921
7.21216	1.00576
15.8804	6.29905
14.5129	2.09309
20.6984	0.211344
19.1633	1.67546
12.8141	0.372978
15.7271	2.694
10.913	-0.4475
16.4594	5.00506
15.5804	1.69078
11.592	-1.83787
11.7463	1.38696
19.7304	3.8712
17.0265	6.22832
7.63344	-0.374709
17.7541	6.15521
19.457	-0.987672
21.4368	3.01236
21.9346	3.66977
16.058	3.23316
16.4735	0.405168
10.2026	-0.972652
24.5759	2.91705
21.3812	4.86301
13.7542	-0.0610161
19.0085	6.35185
10.4589	1.75934
14.5162	-0.603715
14.5873	-0.270059
14.6166	2.18113
6.67858	-3.68775
11.5769	-1.00165
15.1233	-0.366336
21.6013	3.37363
20.6963	5.92775
19.9987	3.03345
13.7584	-0.50642
5.49284	-1.25989
14.6558	2.63289
15.3525	2.6932
10.9037	-0.495446
16.6392	1.60486
25.1339	2.3105
21.2584	0.830268
23.0466	10.1439
21.843	6.70302
14.293	2.6425
18.2746	9.68737
17.2024	3.8733
14.6067	0.401117
5.28011	-0.808692
18.6377	3.65673
14.2794	2.1062
20.7708	2.04862
18.2807	2.5772
17.7403	4.4677
13.7718	3.06366
7.26635	2.09904
18.349	2.49477
21.1243	3.34073
18.8492	1.09353
14.5046	-2.04197
21.2804	4.18539
16.9105	-0.241684
17.9467	-1.11262
16.4414	-0.0456785
11.0791	1.7636
8.20605	-0.2301
17.0253	0.974502
17.9259	-0.665283
17.5958	3.16995
10.8166	-1.22225
10.6501	-0.113876
13.4452	3.78067
16.2132	-3.66766
21.7787	2.84384
19.6677	1.19236
20.4315	2.97514
10.2922	-1.71697
10.3731	0.30155
15.8749	-0.460246
19.6801	4.4255
20.9847	2.8272
12.9918	0.286974
7.30435	-2.22822
10.1676	3.38667
24.0879	3.49393
12.0569	4.3351
14.4449	0.0401199
11.5853	3.02557
24.6292	3.32971
17.8531	0.865166
22.6412	4.4992
20.9626	5.16131
12.4004	0.412257
17.4221	0.393279
11.9459	0.151466
18.8008	2.53159
13.465	1.97111
10.0497	1.70937
16.0447	5.2275
19.0567	4.17752
18.0631	1.77409
11.3871	0.705455
7.41287	-0.0102458
17.1055	5.01031
13.2391	6.24263
20.0738	3.11425
23.7899	3.9518
16.9889	2.38596
25.6389	1.80664
16.6683	2.088
26.0243	3.8446
20.4606	-1.24803
20.2904	4.35299
18.5991	2.55696
23.3297	2.58618
13.6182	1.41792
20.4813	3.09884
18.7678	6.33264
17.9386	1.37122
20.6076	1.42307
24.0888	2.29024
24.4729	3.46411
20.1035	2.59092
17.2957	1.14234
12.2238	-1.95268
5.7107	-3.01276
20.3575	3.10749
19.0813	2.97035
12.773	1.40374
10.0632	2.76373
20.7983	5.55766
7.05226	3.8101
20.6461	0.112219
16.9128	1.79357
9.53872	2.14747
23.193	3.30204
21.3642	3.80932
16.2969	3.06388
11.3795	-0.952726
24.8293	6.19729
20.5496	5.78959
15.4517	0.682883
22.0118	6.3305
21.5998	6.22965
11.5608	1.17048
18.1675	3.63871
13.6945	1.35343
12.4748	1.71992
18.4375	1.78809
12.4071	2.93358
20.3994	5.66963
18.9098	3.40467
9.70389	0.822083
8.03257	3.41389
13.204	2.07651
19.968	-0.782696
21.6412	5.25418
4.12109	-0.251018
14.2142	2.17911
19.4478	0.745035
11.8912	-0.138545
11.8	0.322219
16.2797	0.910447
13.3513	6.70189
26.9205	4.87381
18.6114	5.23452
17.0957	4.84485
20.0502	10.4752
15.8982	4.02874
12.8497	0.723257
18.5961	4.5477
17.0991	3.07565
16.8634	5.98643
20.1379	8.03714
10.025	-1.91315
19.9754	3.82666
19.4917	5.15869
21.6104	6.60627
15.0252	1.40065
11.7876	2.33869
13.6447	0.901697
18.2502	-0.568893
23.594	5.69778
8.92685	-0.908657
18.8863	2.6137
6.5124	-2.25223
10.9563	0.795679
12.7246	6.46843
17.9558	2.9748
26.2197	4.296
12.8416	1.11687
12.942	-0.406366
16.5342	-1.15188
18.7638	2.55628
14.6255	1.04793
11.6951	0.684814
6.6995	0.509918
8.08948	1.65867
20.6008	4.91281
21.6126	5.84316
18.8108	0.0524619
12.6008	5.32531
23.1449	3.79557
17.3205	-1.23268
9.43938	0.9868
13.8564	2.39577
9.23916	0.286649
5.17779	-3.06616
11.16	1.59189
15.928	3.76076
11.377	0.0213012
23.2206	4.33924
23.9252	10.3396
20.7716	2.05098
25.526	4.45443
9.07348	0.91822
18.8891	4.57791
12.9996	-0.716602
21.918	3.17609
23.4735	3.84971
16.943	2.47285
21.4132	2.08893
16.5438	3.6295
15.8812	1.01043
17.4239	2.10812
4.26234	0.333044
12.393	0.718749
14.4219	0.713626
13.3173	1.65228
18.0139	-0.241572
14.4121	-0.657311
8.64231	-0.990529
24.6754	4.93849
15.9586	6.01923
20.6424	3.31124
23.5792	5.40609
16.467	-0.199327
21.7432	6.42299
16.8914	2.9885
11.0888	-1.97127
19.3411	2.69405
9.14645	-0.859591
7.10141	-1.72509
14.5832	3.11444
12.6592	-1.11953
26.2851	2.64112
18.1384	3.29185
16.41	-1.09981
17.3198	-0.117105
10.5162	0.200487
21.3928	1.35175
9.61447	-1.27907
14.47	-1.58597
17.1848	-1.96677
19.0402	1.75317
15.6164	4.96458
24.5999	3.82173
5.38066	1.26418
15.2606	3.44759
16.6884	-0.56713
17.3018	2.40594
6.48767	6.50094
15.9672	2.72776
18.4218	1.30677
21.6389	1.50412
13.3671	0.52301
8.57666	0.618997
14.4138	4.84504
11.8401	-0.320947
18.2931	-1.37678
23.1063	4.70465
17.2943	5.00871
20.6984	1.26797
25.4358	3.74191
18.5611	2.05467
13.8785	-1.87501
22.7172	-2.3339
9.15084	0.188305
11.8872	3.73146
20.6116	1.64444
16.7046	1.74987
15.7144	2.20652
21.4161	5.12455
18.9546	-0.393775
13.3752	5.34363
21.7007	7.68007
10.5553	4.1177
12.2667	1.34317
23.3022	6.98636
15.4545	-0.98696
21.4714	2.47551
19.8124	1.2048
10.6161	0.225938
25.3774	4.71332
11.8922	-1.25838
11.6615	3.01856
10.4449	-0.0315438
10.7033	0.645151
19.3547	1.64351
9.5995	-1.3582
21.0688	8.87568
19.0176	2.62663
16.6209	1.88484
19.0674	5.0982
16.3925	0.807487
14.2075	1.38125
18.1532	4.23085
18.0209	3.91312
9.16045	0.491067
16.708	1.23247
16.3746	2.91416
12.4281	0.809575
6.64384	1.66786
13.4696	2.36487
21.0299	4.91674
18.8806	3.06174
10.0754	-1.85744
16.8727	3.31462
11.5619	2.33001
16.0464	4.80512
19.6152	-0.35819
18.5001	1.78606
15.3206	2.97905
19.7621	3.38955
0.793794	-0.0643106
9.35951	2.49649
17.2682	5.50232
18.2042	1.12352
25.0761	5.09753
20.945	3.16532
6.84696	-1.17464
20.2552	4.06251
22.1175	-1.27673
10.6633	1.36354
22.3167	2.5599
24.4091	10.7264
10.9324	-0.771072
24.6203	6.32787
26.106	6.44609
18.5199	5.82403
16.2422	1.46667
23.545	5.09838
13.9213	0.942316
18.1363	4.75896
17.8846	5.23598
21.2027	4.47428
12.2396	-0.0846448
21.1351	4.7703
19.3307	3.25703
15.9558	6.71404
4.34536	0.710988
16.0818	0.919023
11.6842	0.235357
19.1491	1.28127
18.0087	3.17088
16.1518	1.26264
16.4552	0.905545
8.08299	-3.26502
16.1642	1.15656
23.1268	2.8248
10.2838	1.07765
11.3554	-0.82036
13.1724	3.84069
23.7707	3.41535
19.7703	12.9014
24.3082	3.84682
14.7748	2.59922
4.29209	-0.530916
27.075	4.24919
7.50977	1.03067
16.0639	3.41523
19.121	-0.127302
16.4296	-0.129549
14.8904	3.09629
14.9944	2.35971
9.04453	2.16127
19.8587	2.00639
20.9318	1.99211
12.4485	1.31806
15.5326	1.74366
16.4983	8.85745
18.6213	4.00852
4.05676	-0.781888
13.1389	3.73427
20.382	4.73292
12.3107	1.43749
18.9796	2.43647
24.2851	4.36094
17.4357	-0.222505
15.5967	5.80727
21.5145	0.423716
21.7655	2.41329
13.8509	1.71007
27.4383	8.34387
15.8836	2.99299
18.0283	0.964865
12.7947	2.77652
20.3703	4.15409
17.9673	11.2353
18.3631	2.99225
18.9269	-1.00014
18.9204	3.45907
21.2291	4.71717
12.7653	0.734595
22.2928	3.69879
20.8261	3.56547
25.2825	4.8767
11.4082	-0.419603
10.0163	-0.23267
26.5916	1.74495
17.9497	5.16607
10.3066	1.46553
11.1554	-0.28632
19.9585	4.40858
14.3977	3.99575
18.3135	4.64163
18.3645	2.7273
23.9521	4.53132
15.5733	2.35692
18.8757	3.90771
15.8059	2.51719
20.2145	2.86669
14.985	3.39457
11.4665	0.615463
12.7473	-0.736099
16.1336	2.95571
19.012	-0.811995
8.38996	-0.0494647
18.7458	4.68096
13.4211	1.68431
23.2985	3.93347
21.7169	2.51784
19.6529	2.91479
15.6658	0.710191
16.6485	1.21828
8.05583	1.75779
22.0351	4.39588
13.9794	4.55429
27.7041	4.70362
16.1556	0.727553
17.1158	3.70657
12.4337	2.74178
9.30691	-1.05327
23.6814	6.27177
23.6265	3.35855
11.6779	1.58488
24.0086	4.00473
13.9722	3.77636
17.8375	7.09943
16.3985	2.89753
20.8925	5.3234
18.596	2.19198
19.532	1.82148
8.73836	3.39846
14.9145	0.8631
18.8009	6.07532
21.4498	0.444572
21.0038	-1.02086
8.99416	0.881753
21.1156	5.52838
23.889	3.96991
23.9212	2.08758
21.8981	5.9296
18.2783	1.78447
16.5279	1.09309
17.5025	3.20731
23.8044	2.59264
23.5338	5.72445
5.46738	2.12824
9.84496	-0.820365
20.7302	-1.95463
23.6097	3.84104
23.4665	5.13456
17.9219	0.90594
21.2452	2.31721
12.9707	2.58352
9.5072	2.07313
22.0509	2.0429
10.6767	-0.626186
22.8812	7.41309
15.8831	-0.138799
26.266	3.71695
18.1104	2.77418
24.5314	5.47562
22.1933	4.29296
19.0254	8.90242
14.3625	2.27956
7.44768	1.08633
19.2922	-0.102328
11.2617	-1.26735
17.3485	2.33781
21.9389	1.58104
21.8173	2.35005
9.66998	1.05152
15.5699	0.278817
12.1057	1.39455
16.9338	0.647942
22.9382	3.34456
15.233	0.0826298
18.2741	4.87708
26.1555	2.64741
7.84321	-0.091088
19.9828	1.88872
19.423	0.0566894
20.1674	4.13578
25.8723	4.432
15.9737	5.56111
-0.83188	-0.302073
26.4244	8.11987
18.691	4.09568
17.245	4.43175
18.087	-2.67421
18.6289	4.74922
17.3254	3.79622
10.2357	-1.08859
21.502	3.95578
19.7268	1.30327
19.3038	0.521883
20.6536	4.52166
19.3079	4.39134
20.2816	9.65044
17.7179	3.90438
20.0522	3.37494
29.2317	3.50906
9.67486	-2.34698
14.5173	4.54203
23.6515	5.9667
15.7156	2.32477
20.8801	4.3683
19.9496	7.13697
11.4942	-0.633993
17.5078	0.759284
24.7029	1.53548
20.8692	4.18404
18.2669	4.71267
12.4435	-0.300938
17.182	9.62209
14.4378	5.3934
16.5098	2.56768
16.6394	1.2527
21.887	3.1486
12.9525	0.623177
16.6309	1.67895
14.3365	2.09843
20.6395	3.3886
17.2474	7.00758
6.97478	0.586484
15.2636	1.72509
17.7954	1.02706
8.38802	1.27552
12.2314	3.33157
24.8006	2.31115
16.8458	1.84634
16.4206	3.76242
11.099	7.90789
17.3842	4.71618
5.77028	-0.915778
16.3117	0.152663
15.5681	3.35571
15.7003	2.04164
22.749	2.70435
21.1361	1.03251
27.5973	1.14383
19.3426	5.80337
2.66407	-2.02123
21.8425	7.22032
11.6557	-1.4306
24.3092	5.58163
12.1313	1.07082
23.7693	2.08552
12.133	0.351236
21.9076	1.51053
20.578	1.57284
10.3118	0.527154
13.7586	5.47544
21.5961	2.70567
15.3436	2.75033
11.1074	2.22879
19.9325	2.93534
19.6612	3.83464
24.3793	8.55776
21.8127	3.81206
24.4211	0.023284
10.516	0.634889
22.344	4.59564
14.2386	3.45386
11.2357	3.10653
16.7685	5.28753
24.4885	1.80028
7.85924	0.575067
18.5902	5.03365
17.3932	6.11785
22.1497	2.38139
17.3798	-0.122535
22.9476	8.49706
11.1237	-2.497
7.11066	0.239848
13.3283	1.43202
15.5025	-0.724418
13.1677	1.91042
17.1457	4.38358
18.8676	5.71443
23.4094	7.33536
10.0246	-0.181817
14.3971	2.47456
19.6338	4.05595
15.9976	4.40788
22.8877	3.76683
23.5521	3.73425
15.7997	0.640667
13.6159	1.04828
19.9761	1.43244
5.4477	-3.24251
11.3979	1.93383
14.954	3.24342
25.867	2.31845
22.2909	3.05758
19.062	2.40602
17.222	1.90584
23.6183	3.1909
18.1049	1.1215
15.1508	4.27109
18.8309	7.82029
4.18048	-1.51595
11.3289	0.42484
12.282	-1.91837
13.2709	-0.583093
14.0034	7.13695
15.4943	3.08502
13.1888	5.14952
21.8765	-1.20448
15.5668	-1.21675
20.8607	0.246471
12.3964	0.39076
13.1346	0.755566
21.1855	4.32146
10.6661	3.05974
17.4248	3.32494
17.6561	4.59495
17.4697	1.78754
14.0971	0.691057
9.28328	-1.54238
20.5696	2.57027
15.825	3.95644
8.24293	0.525515
12.9059	3.10271
11.0663	1.95609
9.69718	-1.18061
23.4206	4.77219
6.50056	1.51312
20.9408	3.66595
9.90864	-0.166001
6.60473	3.23171
11.5189	1.30271
11.6698	-1.68206
21.0724	3.37962
5.86613	-0.740049
12.0277	0.0382502
10.293	2.24739
21.9707	5.32798
11.3196	1.29669
16.7905	3.36591
22.2446	5.60727
15.4554	-0.00107452
16.7066	4.48834
20.4845	6.43017
14.9755	1.79903
12.2074	-0.0596015
14.3424	4.58119
13.2933	6.29837
20.7591	3.15509
16.3855	-0.310741
20.8562	7.59817
25.051	4.82336
12.371	10.9317
14.5021	2.2969
14.3717	3.72079
19.6086	3.2255
19.127	2.63893
17.0298	3.32401
16.635	0.300842
10.3778	-0.552025
10.4692	-1.00686
9.16093	0.0845365
19.2521	3.01182
13.0538	2.39787
18.2893	3.16214
16.819	4.71542
13.2426	1.15521
15.6604	4.96348
7.87123	-2.5584
11.8953	-0.0964077
20.8424	1.67304
19.0857	-0.787362
20.971	9.12577
11.6298	1.69344
11.7583	2.10078
19.5669	3.30925
11.4284	0.379763
19.3161	6.12777
24.1114	5.64013
17.8637	0.35193
16.7407	2.24431
4.3335	-1.76439
12.2751	3.67955
14.9621	-2.254
23.3867	3.7118
16.4334	0.560438
18.993	6.26426
17.0815	0.223019
17.9796	-2.7773
16.775	1.73872
25.0876	6.22904
12.2957	2.77752
15.0998	2.12365
20.3369	3.25371
23.047	1.54012
19.6619	9.82337
20.2187	-0.0290048
15.0858	1.84936
19.6186	5.33347
21.588	5.53586
22.5888	3.7355
13.9765	2.99386
19.5187	6.32457
20.671	2.01147
18.8175	5.60467
11.0736	2.93865
16.7282	0.705156
19.0911	2.76105
20.9709	2.64246
15.3513	1.1996
14.7484	1.23945
24.7435	2.39959
19.1693	3.09843
15.4289	1.40217
20.9621	2.22167
13.0084	2.40998
8.44265	0.144048
10.591	1.32577
21.3445	10.2
25.3255	3.30363
22.491	5.02538
8.11907	0.528666
19.1457	6.87532
8.79626	-1.1167
10.7324	4.50534
7.08054	2.18589
17.1713	3.91974
20.0178	6.03477
17.2908	3.17503
17.4285	0.603453
19.3377	2.0909
8.21428	2.20965
15.6605	3.93148
14.719	2.66951
20.1904	2.96385
15.7592	1.02373
14.7746	1.83176
16.4255	1.95697
20.7926	4.31177
14.4576	0.106638
22.1809	3.48752
15.4851	6.01914
12.4976	1.56671
11.9475	1.73384
11.1751	1.8974
17.2065	4.55876
14.5775	7.29536
13.2017	-0.501427
16.2422	1.71894
13.9038	3.04294
18.2564	1.14315
14.7202	4.75413
11.7841	-0.19285
14.9945	1.23044
13.6292	1.67071
21.1462	4.03862
17.0888	2.13178
17.7447	-0.197542
25.7549	1.39407
12.3022	0.323134
13.6413	0.407046
7.71	0.459394
13.9175	0.099202
18.4066	3.11611
14.8673	1.78122
17.3063	1.50694
23.9239	2.30422
19.0875	4.20875
13.9508	4.34076
12.1358	1.26526
20.3226	10.7591
12.3458	0.0604779
12.8977	0.940645
19.5936	0.72529
12.2841	1.65355
13.7128	-0.573898
5.70572	-2.33707
16.6586	1.10991
19.7167	3.63705
15.3731	-0.0569725
19.8525	3.23729
24.7255	3.26575
17.7277	0.460789
16.5246	3.83846
16.0465	1.39049
24.0169	8.65099
24.2146	3.74929
18.7923	2.34384
11.8191	3.25859
6.70953	-0.307932
18.3256	0.641547
22.4309	2.46599
10.8016	3.65245
12.3901	2.22224
16.9407	6.32417
5.86493	-0.203211
10.828	-1.36338
20.7854	4.85465
8.46148	-0.0982326
15.8548	2.39395
6.56667	-0.551474
23.8387	6.17314
13.6515	0.0875316
10.2627	2.00435

## Sheet: Fig.1g-right
Erythroid progenitor cells	C1q+ macrophage
8.55901	8.69361
11.7785	1.1244
14.3787	2.55855
8.59916	1.65827
9.43905	5.58968
13.6431	5.81473
11.7278	4.69279
10.558	-2.51536
11.493	4.25389
8.46537	0.0860641
10.6599	2.41934
9.12769	-0.236593
8.33533	2.964
8.17007	0.206926
8.10036	7.6488
8.26817	1.85706
5.50813	4.57077
2.71751	0.687193
11.5705	1.35927
9.75163	3.63596
7.72653	2.21522
8.06722	3.33938
8.33228	0.425592
10.3525	3.27123
9.42901	0.421492
11.3179	-0.944921
-0.552378	1.00576
13.9061	6.29905
9.35189	2.09309
14.1893	0.211344
11.7142	1.67546
8.68009	0.372978
7.97	2.694
6.31315	-0.4475
7.41002	5.00506
9.74271	1.69078
10.2104	-1.83787
7.48043	1.38696
14.3626	3.8712
12.6309	6.22832
7.1531	-0.374709
12.1346	6.15521
12.2876	-0.987672
12.4585	3.01236
12.4055	3.66977
12.7196	3.23316
9.34206	0.405168
8.97598	-0.972652
13.3281	2.91705
10.6612	4.86301
10.0303	-0.0610161
12.0545	6.35185
5.97187	1.75934
9.76629	-0.603715
8.8632	-0.270059
6.29598	2.18113
7.00028	-3.68775
5.55977	-1.00165
14.2227	-0.366336
11.8609	3.37363
12.4089	5.92775
12.7689	3.03345
7.73322	-0.50642
6.70253	-1.25989
7.94628	2.63289
11.98	2.6932
7.60202	-0.495446
8.25103	1.60486
10.8285	2.3105
10.0239	0.830268
8.75317	10.1439
10.0248	6.70302
9.46122	2.6425
10.9774	9.68737
11.416	3.8733
11.3898	0.401117
7.27378	-0.808692
13.4849	3.65673
8.7007	2.1062
11.3723	2.04862
14.1163	2.5772
13.0742	4.4677
9.06909	3.06366
5.15705	2.09904
8.73458	2.49477
10.8978	3.34073
10.3618	1.09353
7.90766	-2.04197
8.74582	4.18539
13.3622	-0.241684
14.1883	-1.11262
7.26729	-0.0456785
5.0432	1.7636
4.40892	-0.2301
11.2679	0.974502
10.1578	-0.665283
8.91174	3.16995
4.90491	-1.22225
3.30278	-0.113876
8.74801	3.78067
8.4995	-3.66766
8.20104	2.84384
13.9401	1.19236
12.1689	2.97514
2.75241	-1.71697
7.44732	0.30155
8.61387	-0.460246
12.587	4.4255
12.9124	2.8272
7.38657	0.286974
3.87007	-2.22822
5.69578	3.38667
12.9947	3.49393
7.37297	4.3351
8.51567	0.0401199
8.43534	3.02557
12.2428	3.32971
11.1255	0.865166
9.70015	4.4992
11.7405	5.16131
2.48958	0.412257
10.0572	0.393279
9.07101	0.151466
11.4842	2.53159
9.44913	1.97111
3.26344	1.70937
8.17954	5.2275
13.1088	4.17752
8.24724	1.77409
8.65831	0.705455
6.53577	-0.0102458
12.9839	5.01031
8.00895	6.24263
12.0932	3.11425
10.4881	3.9518
9.47024	2.38596
14.6709	1.80664
9.9636	2.088
11.6902	3.8446
10.7678	-1.24803
10.7265	4.35299
12.3522	2.55696
10.9481	2.58618
11.3696	1.41792
15.5308	3.09884
10.1487	6.33264
11.6334	1.37122
11.9051	1.42307
12.1891	2.29024
12.8367	3.46411
12.8369	2.59092
11.9791	1.14234
10.0949	-1.95268
7.23913	-3.01276
12.42	3.10749
7.95773	2.97035
8.14721	1.40374
10.612	2.76373
10.2568	5.55766
2.55263	3.8101
12.2615	0.112219
12.5301	1.79357
6.93432	2.14747
11.8004	3.30204
11.4072	3.80932
12.6326	3.06388
10.3191	-0.952726
11.8889	6.19729
8.49511	5.78959
11.433	0.682883
13.9426	6.3305
12.2616	6.22965
8.60934	1.17048
7.54847	3.63871
9.56017	1.35343
8.90928	1.71992
10.8819	1.78809
8.40541	2.93358
13.6783	5.66963
4.57805	3.40467
6.61944	0.822083
3.27412	3.41389
3.28621	2.07651
14.0295	-0.782696
10.9276	5.25418
6.57504	-0.251018
10	2.17911
14.6417	0.745035
6.31699	-0.138545
7.04962	0.322219
11.8107	0.910447
11.3551	6.70189
13.2849	4.87381
10.4895	5.23452
13.2897	4.84485
9.66596	10.4752
9.34342	4.02874
9.37988	0.723257
10.9889	4.5477
7.65519	3.07565
10.211	5.98643
11.4064	8.03714
9.43649	-1.91315
13.2145	3.82666
12.5803	5.15869
9.20568	6.60627
8.49039	1.40065
6.51642	2.33869
7.55047	0.901697
11.8145	-0.568893
11.2589	5.69778
4.25403	-0.908657
11.8598	2.6137
6.36147	-2.25223
5.6372	0.795679
9.34542	6.46843
9.27742	2.9748
13.0712	4.296
8.88155	1.11687
7.60315	-0.406366
12.7983	-1.15188
11.8686	2.55628
10.2898	1.04793
6.96915	0.684814
8.19227	0.509918
5.13687	1.65867
12.3591	4.91281
14.2143	5.84316
11.5484	0.0524619
8.49497	5.32531
14.7496	3.79557
9.46716	-1.23268
10.7611	0.9868
9.90895	2.39577
8.21575	0.286649
7.79387	-3.06616
10.7784	1.59189
11.4786	3.76076
4.15822	0.0213012
12.2902	4.33924
13.9415	10.3396
10.7496	2.05098
10.7348	4.45443
4.76632	0.91822
9.97964	4.57791
11.4694	-0.716602
11.066	3.17609
11.8321	3.84971
10.2151	2.47285
12.5457	2.08893
9.18571	3.6295
9.95782	1.01043
8.99378	2.10812
5.6188	0.333044
9.21429	0.718749
10.9374	0.713626
6.38167	1.65228
10.9525	-0.241572
7.20382	-0.657311
3.58616	-0.990529
13.9044	4.93849
10.4211	6.01923
12.3369	3.31124
13.3172	5.40609
7.21176	-0.199327
9.15818	6.42299
11.0418	2.9885
5.80993	-1.97127
10.7586	2.69405
7.7922	-0.859591
6.47431	-1.72509
7.52593	3.11444
11.219	-1.11953
13.6558	2.64112
9.41841	3.29185
10.2507	-1.09981
11.8717	-0.117105
9.96053	0.200487
11.8322	1.35175
6.40176	-1.27907
8.96692	-1.58597
11.4759	-1.96677
13.5574	1.75317
11.1343	4.96458
13.67	3.82173
8.61134	1.26418
10.6818	3.44759
9.1938	-0.56713
10.0632	2.40594
4.4728	6.50094
9.79275	2.72776
12.4163	1.30677
14.0984	1.50412
9.62486	0.52301
10.1198	0.618997
11.4543	4.84504
8.60254	-0.320947
11.1548	-1.37678
12.2252	4.70465
9.51102	5.00871
9.86245	1.26797
9.89806	3.74191
9.90998	2.05467
9.67155	-1.87501
13.2243	-2.3339
9.86758	0.188305
10.2606	3.73146
13.1515	1.64444
12.4621	1.74987
10.2808	2.20652
13.8369	5.12455
7.26635	-0.393775
12.2378	5.34363
14.4967	7.68007
6.33832	4.1177
11.5006	1.34317
14.7301	6.98636
10.0102	-0.98696
10.7709	2.47551
11.0694	1.2048
10.0253	0.225938
11.5677	4.71332
9.07312	-1.25838
9.27192	3.01856
6.05439	-0.0315438
6.1569	0.645151
11.3682	1.64351
6.02331	-1.3582
10.9503	8.87568
10.7898	2.62663
12.7543	1.88484
8.77816	5.0982
10.5704	0.807487
8.48322	1.38125
12.9714	4.23085
9.75125	3.91312
5.73191	0.491067
9.80477	1.23247
8.65692	2.91416
9.98191	0.809575
6.50562	1.66786
12.5533	2.36487
12.8105	4.91674
13.3804	3.06174
5.24546	-1.85744
11.9172	3.31462
9.23105	2.33001
12.7187	4.80512
12.5557	-0.35819
11.0488	1.78606
11.1794	2.97905
8.9426	3.38955
-1.13268	-0.0643106
5.43564	2.49649
10.4687	5.50232
12.737	1.12352
11.4326	5.09753
12.2043	3.16532
6.79861	-1.17464
11.8789	4.06251
12.7277	-1.27673
8.71271	1.36354
10.0214	2.5599
13.2383	10.7264
6.84993	-0.771072
13.6347	6.32787
14.8244	6.44609
10.138	5.82403
6.56206	1.46667
13.5376	5.09838
10.0335	0.942316
9.50331	4.75896
11.9434	5.23598
13.3066	4.47428
5.4625	-0.0846448
11.4286	4.7703
9.73699	3.25703
10.4701	6.71404
0.31198	0.710988
13.1207	0.919023
8.83644	0.235357
9.10993	1.28127
13.3041	3.17088
10.6138	1.26264
9.1256	0.905545
8.63134	-3.26502
11.8772	1.15656
13.5381	2.8248
7.40336	1.07765
9.78062	-0.82036
5.85959	3.84069
11.4124	3.41535
9.25284	12.9014
11.772	3.84682
11.4745	2.59922
5.76955	-0.530916
12.8387	4.24919
8.68645	1.03067
8.79374	3.41523
12.7853	-0.127302
9.10744	-0.129549
7.86494	3.09629
3.31313	2.35971
5.52905	2.16127
9.43739	2.00639
12.7367	1.99211
8.86355	1.31806
11.7939	1.74366
12.8851	8.85745
9.62475	4.00852
6.02772	-0.781888
6.63132	3.73427
11.2889	4.73292
9.59846	1.43749
13.9991	2.43647
13.5389	4.36094
13.1319	-0.222505
5.43359	5.80727
12.6505	0.423716
10.6041	2.41329
9.39823	1.71007
12.4454	8.34387
7.61792	2.99299
11.3449	0.964865
11.3125	2.77652
10.6918	4.15409
10.8706	11.2353
9.28193	2.99225
8.96722	-1.00014
13.8375	3.45907
13.1481	4.71717
8.55744	0.734595
11.2155	3.69879
10.9985	3.56547
12.6127	4.8767
4.82766	-0.419603
6.61655	-0.23267
13.8487	1.74495
11.125	5.16607
5.78874	1.46553
6.74981	-0.28632
12.7064	4.40858
9.42431	3.99575
13.3857	4.64163
12.7547	2.7273
12.4398	4.53132
11.5981	2.35692
11.9113	3.90771
6.96283	2.51719
13.9528	2.86669
11.2404	3.39457
10.0874	0.615463
6.41725	-0.736099
9.43169	2.95571
12.1516	-0.811995
5.35031	-0.0494647
11.2435	4.68096
6.87565	1.68431
13.9152	3.93347
11.0817	2.51784
14.2916	2.91479
10.1803	0.710191
11.1398	1.21828
8.45756	1.75779
12.5126	4.39588
5.18011	4.55429
11.8375	4.70362
12.117	0.727553
9.06438	3.70657
8.92041	2.74178
7.50795	-1.05327
7.41017	6.27177
14.1959	3.35855
3.83198	1.58488
12.9098	4.00473
7.79638	3.77636
12.7738	7.09943
11.6267	2.89753
13.0933	5.3234
11.8708	2.19198
11.9922	1.82148
4.42146	3.39846
7.34408	0.8631
11.0358	6.07532
10.6152	0.444572
12.1996	-1.02086
6.30645	0.881753
8.20893	5.52838
11.9543	3.96991
10.3929	2.08758
10.1151	5.9296
12.5514	1.78447
9.63928	1.09309
8.07328	3.20731
12.5545	2.59264
11.6645	5.72445
3.91476	2.12824
7.73261	-0.820365
10.5101	-1.95463
13.2175	3.84104
12.3451	5.13456
10.1079	0.90594
13.401	2.31721
8.89208	2.58352
9.6307	2.07313
12.2441	2.0429
7.0295	-0.626186
12.1061	7.41309
11.6641	-0.138799
11.9228	3.71695
10.6117	2.77418
11.0122	5.47562
12.4121	4.29296
11.4421	8.90242
10.502	2.27956
5.88279	1.08633
9.54231	-0.102328
11.2879	-1.26735
10.3506	2.33781
11.1462	1.58104
13.5406	2.35005
5.82118	1.05152
10.334	0.278817
6.77967	1.39455
14.2172	0.647942
9.36269	3.34456
10.1734	0.0826298
10.9464	4.87708
15.0759	2.64741
4.60294	-0.091088
12.7736	1.88872
12.9397	0.0566894
8.96287	4.13578
12.278	4.432
12.2726	5.56111
6.25138	-0.302073
13.0062	8.11987
10.6963	4.09568
8.11382	4.43175
10.6181	-2.67421
10.283	4.74922
8.58633	3.79622
5.61109	-1.08859
12.6939	3.95578
13.1006	1.30327
11.6185	0.521883
10.2345	4.52166
14.3279	4.39134
8.74782	9.65044
14.9794	3.90438
14.136	3.37494
14.9514	3.50906
9.11621	-2.34698
6.89603	4.54203
11.922	5.9667
10.5522	2.32477
11.8714	4.3683
10.049	7.13697
5.5146	-0.633993
9.38558	0.759284
10.5596	1.53548
12.1151	4.18404
14.1437	4.71267
10.2577	-0.300938
11.6187	9.62209
6.25301	5.3934
11.738	2.56768
14.7491	1.2527
12.7227	3.1486
6.10321	0.623177
12.1345	1.67895
9.07513	2.09843
9.44958	3.3886
11.0969	7.00758
7.71483	0.586484
6.47895	1.72509
10.2223	1.02706
4.09117	1.27552
8.52011	3.33157
13.5324	2.31115
7.28844	1.84634
10.5601	3.76242
9.44821	7.90789
9.18383	4.71618
9.1197	-0.915778
13.7214	0.152663
10.6206	3.35571
8.23342	2.04164
11.5999	2.70435
12.2904	1.03251
11.1239	1.14383
9.25947	5.80337
6.01858	-2.02123
10.4487	7.22032
11.4151	-1.4306
13.1846	5.58163
8.31335	1.07082
12.7451	2.08552
8.80448	0.351236
10.8254	1.51053
9.70262	1.57284
7.59734	0.527154
10.7339	5.47544
15.4464	2.70567
9.55779	2.75033
9.51078	2.22879
7.48507	2.93534
11.5117	3.83464
14.7935	8.55776
10.5286	3.81206
14.2379	0.023284
10.5903	0.634889
11.5244	4.59564
9.67087	3.45386
2.25402	3.10653
10.5975	5.28753
12.1648	1.80028
6.02349	0.575067
11.7012	5.03365
11.9923	6.11785
12.2802	2.38139
11.535	-0.122535
16.3769	8.49706
7.31857	-2.497
6.51238	0.239848
8.83039	1.43202
12.2414	-0.724418
4.5301	1.91042
12.2421	4.38358
8.77091	5.71443
10.8407	7.33536
6.78142	-0.181817
9.27901	2.47456
10.23	4.05595
13.3366	4.40788
10.308	3.76683
11.5331	3.73425
10.7181	0.640667
11.7472	1.04828
12.0028	1.43244
7.34857	-3.24251
9.49813	1.93383
9.35381	3.24342
12.4469	2.31845
12.1645	3.05758
12.9165	2.40602
11.4847	1.90584
14.5865	3.1909
10.7669	1.1215
11.283	4.27109
9.93559	7.82029
6.75556	-1.51595
9.53385	0.42484
10.2095	-1.91837
5.22408	-0.583093
8.10497	7.13695
11.1717	3.08502
8.14244	5.14952
10.0157	-1.20448
10.0894	-1.21675
10.1988	0.246471
10.4516	0.39076
9.07535	0.755566
13.7449	4.32146
2.5287	3.05974
10.9517	3.32494
9.47894	4.59495
13.0691	1.78754
8.34238	0.691057
9.16251	-1.54238
10.4019	2.57027
11.2351	3.95644
4.84754	0.525515
8.28767	3.10271
9.12488	1.95609
10.6398	-1.18061
13.9955	4.77219
1.75089	1.51312
14.2102	3.66595
4.94703	-0.166001
2.02202	3.23171
7.67038	1.30271
9.12233	-1.68206
13.2346	3.37962
7.88125	-0.740049
7.49669	0.0382502
10.2278	2.24739
10.0383	5.32798
5.62037	1.29669
11.3082	3.36591
15.0693	5.60727
7.76086	-0.00107452
9.78071	4.48834
14.8015	6.43017
10.3687	1.79903
5.49078	-0.0596015
11.5088	4.58119
10.6904	6.29837
11.3592	3.15509
9.93307	-0.310741
9.82261	7.59817
11.2372	4.82336
8.52052	10.9317
11.4525	2.2969
9.38843	3.72079
12.4578	3.2255
10.5219	2.63893
11.0468	3.32401
9.5736	0.300842
9.30739	-0.552025
7.66225	-1.00686
5.23942	0.0845365
11.8139	3.01182
10.8585	2.39787
12.1783	3.16214
12.3881	4.71542
11.7066	1.15521
12.1712	4.96348
6.61732	-2.5584
4.68528	-0.0964077
13.3429	1.67304
11.0153	-0.787362
13.3003	9.12577
9.35828	1.69344
9.31104	2.10078
11.3081	3.30925
7.79377	0.379763
14.1144	6.12777
12.0798	5.64013
9.38445	0.35193
11.9438	2.24431
8.97536	-1.76439
5.05807	3.67955
10.0086	-2.254
10.3186	3.7118
7.63525	0.560438
10.4499	6.26426
12.8665	0.223019
15.4173	-2.7773
10.5517	1.73872
13.0344	6.22904
7.82595	2.77752
9.82629	2.12365
12.4093	3.25371
14.6921	1.54012
11.4295	9.82337
8.7364	-0.0290048
7.05888	1.84936
11.9253	5.33347
12.159	5.53586
13.3544	3.7355
7.75065	2.99386
10.6939	6.32457
12.5167	2.01147
7.68691	5.60467
9.71247	2.93865
9.23992	0.705156
13.8825	2.76105
11.9456	2.64246
8.09078	1.1996
10.8453	1.23945
12.2877	2.39959
13.8914	3.09843
5.27814	1.40217
11.045	2.22167
10.0881	2.40998
5.54168	0.144048
8.33486	1.32577
12.8934	10.2
14.7714	3.30363
14.156	5.02538
3.60971	0.528666
10.5092	6.87532
9.01735	-1.1167
5.46783	4.50534
8.26311	2.18589
12.5236	3.91974
11.083	6.03477
9.94654	3.17503
8.68377	0.603453
9.95378	2.0909
4.99518	2.20965
7.21535	3.93148
12.2297	2.66951
12.8864	2.96385
10.3356	1.02373
8.3465	1.83176
10.9687	1.95697
10.305	4.31177
12.7094	0.106638
12.4253	3.48752
8.35579	6.01914
6.20579	1.56671
6.41253	1.73384
7.11294	1.8974
8.16101	4.55876
11.5849	7.29536
13.244	-0.501427
11.4142	1.71894
6.38892	3.04294
10.9004	1.14315
9.24403	4.75413
7.64548	-0.19285
10.909	1.23044
7.2222	1.67071
10.3313	4.03862
10.5386	2.13178
8.61804	-0.197542
14.1239	1.39407
9.27447	0.323134
8.00557	0.407046
4.41161	0.459394
10.84	0.099202
9.88853	3.11611
12.04	1.78122
10.845	1.50694
13.992	2.30422
10.6392	4.20875
8.61344	4.34076
8.05141	1.26526
12.3283	10.7591
7.45771	0.0604779
12.3198	0.940645
13.7871	0.72529
9.46369	1.65355
5.9901	-0.573898
5.86293	-2.33707
10.1764	1.10991
12.0084	3.63705
7.78884	-0.0569725
9.94964	3.23729
12.6611	3.26575
7.73233	0.460789
12.1774	3.83846
10.3508	1.39049
12.7379	8.65099
14.6176	3.74929
11.7282	2.34384
6.3564	3.25859
7.71026	-0.307932
12.5096	0.641547
12.5423	2.46599
9.78864	3.65245
9.27708	2.22224
12.3564	6.32417
6.16166	-0.203211
3.35303	-1.36338
12.7237	4.85465
3.67447	-0.0982326
8.57844	2.39395
7.71381	-0.551474
12.4882	6.17314
8.05907	0.0875316
7.85079	2.00435

## Sheet: Fig.1h
Erythroid cells	Erythroid progenitor cells
11.5536	8.55901
19.0196	11.7785
25.4217	14.3787
12.8731	8.59916
17.8271	9.43905
23.1241	13.6431
24.8816	11.7278
20.0083	10.558
17.1731	11.493
11.6166	8.46537
15.3152	10.6599
15.7136	9.12769
9.78075	8.33533
11.632	8.17007
18.4624	8.10036
10.7849	8.26817
13.9287	5.50813
3.2135	2.71751
12.284	11.5705
17.3496	9.75163
12.2025	7.72653
18.5133	8.06722
14.4897	8.33228
18.4623	10.3525
10.2403	9.42901
17.632	11.3179
7.21216	-0.552378
15.8804	13.9061
14.5129	9.35189
20.6984	14.1893
19.1633	11.7142
12.8141	8.68009
15.7271	7.97
10.913	6.31315
16.4594	7.41002
15.5804	9.74271
11.592	10.2104
11.7463	7.48043
19.7304	14.3626
17.0265	12.6309
7.63344	7.1531
17.7541	12.1346
19.457	12.2876
21.4368	12.4585
21.9346	12.4055
16.058	12.7196
16.4735	9.34206
10.2026	8.97598
24.5759	13.3281
21.3812	10.6612
13.7542	10.0303
19.0085	12.0545
10.4589	5.97187
14.5162	9.76629
14.5873	8.8632
14.6166	6.29598
6.67858	7.00028
11.5769	5.55977
15.1233	14.2227
21.6013	11.8609
20.6963	12.4089
19.9987	12.7689
13.7584	7.73322
5.49284	6.70253
14.6558	7.94628
15.3525	11.98
10.9037	7.60202
16.6392	8.25103
25.1339	10.8285
21.2584	10.0239
23.0466	8.75317
21.843	10.0248
14.293	9.46122
18.2746	10.9774
17.2024	11.416
14.6067	11.3898
5.28011	7.27378
18.6377	13.4849
14.2794	8.7007
20.7708	11.3723
18.2807	14.1163
17.7403	13.0742
13.7718	9.06909
7.26635	5.15705
18.349	8.73458
21.1243	10.8978
18.8492	10.3618
14.5046	7.90766
21.2804	8.74582
16.9105	13.3622
17.9467	14.1883
16.4414	7.26729
11.0791	5.0432
8.20605	4.40892
17.0253	11.2679
17.9259	10.1578
17.5958	8.91174
10.8166	4.90491
10.6501	3.30278
13.4452	8.74801
16.2132	8.4995
21.7787	8.20104
19.6677	13.9401
20.4315	12.1689
10.2922	2.75241
10.3731	7.44732
15.8749	8.61387
19.6801	12.587
20.9847	12.9124
12.9918	7.38657
7.30435	3.87007
10.1676	5.69578
24.0879	12.9947
12.0569	7.37297
14.4449	8.51567
11.5853	8.43534
24.6292	12.2428
17.8531	11.1255
22.6412	9.70015
20.9626	11.7405
12.4004	2.48958
17.4221	10.0572
11.9459	9.07101
18.8008	11.4842
13.465	9.44913
10.0497	3.26344
16.0447	8.17954
19.0567	13.1088
18.0631	8.24724
11.3871	8.65831
7.41287	6.53577
17.1055	12.9839
13.2391	8.00895
20.0738	12.0932
23.7899	10.4881
16.9889	9.47024
25.6389	14.6709
16.6683	9.9636
26.0243	11.6902
20.4606	10.7678
20.2904	10.7265
18.5991	12.3522
23.3297	10.9481
13.6182	11.3696
20.4813	15.5308
18.7678	10.1487
17.9386	11.6334
20.6076	11.9051
24.0888	12.1891
24.4729	12.8367
20.1035	12.8369
17.2957	11.9791
12.2238	10.0949
5.7107	7.23913
20.3575	12.42
19.0813	7.95773
12.773	8.14721
10.0632	10.612
20.7983	10.2568
7.05226	2.55263
20.6461	12.2615
16.9128	12.5301
9.53872	6.93432
23.193	11.8004
21.3642	11.4072
16.2969	12.6326
11.3795	10.3191
24.8293	11.8889
20.5496	8.49511
15.4517	11.433
22.0118	13.9426
21.5998	12.2616
11.5608	8.60934
18.1675	7.54847
13.6945	9.56017
12.4748	8.90928
18.4375	10.8819
12.4071	8.40541
20.3994	13.6783
18.9098	4.57805
9.70389	6.61944
8.03257	3.27412
13.204	3.28621
19.968	14.0295
21.6412	10.9276
4.12109	6.57504
14.2142	10
19.4478	14.6417
11.8912	6.31699
11.8	7.04962
16.2797	11.8107
13.3513	11.3551
26.9205	13.2849
18.6114	10.4895
17.0957	13.2897
20.0502	9.66596
15.8982	9.34342
12.8497	9.37988
18.5961	10.9889
17.0991	7.65519
16.8634	10.211
20.1379	11.4064
10.025	9.43649
19.9754	13.2145
19.4917	12.5803
21.6104	9.20568
15.0252	8.49039
11.7876	6.51642
13.6447	7.55047
18.2502	11.8145
23.594	11.2589
8.92685	4.25403
18.8863	11.8598
6.5124	6.36147
10.9563	5.6372
12.7246	9.34542
17.9558	9.27742
26.2197	13.0712
12.8416	8.88155
12.942	7.60315
16.5342	12.7983
18.7638	11.8686
14.6255	10.2898
11.6951	6.96915
6.6995	8.19227
8.08948	5.13687
20.6008	12.3591
21.6126	14.2143
18.8108	11.5484
12.6008	8.49497
23.1449	14.7496
17.3205	9.46716
9.43938	10.7611
13.8564	9.90895
9.23916	8.21575
5.17779	7.79387
11.16	10.7784
15.928	11.4786
11.377	4.15822
23.2206	12.2902
23.9252	13.9415
20.7716	10.7496
25.526	10.7348
9.07348	4.76632
18.8891	9.97964
12.9996	11.4694
21.918	11.066
23.4735	11.8321
16.943	10.2151
21.4132	12.5457
16.5438	9.18571
15.8812	9.95782
17.4239	8.99378
4.26234	5.6188
12.393	9.21429
14.4219	10.9374
13.3173	6.38167
18.0139	10.9525
14.4121	7.20382
8.64231	3.58616
24.6754	13.9044
15.9586	10.4211
20.6424	12.3369
23.5792	13.3172
16.467	7.21176
21.7432	9.15818
16.8914	11.0418
11.0888	5.80993
19.3411	10.7586
9.14645	7.7922
7.10141	6.47431
14.5832	7.52593
12.6592	11.219
26.2851	13.6558
18.1384	9.41841
16.41	10.2507
17.3198	11.8717
10.5162	9.96053
21.3928	11.8322
9.61447	6.40176
14.47	8.96692
17.1848	11.4759
19.0402	13.5574
15.6164	11.1343
24.5999	13.67
5.38066	8.61134
15.2606	10.6818
16.6884	9.1938
17.3018	10.0632
6.48767	4.4728
15.9672	9.79275
18.4218	12.4163
21.6389	14.0984
13.3671	9.62486
8.57666	10.1198
14.4138	11.4543
11.8401	8.60254
18.2931	11.1548
23.1063	12.2252
17.2943	9.51102
20.6984	9.86245
25.4358	9.89806
18.5611	9.90998
13.8785	9.67155
22.7172	13.2243
9.15084	9.86758
11.8872	10.2606
20.6116	13.1515
16.7046	12.4621
15.7144	10.2808
21.4161	13.8369
18.9546	7.26635
13.3752	12.2378
21.7007	14.4967
10.5553	6.33832
12.2667	11.5006
23.3022	14.7301
15.4545	10.0102
21.4714	10.7709
19.8124	11.0694
10.6161	10.0253
25.3774	11.5677
11.8922	9.07312
11.6615	9.27192
10.4449	6.05439
10.7033	6.1569
19.3547	11.3682
9.5995	6.02331
21.0688	10.9503
19.0176	10.7898
16.6209	12.7543
19.0674	8.77816
16.3925	10.5704
14.2075	8.48322
18.1532	12.9714
18.0209	9.75125
9.16045	5.73191
16.708	9.80477
16.3746	8.65692
12.4281	9.98191
6.64384	6.50562
13.4696	12.5533
21.0299	12.8105
18.8806	13.3804
10.0754	5.24546
16.8727	11.9172
11.5619	9.23105
16.0464	12.7187
19.6152	12.5557
18.5001	11.0488
15.3206	11.1794
19.7621	8.9426
0.793794	-1.13268
9.35951	5.43564
17.2682	10.4687
18.2042	12.737
25.0761	11.4326
20.945	12.2043
6.84696	6.79861
20.2552	11.8789
22.1175	12.7277
10.6633	8.71271
22.3167	10.0214
24.4091	13.2383
10.9324	6.84993
24.6203	13.6347
26.106	14.8244
18.5199	10.138
16.2422	6.56206
23.545	13.5376
13.9213	10.0335
18.1363	9.50331
17.8846	11.9434
21.2027	13.3066
12.2396	5.4625
21.1351	11.4286
19.3307	9.73699
15.9558	10.4701
4.34536	0.31198
16.0818	13.1207
11.6842	8.83644
19.1491	9.10993
18.0087	13.3041
16.1518	10.6138
16.4552	9.1256
8.08299	8.63134
16.1642	11.8772
23.1268	13.5381
10.2838	7.40336
11.3554	9.78062
13.1724	5.85959
23.7707	11.4124
19.7703	9.25284
24.3082	11.772
14.7748	11.4745
4.29209	5.76955
27.075	12.8387
7.50977	8.68645
16.0639	8.79374
19.121	12.7853
16.4296	9.10744
14.8904	7.86494
14.9944	3.31313
9.04453	5.52905
19.8587	9.43739
20.9318	12.7367
12.4485	8.86355
15.5326	11.7939
16.4983	12.8851
18.6213	9.62475
4.05676	6.02772
13.1389	6.63132
20.382	11.2889
12.3107	9.59846
18.9796	13.9991
24.2851	13.5389
17.4357	13.1319
15.5967	5.43359
21.5145	12.6505
21.7655	10.6041
13.8509	9.39823
27.4383	12.4454
15.8836	7.61792
18.0283	11.3449
12.7947	11.3125
20.3703	10.6918
17.9673	10.8706
18.3631	9.28193
18.9269	8.96722
18.9204	13.8375
21.2291	13.1481
12.7653	8.55744
22.2928	11.2155
20.8261	10.9985
25.2825	12.6127
11.4082	4.82766
10.0163	6.61655
26.5916	13.8487
17.9497	11.125
10.3066	5.78874
11.1554	6.74981
19.9585	12.7064
14.3977	9.42431
18.3135	13.3857
18.3645	12.7547
23.9521	12.4398
15.5733	11.5981
18.8757	11.9113
15.8059	6.96283
20.2145	13.9528
14.985	11.2404
11.4665	10.0874
12.7473	6.41725
16.1336	9.43169
19.012	12.1516
8.38996	5.35031
18.7458	11.2435
13.4211	6.87565
23.2985	13.9152
21.7169	11.0817
19.6529	14.2916
15.6658	10.1803
16.6485	11.1398
8.05583	8.45756
22.0351	12.5126
13.9794	5.18011
27.7041	11.8375
16.1556	12.117
17.1158	9.06438
12.4337	8.92041
9.30691	7.50795
23.6814	7.41017
23.6265	14.1959
11.6779	3.83198
24.0086	12.9098
13.9722	7.79638
17.8375	12.7738
16.3985	11.6267
20.8925	13.0933
18.596	11.8708
19.532	11.9922
8.73836	4.42146
14.9145	7.34408
18.8009	11.0358
21.4498	10.6152
21.0038	12.1996
8.99416	6.30645
21.1156	8.20893
23.889	11.9543
23.9212	10.3929
21.8981	10.1151
18.2783	12.5514
16.5279	9.63928
17.5025	8.07328
23.8044	12.5545
23.5338	11.6645
5.46738	3.91476
9.84496	7.73261
20.7302	10.5101
23.6097	13.2175
23.4665	12.3451
17.9219	10.1079
21.2452	13.401
12.9707	8.89208
9.5072	9.6307
22.0509	12.2441
10.6767	7.0295
22.8812	12.1061
15.8831	11.6641
26.266	11.9228
18.1104	10.6117
24.5314	11.0122
22.1933	12.4121
19.0254	11.4421
14.3625	10.502
7.44768	5.88279
19.2922	9.54231
11.2617	11.2879
17.3485	10.3506
21.9389	11.1462
21.8173	13.5406
9.66998	5.82118
15.5699	10.334
12.1057	6.77967
16.9338	14.2172
22.9382	9.36269
15.233	10.1734
18.2741	10.9464
26.1555	15.0759
7.84321	4.60294
19.9828	12.7736
19.423	12.9397
20.1674	8.96287
25.8723	12.278
15.9737	12.2726
-0.83188	6.25138
26.4244	13.0062
18.691	10.6963
17.245	8.11382
18.087	10.6181
18.6289	10.283
17.3254	8.58633
10.2357	5.61109
21.502	12.6939
19.7268	13.1006
19.3038	11.6185
20.6536	10.2345
19.3079	14.3279
20.2816	8.74782
17.7179	14.9794
20.0522	14.136
29.2317	14.9514
9.67486	9.11621
14.5173	6.89603
23.6515	11.922
15.7156	10.5522
20.8801	11.8714
19.9496	10.049
11.4942	5.5146
17.5078	9.38558
24.7029	10.5596
20.8692	12.1151
18.2669	14.1437
12.4435	10.2577
17.182	11.6187
14.4378	6.25301
16.5098	11.738
16.6394	14.7491
21.887	12.7227
12.9525	6.10321
16.6309	12.1345
14.3365	9.07513
20.6395	9.44958
17.2474	11.0969
6.97478	7.71483
15.2636	6.47895
17.7954	10.2223
8.38802	4.09117
12.2314	8.52011
24.8006	13.5324
16.8458	7.28844
16.4206	10.5601
11.099	9.44821
17.3842	9.18383
5.77028	9.1197
16.3117	13.7214
15.5681	10.6206
15.7003	8.23342
22.749	11.5999
21.1361	12.2904
27.5973	11.1239
19.3426	9.25947
2.66407	6.01858
21.8425	10.4487
11.6557	11.4151
24.3092	13.1846
12.1313	8.31335
23.7693	12.7451
12.133	8.80448
21.9076	10.8254
20.578	9.70262
10.3118	7.59734
13.7586	10.7339
21.5961	15.4464
15.3436	9.55779
11.1074	9.51078
19.9325	7.48507
19.6612	11.5117
24.3793	14.7935
21.8127	10.5286
24.4211	14.2379
10.516	10.5903
22.344	11.5244
14.2386	9.67087
11.2357	2.25402
16.7685	10.5975
24.4885	12.1648
7.85924	6.02349
18.5902	11.7012
17.3932	11.9923
22.1497	12.2802
17.3798	11.535
22.9476	16.3769
11.1237	7.31857
7.11066	6.51238
13.3283	8.83039
15.5025	12.2414
13.1677	4.5301
17.1457	12.2421
18.8676	8.77091
23.4094	10.8407
10.0246	6.78142
14.3971	9.27901
19.6338	10.23
15.9976	13.3366
22.8877	10.308
23.5521	11.5331
15.7997	10.7181
13.6159	11.7472
19.9761	12.0028
5.4477	7.34857
11.3979	9.49813
14.954	9.35381
25.867	12.4469
22.2909	12.1645
19.062	12.9165
17.222	11.4847
23.6183	14.5865
18.1049	10.7669
15.1508	11.283
18.8309	9.93559
4.18048	6.75556
11.3289	9.53385
12.282	10.2095
13.2709	5.22408
14.0034	8.10497
15.4943	11.1717
13.1888	8.14244
21.8765	10.0157
15.5668	10.0894
20.8607	10.1988
12.3964	10.4516
13.1346	9.07535
21.1855	13.7449
10.6661	2.5287
17.4248	10.9517
17.6561	9.47894
17.4697	13.0691
14.0971	8.34238
9.28328	9.16251
20.5696	10.4019
15.825	11.2351
8.24293	4.84754
12.9059	8.28767
11.0663	9.12488
9.69718	10.6398
23.4206	13.9955
6.50056	1.75089
20.9408	14.2102
9.90864	4.94703
6.60473	2.02202
11.5189	7.67038
11.6698	9.12233
21.0724	13.2346
5.86613	7.88125
12.0277	7.49669
10.293	10.2278
21.9707	10.0383
11.3196	5.62037
16.7905	11.3082
22.2446	15.0693
15.4554	7.76086
16.7066	9.78071
20.4845	14.8015
14.9755	10.3687
12.2074	5.49078
14.3424	11.5088
13.2933	10.6904
20.7591	11.3592
16.3855	9.93307
20.8562	9.82261
25.051	11.2372
12.371	8.52052
14.5021	11.4525
14.3717	9.38843
19.6086	12.4578
19.127	10.5219
17.0298	11.0468
16.635	9.5736
10.3778	9.30739
10.4692	7.66225
9.16093	5.23942
19.2521	11.8139
13.0538	10.8585
18.2893	12.1783
16.819	12.3881
13.2426	11.7066
15.6604	12.1712
7.87123	6.61732
11.8953	4.68528
20.8424	13.3429
19.0857	11.0153
20.971	13.3003
11.6298	9.35828
11.7583	9.31104
19.5669	11.3081
11.4284	7.79377
19.3161	14.1144
24.1114	12.0798
17.8637	9.38445
16.7407	11.9438
4.3335	8.97536
12.2751	5.05807
14.9621	10.0086
23.3867	10.3186
16.4334	7.63525
18.993	10.4499
17.0815	12.8665
17.9796	15.4173
16.775	10.5517
25.0876	13.0344
12.2957	7.82595
15.0998	9.82629
20.3369	12.4093
23.047	14.6921
19.6619	11.4295
20.2187	8.7364
15.0858	7.05888
19.6186	11.9253
21.588	12.159
22.5888	13.3544
13.9765	7.75065
19.5187	10.6939
20.671	12.5167
18.8175	7.68691
11.0736	9.71247
16.7282	9.23992
19.0911	13.8825
20.9709	11.9456
15.3513	8.09078
14.7484	10.8453
24.7435	12.2877
19.1693	13.8914
15.4289	5.27814
20.9621	11.045
13.0084	10.0881
8.44265	5.54168
10.591	8.33486
21.3445	12.8934
25.3255	14.7714
22.491	14.156
8.11907	3.60971
19.1457	10.5092
8.79626	9.01735
10.7324	5.46783
7.08054	8.26311
17.1713	12.5236
20.0178	11.083
17.2908	9.94654
17.4285	8.68377
19.3377	9.95378
8.21428	4.99518
15.6605	7.21535
14.719	12.2297
20.1904	12.8864
15.7592	10.3356
14.7746	8.3465
16.4255	10.9687
20.7926	10.305
14.4576	12.7094
22.1809	12.4253
15.4851	8.35579
12.4976	6.20579
11.9475	6.41253
11.1751	7.11294
17.2065	8.16101
14.5775	11.5849
13.2017	13.244
16.2422	11.4142
13.9038	6.38892
18.2564	10.9004
14.7202	9.24403
11.7841	7.64548
14.9945	10.909
13.6292	7.2222
21.1462	10.3313
17.0888	10.5386
17.7447	8.61804
25.7549	14.1239
12.3022	9.27447
13.6413	8.00557
7.71	4.41161
13.9175	10.84
18.4066	9.88853
14.8673	12.04
17.3063	10.845
23.9239	13.992
19.0875	10.6392
13.9508	8.61344
12.1358	8.05141
20.3226	12.3283
12.3458	7.45771
12.8977	12.3198
19.5936	13.7871
12.2841	9.46369
13.7128	5.9901
5.70572	5.86293
16.6586	10.1764
19.7167	12.0084
15.3731	7.78884
19.8525	9.94964
24.7255	12.6611
17.7277	7.73233
16.5246	12.1774
16.0465	10.3508
24.0169	12.7379
24.2146	14.6176
18.7923	11.7282
11.8191	6.3564
6.70953	7.71026
18.3256	12.5096
22.4309	12.5423
10.8016	9.78864
12.3901	9.27708
16.9407	12.3564
5.86493	6.16166
10.828	3.35303
20.7854	12.7237
8.46148	3.67447
15.8548	8.57844
6.56667	7.71381
23.8387	12.4882
13.6515	8.05907
10.2627	7.85079

## Sheet: Fig.1k-C1qa
C1q+ macrophage	Other macrophage
4.32432	0
3.14205	0
4.59972	0
3.90995	0
2.58196	0
4.22732	0
2.58918	0
4.75062	0
0	0
0	0
5.16281	0
4.59865	0
2.83111	0
0	0
2.94615	0
4.72848	0
3.82707	0
4.31496	0
3.81738	0
4.41729	0
5.08853	0
3.85479	0
4.44942	0
4.99494	0
4.00135	0
3.08683	0
4.47453	0
4.05	0
0	0
3.01564	0
4.66283	0
5.10739	2.53281
0	0
3.28072	0
3.34091	0
5.19702	0
4.20928	0
4.82768	0
4.77655	0
5.21086	0
3.33853	0
3.39559	0
0	0
3.69142	0
0	0
4.55131	0
3.68036	0
0	0
0	0
4.74272	0
3.81299	0
3.80428	0
0	0
0	0
3.77679	0
3.75991	0
3.96334	0
	0
	2.8228
	0
	0
	0
	0
	0
	0
	0
	0
	0
	0
	0
	0
	0
	0
	0
	0
	0
	0
	0
	0
	0
	0
	0
	0
	0
	0
	0
	0
	0
	0
	0
	0
	0
	0
	0
	0
	0
	0
	0
	0
	0
	0
	0
	0
	0
	0
	0
	0
	0
	0
	0
	0
	0
	0
	0
	0
	0
	0
	0
	0
	0
	3.32674
	0
	0
	0
	0
	0
	0
	0
	0
	0
	0
	0
	0
	0
	0
	0
	0
	0
	0
	0
	0
	0
	0
	0
	0
	3.52132
	0
	0
	0
	0
	0
	0
	0
	0
	0
	0
	0
	0
	0
	0
	0
	0
	0
	0
	0
	0
	0
	0
	0
	0
	0
	0
	0
	0
	0
	0
	0
	0
	0
	0
	0
	0
	0
	0
	0
	0
	0
	0
	0
	0
	0
	0
	0
	0
	0
	0
	0
	0
	0

## Sheet: Fig.1k-Vcam-1
C1q+ macrophage	Other macrophage
0	0
3.14205	0
0	0
3.90995	0
0	0
2.44165	0
2.58918	0
2.62855	0
2.78799	0
0	0
3.65623	0
2.76706	0
4.27416	0
2.80934	0
0	0
4.33147	0
2.9253	0
4.71176	0
4.36782	0
2.96141	0
2.92695	0
2.95122	0
3.8971	0
3.12466	0
3.08874	0
0	0
0	0
0	0
0	0
3.01564	0
4.10606	0
4.14864	0
0	0
0	0
0	0
3.31043	0
5.16975	0
0	0
0	0
3.32323	0
4.2654	0
4.88613	0
0	0
4.63447	2.68655
0	0
0	0
0	0
0	0
0	0
0	0
3.81299	0
0	0
3.8557	0
0	0
0	0
0	0
0	0
	0
	0
	0
	0
	0
	0
	0
	0
	0
	0
	0
	0
	0
	0
	0
	0
	0
	0
	0
	0
	0
	0
	0
	0
	0
	0
	0
	0
	0
	0
	0
	0
	0
	0
	0
	0
	0
	0
	0
	0
	0
	0
	0
	0
	0
	0
	0
	0
	0
	0
	0
	0
	0
	0
	0
	0
	0
	0
	0
	0
	0
	0
	0
	0
	0
	0
	0
	0
	0
	0
	0
	0
	0
	0
	0
	0
	0
	0
	0
	0
	0
	0
	0
	0
	0
	0
	0
	0
	0
	0
	0
	0
	0
	0
	0
	0
	0
	0
	0
	0
	0
	0
	0
	0
	0
	0
	0
	0
	0
	0
	0
	0
	0
	0
	0
	0
	0
	0
	0
	0
	0
	0
	0
	0
	0
	0
	0
	0
	0
	0
	0
	0
	0
	0
	0
	0
	0
	0
	0
	0
	0
	0

## Sheet: Fig.1k-Mertk
C1q+ macrophage	Other macrophage
0	0
2.29687	0
0	0
0	0
0	0
0	0
0	0
0	0
0	0
0	0
0	0
0	0
2.83111	0
0	0
0	0
0	0
0	0
0	0
0	0
0	0
0	0
0	0
0	0
0	0
0	0
0	0
3.01384	0
3.13457	0
0	0
0	0
0	0
0	0
0	0
0	0
0	0
0	0
0	0
0	0
0	0
0	0
0	0
0	0
0	0
0	0
0	0
0	0
0	0
0	0
0	0
0	0
0	0
0	0
0	0
0	0
0	0
0	0
0	0
	0
	0
	0
	0
	0
	0
	0
	0
	0
	0
	0
	0
	0
	0
	0
	0
	0
	0
	0
	0
	0
	0
	0
	0
	0
	0
	0
	0
	0
	0
	0
	0
	0
	0
	0
	0
	0
	0
	0
	0
	0
	0
	0
	0
	0
	0
	0
	0
	0
	0
	0
	0
	0
	0
	0
	0
	0
	0
	0
	0
	0
	0
	0
	0
	0
	0
	0
	0
	0
	0
	0
	0
	0
	0
	0
	0
	0
	0
	0
	0
	0
	0
	0
	0
	0
	0
	0
	0
	0
	0
	0
	0
	0
	0
	0
	0
	0
	0
	0
	0
	0
	0
	0
	0
	0
	0
	0
	0
	0
	0
	0
	0
	0
	0
	0
	0
	0
	0
	0
	0
	0
	0
	0
	0
	0
	0
	0
	0
	0
	0
	0
	0
	0
	0
	0
	0
	0
	0
	0
	0
	0
	0

## Sheet: Fig.1k-Tim4
C1q+ macrophage	Other macrophage
2.26502	0
2.29687	0
2.28524	0
3.37219	0
2.58196	0
0	0
2.58918	0
0	0
0	0
0	0
3.65623	0
2.76706	0
4.27416	0
0	0
0	0
2.88314	0
0	0
4.71176	0
2.91625	0
0	0
0	0
0	0
2.99082	0
0	0
0	0
3.08683	0
0	0
0	0
0	0
0	0
4.10606	0
0	0
0	0
0	0
4.2679	0
3.31043	0
4.20928	0
0	0
0	0
0	0
3.33853	0
3.39559	0
0	0
0	0
3.50623	0
5.11562	0
0	0
0	0
0	0
0	0
3.81299	0
0	0
0	0
3.77001	0
0	0
0	0
3.96334	0
	0
	0
	0
	0
	0
	0
	0
	0
	0
	0
	0
	0
	0
	0
	0
	0
	0
	0
	0
	0
	0
	0
	0
	0
	0
	0
	0
	0
	0
	0
	0
	0
	0
	0
	0
	0
	0
	0
	0
	0
	0
	0
	0
	0
	0
	0
	0
	0
	0
	0
	0
	0
	0
	0
	0
	0
	0
	0
	0
	0
	0
	0
	0
	0
	0
	0
	0
	0
	0
	0
	0
	0
	0
	0
	0
	0
	0
	0
	0
	0
	0
	0
	0
	0
	0
	0
	0
	0
	0
	0
	0
	0
	0
	0
	0
	0
	0
	0
	0
	0
	0
	0
	0
	0
	0
	0
	0
	0
	0
	0
	0
	0
	0
	0
	0
	0
	0
	0
	0
	0
	0
	0
	0
	0
	0
	0
	0
	0
	0
	0
	0
	0
	0
	0
	0
	0
	0
	0
	0
	0
	0
	0

## Sheet: Fig.1k-Dnase2a
C1q+ macrophage	Other macrophage
2.26502	0
2.29687	0
0	0
2.5052	0
0	0
2.44165	0
0	0
0	0
2.78799	0
0	0
0	0
2.76706	0
0	0
0	0
0	0
0	0
0	0
0	0
2.91625	0
0	0
0	0
0	0
0	0
0	0
4.00135	0
0	2.4991
0	0
0	0
3.93411	0
3.01564	0
3.1875	0
0	0
0	0
0	0
0	0
0	0
0	0
0	0
0	0
0	2.64625
0	0
0	0
0	0
0	0
3.50623	2.63926
0	0
0	0
0	0
0	0
0	0
0	0
0	0
3.8557	0
0	0
0	0
0	0
0	0
	0
	0
	2.84638
	0
	0
	0
	0
	0
	0
	0
	0
	0
	0
	0
	0
	0
	0
	0
	0
	0
	0
	0
	0
	0
	0
	0
	0
	3.02283
	0
	0
	0
	0
	0
	0
	0
	0
	0
	0
	0
	0
	0
	0
	0
	0
	0
	0
	0
	0
	0
	0
	0
	0
	0
	0
	0
	0
	0
	0
	0
	0
	0
	0
	0
	0
	0
	0
	0
	0
	0
	0
	0
	0
	0
	0
	0
	0
	0
	0
	0
	0
	0
	0
	0
	0
	0
	0
	0
	0
	0
	0
	0
	0
	0
	0
	0
	0
	0
	0
	0
	0
	0
	0
	0
	0
	0
	0
	0
	0
	0
	0
	0
	0
	0
	0
	0
	0
	0
	0
	0
	0
	0
	0
	0
	0
	0
	0
	0
	0
	0
	0
	0
	0
	0
	0
	0
	0
	0
	0
	0
	0
	0
	0

## Sheet: Fig.1k-Hmox1
C1q+ macrophage	Other macrophage
6.94031	0
5.01396	0
7.79341	0
5.07643	0
5.35404	0
7.11282	0
0	0
3.50691	2.11548
0	0
2.78073	0
5.37944	2.33963
6.94194	0
6.21712	2.38438
3.70257	0
2.94615	0
3.78189	0
5.08668	0
5.27825	0
5.33245	0
3.86569	0
2.92695	0
2.95122	2.4767
6.1394	0
6.66372	0
6.24935	0
5.26608	0
0	0
3.13457	0
4.88613	0
6.42704	0
6.83976	0
4.70623	0
6.68178	0
4.20452	0
4.82768	0
0	0
6.46743	0
3.34091	0
0	0
3.32323	0
6.01815	0
7.06967	0
0	0
4.63447	0
4.44131	0
6.67257	0
4.62297	0
5.15066	0
7.48111	0
0	2.82884
6.52957	0
3.80428	0
4.80499	0
6.00475	0
6.68162	0
6.66358	0
5.89225	0
	0
	0
	0
	0
	0
	0
	0
	0
	0
	0
	0
	0
	0
	0
	0
	0
	0
	0
	0
	0
	0
	0
	0
	0
	0
	0
	0
	0
	0
	0
	0
	0
	0
	0
	0
	0
	0
	0
	0
	0
	0
	0
	0
	0
	0
	0
	0
	0
	0
	0
	0
	0
	0
	0
	3.19586
	0
	0
	0
	0
	0
	0
	0
	0
	0
	3.32089
	0
	0
	0
	0
	0
	0
	0
	0
	0
	0
	0
	0
	0
	0
	0
	0
	0
	0
	3.4766
	0
	0
	0
	3.58655
	0
	0
	0
	0
	0
	0
	0
	0
	0
	0
	0
	0
	0
	0
	0
	0
	0
	0
	3.73501
	0
	0
	0
	0
	0
	0
	0
	0
	0
	0
	0
	0
	0
	0
	0
	0
	0
	0
	0
	0
	0
	0
	3.84668
	0
	0
	0
	0
	0
	0
	0
	0
	0
	0
	3.98923
	0

## Sheet: Fig.1k-Slc40a1
C1q+ macrophage	Other macrophage
4.5753	0
4.82768	0
4.99981	0
3.90995	0
3.99662	0
4.22732	0
2.58918	2.17313
4.44202	0
2.78799	0
2.78073	0
5.16281	0
3.657	0
3.726	0
2.80934	0
0	0
5.29518	0
3.82707	0
6.13572	0
4.36782	0
2.96141	0
3.82884	0
3.85479	0
4.84785	0
4.99494	0
4.95559	0
3.99932	0
4.47453	0
5.00578	0
5.86153	0
5.18729	0
3.1875	0
5.10739	0
4.28424	0
4.20452	0
4.2679	0
0	0
4.76801	2.67535
4.82768	0
0	0
4.80875	0
4.82514	0
3.39559	0
6.11602	0
3.69142	0
4.44131	0
3.61157	0
3.68036	0
4.58586	0
0	0
0	0
5.73388	0
0	0
0	0
3.77001	0
0	0
5.27207	0
0	0
	0
	0
	0
	0
	0
	0
	0
	0
	0
	0
	0
	0
	0
	0
	0
	0
	0
	0
	0
	0
	0
	0
	0
	0
	0
	2.97084
	0
	0
	0
	0
	0
	0
	0
	0
	0
	0
	0
	0
	0
	0
	0
	0
	0
	0
	0
	0
	0
	0
	0
	0
	0
	0
	0
	0
	0
	0
	0
	0
	0
	0
	0
	0
	0
	0
	0
	0
	0
	0
	0
	0
	0
	0
	0
	0
	0
	0
	0
	0
	0
	0
	0
	0
	0
	0
	0
	0
	0
	0
	0
	0
	0
	0
	0
	0
	0
	0
	0
	0
	0
	0
	0
	0
	0
	0
	0
	0
	0
	0
	0
	0
	0
	0
	0
	0
	0
	0
	0
	0
	0
	0
	0
	0
	0
	0
	0
	0
	0
	0
	0
	0
	0
	0
	0
	0
	0
	0
	0
	0
	0
	0
	0
	0

[truncated: 60 more sheets: Fig.1k-Trf, Fig.2e-left, Fig.2e-right, Fig.2m-left, Fig.2m-right, Fig.2o, Fig.2p, Fig.3g-1, Fig.3g-2, Fig.3g-3, Fig.3g-4, Fig.3i, Fig.4g-left, Fig.4g-middle, Fig. 4g-right, Fig. 4n, Fig.5c, Fig.5j-middle, Fig.5j-right, Fig.5k …]
